# Supplementary material for: Integrative metagenomics and structural bioinformatics identify explainable gut microbial variants associated with Crohn’s disease
Source: PLoS One. 2026 Jul 10;21(7):e0340748. doi: 10.1371/journal.pone.0340748 (PMC13354076; doi:10.1371/journal.pone.0340748)
Supplement: S1 Table — (XLSX) [file pone.0340748.s012.xlsx]

## Sheet: S1_Table
Accession_number	Phenotype	Gender
SRR23882998	CD	Female
SRR23883026	CD	Female
SRR23883028	CD	Female
SRR23883029	CD	Female
SRR23883030	CD	Female
SRR23883036	CD	Female
SRR23883044	CD	Female
SRR23883046	CD	Female
SRR23883051	CD	Female
SRR23883056	CD	Female
SRR23883105	CD	Female
SRR23883132	CD	Female
SRR23883231	CD	Female
SRR23883236	CD	Female
SRR23883280	CD	Female
SRR23883289	CD	Female
SRR23883291	CD	Female
SRR23883293	CD	Female
SRR23883301	CD	Female
SRR23883306	CD	Female
SRR23883374	CD	Female
SRR23883380	CD	Female
SRR23883388	CD	Female
SRR23883390	CD	Female
SRR23883391	CD	Female
SRR23882969	CD	Male
SRR23882982	CD	Male
SRR23883009	CD	Male
SRR23883020	CD	Male
SRR23883027	CD	Male
SRR23883031	CD	Male
SRR23883032	CD	Male
SRR23883033	CD	Male
SRR23883034	CD	Male
SRR23883035	CD	Male
SRR23883037	CD	Male
SRR23883038	CD	Male
SRR23883039	CD	Male
SRR23883040	CD	Male
SRR23883041	CD	Male
SRR23883042	CD	Male
SRR23883043	CD	Male
SRR23883045	CD	Male
SRR23883047	CD	Male
SRR23883048	CD	Male
SRR23883049	CD	Male
SRR23883050	CD	Male
SRR23883052	CD	Male
SRR23883053	CD	Male
SRR23883054	CD	Male
SRR23882963	UC	Female
SRR23882967	UC	Female
SRR23882971	UC	Female
SRR23882972	UC	Female
SRR23882973	UC	Female
SRR23882975	UC	Female
SRR23882976	UC	Female
SRR23882978	UC	Female
SRR23882979	UC	Female
SRR23882981	UC	Female
SRR23882983	UC	Female
SRR23882984	UC	Female
SRR23882986	UC	Female
SRR23882989	UC	Female
SRR23882994	UC	Female
SRR23882995	UC	Female
SRR23882997	UC	Female
SRR23883001	UC	Female
SRR23883003	UC	Female
SRR23883006	UC	Female
SRR23883011	UC	Female
SRR23883012	UC	Female
SRR23883015	UC	Female
SRR23883017	UC	Female
SRR23883019	UC	Female
SRR23882962	UC	Male
SRR23882964	UC	Male
SRR23882965	UC	Male
SRR23882966	UC	Male
SRR23882968	UC	Male
SRR23882970	UC	Male
SRR23882974	UC	Male
SRR23882977	UC	Male
SRR23882980	UC	Male
SRR23882985	UC	Male
SRR23882987	UC	Male
SRR23882988	UC	Male
SRR23882990	UC	Male
SRR23882991	UC	Male
SRR23882992	UC	Male
SRR23882993	UC	Male
SRR23882996	UC	Male
SRR23882999	UC	Male
SRR23883000	UC	Male
SRR23883002	UC	Male
SRR23883004	UC	Male
SRR23883005	UC	Male
SRR23883007	UC	Male
SRR23883008	UC	Male
SRR23883010	UC	Male
SRR23883122	Healthy	NA
SRR23883123	Healthy	NA
SRR23883124	Healthy	NA
SRR23883125	Healthy	NA
SRR23883126	Healthy	NA
SRR23883127	Healthy	NA
SRR23883128	Healthy	NA
SRR23883129	Healthy	NA
SRR23883130	Healthy	NA
SRR23883131	Healthy	NA
SRR23883133	Healthy	NA
SRR23883134	Healthy	NA
SRR23883135	Healthy	NA
SRR23883136	Healthy	NA
SRR23883137	Healthy	NA
SRR23883138	Healthy	NA
SRR23883139	Healthy	NA
SRR23883140	Healthy	NA
SRR23883142	Healthy	NA
SRR23883143	Healthy	NA
SRR23883144	Healthy	NA
SRR23883145	Healthy	NA
SRR23883146	Healthy	NA
SRR23883147	Healthy	NA
SRR23883148	Healthy	NA
SRR23883149	Healthy	NA
SRR23883150	Healthy	NA
SRR23883151	Healthy	NA
SRR23883152	Healthy	NA
SRR23883153	Healthy	NA
SRR23883251	Healthy	NA
SRR23883252	Healthy	NA
SRR23883253	Healthy	NA
SRR23883254	Healthy	NA
SRR23883255	Healthy	NA
SRR23883256	Healthy	NA
SRR23883257	Healthy	NA
SRR23883258	Healthy	NA
SRR23883259	Healthy	NA
SRR23883261	Healthy	NA
SRR23883262	Healthy	NA
SRR23883263	Healthy	NA
SRR23883298	Healthy	NA
SRR23883300	Healthy	NA
SRR23883309	Healthy	NA
SRR23883310	Healthy	NA
SRR23883312	Healthy	NA
SRR23883313	Healthy	NA
SRR23883314	Healthy	NA
SRR23883315	Healthy	NA
