# Supplementary material for: Integrative metagenomics and structural bioinformatics identify explainable gut microbial variants associated with Crohn’s disease
Source: PLoS One. 2026 Jul 10;21(7):e0340748. doi: 10.1371/journal.pone.0340748 (PMC13354076; doi:10.1371/journal.pone.0340748)
Supplement: S2 Table — (XLSX) [file pone.0340748.s013.xlsx]

## Sheet: S2_Table
Species	SRR23883391	SRR23883390	SRR23883388	SRR23883380	SRR23883374	SRR23883315	SRR23883314	SRR23883313	SRR23883312	SRR23883310	SRR23883309	SRR23883306	SRR23883301	SRR23883300	SRR23883298	SRR23883293	SRR23883291	SRR23883289	SRR23883280	SRR23883263	SRR23883262	SRR23883261	SRR23883259	SRR23883258	SRR23883257	SRR23883256	SRR23883255	SRR23883254	SRR23883253	SRR23883252	SRR23883251	SRR23883236	SRR23883231	SRR23883153	SRR23883152	SRR23883151	SRR23883150	SRR23883149	SRR23883148	SRR23883147	SRR23883146	SRR23883145	SRR23883144	SRR23883143	SRR23883142	SRR23883140	SRR23883139	SRR23883138	SRR23883137
Abiotrophia_defectiva	0	0	0	0	0	0	0	0	0	0	0	0	0	0	0	0	0	0	0	0	0	0	0	0	0	0	0	0	0	0	0	0	0	0	0	0	0	0	0	0	0	0	0	0	0	0	0	0	0
Abiotrophia_sp_HMSC24B09	0	0	0	0	0	0	0	0	0	0	0	0	0	0	0	0	0	0	0	0	0	0	0	0	0	0	0	0	0	0	0	0	0	0	0	0	0	0	0	0	0	0	0	0	0	0	0	0	0
Absiella_dolichum	0	0	0	0	0	0	0	0	0	0	0	0	0	0	0	0	0	0	0	0	0	0	0	0.00256	0	0	0	0	0	0	0	0.03073	0.00333	0.00604	0	0	0	0	0	0	0.01006	0	0	0	0	0	0	0	0
Acidaminococcus_fermentans	0	0	0	0	0	0	0	0	0	0	0	0	0.81763	0	0	0	0	0	0	0	0	0	0	0	0	0	0	0	0	0	0	0	0	0	0	0	0	0	0	0	0	0	0	0	0	0	0	0	0.86112
Acidaminococcus_intestini	0	0	11.8184	0	0	0	0	0	0	0	0	0	0	0	0	0	0	0	0	0	0	0	0.57689	0	0	0	0	0	0	0	0	0	0	0	0	0	0	0	0	0	0	0	0	0	0	0	0	0	0
Acinetobacter_soli	0	0	0	0	0	0	0	0	0	0	0	0	0	0	0	0	0	0	0	0	0	0	0	0	0	0	0	0	0	0	0	0	0	0	0	0	0	0	0	0	0	0	0	0	0	0	0	0	0
Actinobaculum_sp_oral_taxon_183	0	0	0	0	0	0	0	0	0	0	0	0	0	0	0	0.00278	0	0	0	0	0	0	0	0	0	0	0	0	0	0	0	0	0	0	0	0	0	0	0	0	0	0	0	0	0	0	0	0	0
Actinomyces_cardiffensis	0	0	0	0	0	0	0	0	0	0	0	0	0	0	0	0	0	0	0	0	0	0	0	0	0	0	0	0	0	0	0	0	0	0	0	0	0	0	0	0	0	0	0	0	0	0	0	0	0
Actinomyces_graevenitzii	0	0	0	0	0.0169	0	0	0	0.00171	0	0	0	0	0	0	0	0.00057	0	0.01199	0	0	0	0	0	0	0	0	0	0	0	0	0	0	0	0	0	0	0	0	0	0	0	0.00254	0	0	0	0	0	0
Actinomyces_hongkongensis	0	0	0	0	0	0	0	0	0	0	0	0	0	0	0	0	0	0	0	0	0	0	0	0	0	0	0	0	0	0	0	0	0	0	0	0	0	0	0	0	0	0	0	0	0	0	0	0	0
Actinomyces_johnsonii	0	0	0	0	0	0	0	0	0	0	0	0	0	0	0	0	0	0.00024	0	0	0	0	0	0	0	0	0	0	0	0	0	0	0	0	0	0	0	0	0	0	0	0	0	0	0	0	0	0	0
Actinomyces_massiliensis	0	0	0	0	0	0	0	0	0	0	0	0	0	0	0	0	0	0	0	0	0	0	0	0	0	0	0	0	0	0	0	0	0	0	0	0	0	0	0	0	0	0	0	0	0	0	0	0	0
Actinomyces_naeslundii	0	0	0	0	0	0	0	0	0	0	0	0	0	0	0	0	0	0	0	0	0	0	0	0	0	0	0	0	0	0	0	0	0.00048	0	0	0	0	0	0	0	0	0	0	0	0	0	0	0	0
Actinomyces_odontolyticus	0.01836	0	0	0	0	0	0.00798	0	0.00016	0	0	0	0.00066	0	0	0.02842	0	0.00731	0	0	0.00288	0	0	0	0	0	0	0	0	0	0	0	0	0	0	0	0	0	0	0.0051	0.00926	0	0	0	0.00095	0.00519	0	0	0
Actinomyces_oris	0.06707	0	0	0	0.00417	0	0	0	0	0	0	0	0	0	0	0.00984	0	0.00086	0	0	0.01108	0	0	0	0	0	0	0	0	0	0	0	0	0	0	0	0	0	0	0	0	0	0	0	0	0	0	0	0
Actinomyces_sp_HMSC035G02	0.00148	0	0	0	0	0	0	0	0	0	0	0	0	0	0	0.02073	0	0	0	0	0	0	0	0	0	0	0	0	0	0	0	0	0	0	0	0	0	0	0	0	0	0	0	0	0	0.00741	0	0	0
Actinomyces_sp_HPA0247	0	0	0.00704	0	0	0	0	0	0	0	0	0	0	0	0	0.00052	0	0	0	0	0.05996	0	0	0	0	0	0	0	0	0	0	0	0	0	0	0	0	0	0	0	0	0	0.01776	0	0	0	0	0	0
Actinomyces_sp_ICM47	0	0	0	0	0.00898	0	0	0	0.04133	0	0	0	0.01522	0	0	0.00166	0	0.00549	0.00139	0	0	0	0	0	0	0	0	0.00362	0	0	0	0	0	0	0	0	0	0	0	0	0.01757	0.00051	0.0059	0	0	0	0	0	0
Actinomyces_sp_S6_Spd3	0.00034	0	0	0	0	0	0	0	0	0	0	0	0	0	0	0.00822	0	0	0	0	0	0	0	0	0	0	0	0	0	0	0	0	0	0	0	0	0	0	0	0	0.00268	0	0	0	0	0	0	0	0
Actinomyces_sp_oral_taxon_170	0	0	0	0	0	0	0	0	0	0	0	0	0	0	0	0	0.00161	0	0.00206	0	0	0	0	0	0	0	0	0	0	0	0	0	0	0	0	0	0	0	0	0	0	0	0	0	0	0	0	0	0
Actinomyces_sp_oral_taxon_180	0.00519	0	0	0	0	0	0	0	0	0	0	0	0	0	0	0	0	0	0	0	0	0	0	0	0	0	0	0	0	0	0	0	0	0	0	0	0	0	0	0	0	0	0	0	0	0	0	0	0
Actinomyces_sp_oral_taxon_181	0.01148	0	0	0	0	0	0	0	0	0	0	0	0	0	0	0.01004	0	0	0	0	0	0	0	0	0	0	0	0	0	0	0	0	0	0	0	0	0	0	0	0	0.00268	0	0.00909	0	0	0	0	0	0
Actinomyces_sp_oral_taxon_414	0	0	0	0	0	0	0	0	0	0	0	0	0	0	0	0	0	0	0	0	0	0	0	0	0	0	0	0	0	0	0	0	0	0	0	0	0	0	0	0	0	0	0	0	0	0	0	0	0
Actinomyces_sp_oral_taxon_448	0	0	0	0	0.00099	0	0	0	0	0	0	0	0	0	0	0.00848	0	0	0	0	0	0	0	0	0	0	0	0	0	0	0	0	0	0	0	0	0	0	0	0	0	0	0	0	0	0	0	0	0
Actinomyces_turicensis	0	0	0	0	0	0	0	0	0	0	0	0	0	0	0	0	0	0	0	0	0	0	0	0	0	0	0	0	0	0	0	0	0	0	0	0	0	0.17831	0	0	0	0	0	0	0	0	0	0	0
Actinomyces_viscosus	0	0	0	0	0	0	0	0	0	0	0	0	0	0	0	0	0	0	0	0	0	0	0	0	0	0	0	0	0	0	0	0	0	0	0	0	0	0	0	0	0	0	0	0	0	0	0	0	0
Actinotignum_schaalii	0	0	0	0	0	0	0	0	0	0	0	0	0	0	0	0	0	0	0	0	0	0	0	0	0	0	0	0	0	0	0	0	0	0	0	0	0	0.00942	0	0	0	0	0	0	0	0	0	0	0
Adlercreutzia_equolifaciens	0	0	0	0.46771	0	0.02664	0.18041	0.1043	0	0	0.05893	0	0	0.34626	0	0	0	0	0	0.03142	0.00641	0.16113	0.15015	0	0.02417	0.11379	0.10847	0.00317	0.00201	0.09767	0	0	0.06262	0	0.06211	0.02939	0	0	0	0.05442	0	0.08136	0	0.0744	0.05524	0	0.08206	0.22594	0
Aeromonas_caviae	0	0	0	0	0	0	0	0	0	0	0	0	0	0	0	0	0	0	0	0	0	0	0	0	0	0	0	0	0	0	0	0	0	0	0	0	0	0	0	0	0	0	0	0	0	0	0	0	0
Aeromonas_media	0	0	0	0	0	0	0	0	0	0	0	0	0	0	0	0	0	0	0	0	0	0	0	0	0	0	0	0	0	0	0	0	0	0	0	0	0	0	0	0	0	0	0	0	0	0	0	0	0
Agathobaculum_butyriciproducens	0	0.54678	0.00293	0.62025	0	0.0303	0.07536	0.15629	0.05656	0.28341	0.09904	0.12366	1.02089	0.38063	0.41968	0.03598	0	0	0	0.24322	0.16543	0.15306	0.60332	0.55099	0.19815	0.25848	0.5563	0.78835	0.21795	0.21821	0.42099	0.02923	0.2885	0	0	0.19224	0.34868	0.01564	0.66392	0.44772	0.20462	0.24364	0.02578	0.25957	0.15248	0.38987	0.37559	0.38895	0.06652
Aggregatibacter_aphrophilus	0	0	0	0	0	0	0	0	0	0	0	0	0	0	0	0	0	0	0	0	0.01129	0	0	0	0	0	0	0	0	0	0	0	0	0	0	0	0	0	0	0	0	0	0	0	0	0	0	0	0
Aggregatibacter_segnis	0	0	0	0	0	0	0	0	0	0	0	0	0	0	0	0	0	0	0	0	0	0	0	0	0	0	0	0	0	0	0	0	0	0	0	0	0	0	0	0	0	0	0	0	0	0	0	0	0
Akkermansia_muciniphila	0	0	0	0	0	0.21821	0.50791	1.05796	0	0	0.00944	0	0	1.09698	0	0	0	0	0	0	0	0	0	0	0	0	0	0	0	0	0.18611	0	0	0	0.01966	0	0	0	1.63332	0.08013	0.06982	0.04047	0	0.33486	0	0	0.94079	1.08479	0
Alistipes_finegoldii	0	0	0	0	0	3.42916	1.99908	0	0	0	0	3.3631	0	0.89236	0	0	0	0	0	0.00059	0.00273	0.03009	0.27714	0	0.00689	0	0.56242	0.00564	0	0	0.68375	0	0	0.03067	2.38291	0.05928	0.00674	0.0022	0.03471	0.0379	0	0.054	0.89968	0.08868	0	0	0.01563	0	0
Alistipes_indistinctus	0	0	0	0	0	0	0.07518	0	0	0	0.03305	0	0	0	0	0	0	0	0	0.00144	0	0	0.36465	0	0	0	0.45066	0	0	0	0.00784	0	0	0	0.7546	0.02614	0.19546	1.02556	0.05348	0	0	0.01093	0.13376	0.1248	0	0	0.02542	0	0
Alistipes_inops	0	0	0	0	0	0	0.02592	0	0	0	0.03218	0	0	0	0	0	0	0	0	0	0	0	0	0	0	0	0	0	0	0	0.38248	0	0	0	0.17354	0.09303	0	0	0	0	0	0	0	0	0	0	0	0	0
Alistipes_onderdonkii	0	0	0	0	0	0	0	0	0	0	0	0	0	0	0	0	0	0	0	0	0	0	0	0	0	0	0	0	0	0	0	0	0	0.0267	0	0	0.00151	0.00186	0.08219	0	0	0.01596	0	0	0	0	0	0	0
Alistipes_putredinis	0	0.00172	0	0.01252	0	0.00168	12.6172	2.69053	0.42489	0.00378	0.0008	2.70112	0.07895	8.99852	0.00163	0	0	0	0	6.52474	0	0.45513	7.64676	0.02453	0.1854	9.92291	12.3042	0.21443	0.02406	2.82993	0.00371	0.01686	0	0.00209	11.1667	3.80098	3.47954	1.12723	3.79302	2.29514	0	0.08951	0	9.66516	0.02083	0.50503	1.95256	14.3937	0.00285
Alistipes_shahii	0	0	0	0	0	0	0.96193	0.08894	0	0	0.04423	0.04206	0	0.16826	0	0	0	0	0	0.06964	0.00919	0.84838	0.23051	0	0.02768	0	0.25448	0.02369	0.00806	1.15625	0	0	0	0	1.3911	0.14557	0.01157	0.13977	0.50134	0.17931	0	0.10621	0.00545	1.61484	0.02867	0.01412	0.04318	0.10642	0
Alistipes_sp_CHKCI003	0	0	0	0	0	0	0	0	0	0	0	0	0	0	0	0	0	0	0	0	0	0	0	0	0	0	0	0	0	0	0	0	0	0	0	0	0	0	0	0	0	0	0.28899	0	0	0	0	0	0
Allisonella_histaminiformans	0	0	0.371	0	0	0	0	0	0	0	0.00238	0	0.01903	0	0	0	0	0	0	0.10871	0	0	0	0	0.06219	0	0	0	0	0	0	0	0	0	0	0	0.00209	0.00933	0	0	0	0	0	0	0	0	0	0	0.05273
Alloscardovia_omnicolens	0	0	0	0	0	0	0	0	0	0	0	0	0	0	0	0	0	0	0	0	0	0	0	0	0	0	0	0	0	0	0	0	0	0	0	0	0	0	0	0	0	0	0	0	0	0	0	0	0
Anaerococcus_hydrogenalis	0	0	0	0	0	0	0	0	0	0	0	0	0	0	0	0	0	0	0	0	0	0	0	0	0	0	0	0	0	0	0	0	0	0	0	0	0	0	0	0	0	0	0	0	0	0	0	0	0
Anaerococcus_vaginalis	0	0	0	0	0	0	0	0	0	0	0	0.00014	0	0	0	0.0117	0	0	0	0	0	0	0	0	0	0	0	0	0	0	0	0	0	0	0	0	0	0	0	0	0	0	0	0	0	0	0	0	0
Anaerofilum_sp_An201	0	0	0	0	0	0	0	0	0	0	0	0	0	0	0	0	0	0	0	0	0	0	0	0	0	0	0	0	0	0	0	0	0	0	0	0	0	0	0	0	0	0	0	0	0	0	0	0	0
Anaerofustis_stercorihominis	0	0	0	0	0	0	0	0	0	0	0	0	0	0	0	0	0	0	0	0	0	0	0	0	0	0	0	0	0	0	0	0	0	0	0	0	0	0	0	0	0	0	0.00306	0	0	0	0	0	0
Anaeroglobus_geminatus	0	0	0	0	0	0	0	0	0	0	0	0	0	0	0	0	0	0	0	0	0	0	0	0	0	0	0	0	0	0	0	0	0	0	0	0	0	0	0	0	0	0	0	0	0	0	0	0	0
Anaeromassilibacillus_sp_An250	0	0.00343	0	0.09978	0.05044	0.0022	0	0.00706	0	0	0	0	0.00039	0.03078	0	0	0	0	0	0	0	0.01744	0	0.02158	0	0	0	0	0	0	0.00022	0.00368	0.0089	0	0.09735	0.07909	0	0	0	0.01618	0	0	0.35614	0	0	0	0	0	0
Anaerostipes_caccae	0	0.04121	0	0	0	0	0	0	0	0	0	0	0	0	0	0	0.00419	0	0	0	0	0	0	0	0	0	0	0	0	0	0	0.00178	0	0	0	0	0	0	0	0	0	0	0.0308	0	0	0	0	0	0
Anaerostipes_hadrus	0.00286	4.87352	6.83774	2.63269	1.67182	0.28837	0.43055	0.48113	4.58265	4.85396	0.32492	0.09815	0.00543	1.75131	0.19881	23.8431	16.4545	0	2.73086	0.18731	0.65505	0.19183	1.76554	1.76271	0.30684	1.30678	0.67569	4.95553	0.76429	0.86376	0	0.30793	1.27578	5.12943	2.96558	1.17694	0.11921	0.00423	0.6285	1.25186	1.47688	2.22401	0	0.25248	0.41197	1.6008	1.58562	0.10521	0.14251
Anaerotignum_lactatifermentans	0	0	0	0	0	0	0	0	0	0.0156	0	0	0.22416	0	0	0	0.43377	0	0	0	0	0	0	0.12096	0	0	0.00307	0	0	0	0	0.02773	0	0	0.00488	0	0	0	0	0	0.00953	0	0.96879	0.16516	0	0	0	0	0
Anaerotruncus_colihominis	0	0	0	0	0	0.11261	0.00069	0	0	0.4173	0	0	0	0.11509	0.03534	0	0.00599	0	0	0	0	0.00388	0.00294	0.01083	0.00625	0	0.01351	0	0	0	0.04813	0	0.01875	0	0.01556	0	0.00452	0.00559	0.00236	0.02669	0.02632	0.01368	0.14699	0.04217	0	0	0	0.03486	0
Anaerotruncus_sp_CAG_528	0	0	0	0	0	0	0	0	0	0	0	0	0	0	0	0	0	0	0	0	0	0	0	0	0	0	0	0	1.67646	0	0.65535	0	0	0	0.36686	0	0	0	0	0	0	0	0	0	0	0	0	0	0
Asaccharobacter_celatus	0	0	0	0.15239	0	0.00792	0.07867	0.07041	0	0	0.05796	0	0	0.09572	0	0	0	0	0	0.01013	0.00018	0.03536	0.09875	0	0.00657	0.03473	0.10097	0.00046	0	0.03129	0	0	0.05916	0	0.05307	0.0243	0	0	0	0.06285	0	0.02373	0	0.02762	0.04469	0	0.02932	0.16837	0
Atopobium_deltae	0	0	0	0	0	0	0	0	0	0	0	0	0	0	0	0	0	0	0	0	0	0	0	0	0	0	0	0	0	0	0	0	0	0	0	0	0	0.00098	0	0	0	0	0	0	0	0	0	0	0
Atopobium_minutum	0	0	0	0	0	0	0	0	0	0	0	0	0	0	0	0	0	0	0	0	0	0	0	0	0	0	0	0	0	0	0	0	0	0	0	0	0	0.01158	0	0	0	0	0	0	0	0	0	0	0
Atopobium_parvulum	0	0	0	0	0	0	0	0	0	0	0	0	0	0	0	0	0	0	0	0	0	0	0	0	0	0	0	0	0	0	0	0	0	0	0	0	0	0	0	0	0	0	0	0	0	0	0	0	0
Atopobium_rimae	0	0	0	0	0	0	0	0	0	0	0	0	0	0	0	0	0	0	0	0	0	0	0	0	0	0	0	0	0	0	0	0	0	0	0	0	0	0	0	0	0	0	0	0	0	0	0	0	0
Atopobium_vaginae	0	0	0	0	0	0	0	0	0	0	0	0.00037	0	0	0	0	0	0	0	0	0	0	0	0	0	0	0	0	0	0	0	0	0	0	0	0	0	0.11352	0	0	0	0	0	0	0	0	0	0	0
Bacillus_glycinifermentans	0	0	0	0	0	0	0	0	0	0	0	0	0	0	0	0	0	0	0	0	0	0	0	0	0	0	0	0	0	0	0	0	0	0	0	0	0	0	0	0	0	0	0	0	0	0	0	0	0
Bacillus_haynesii	0	0	0	0	0	0	0	0	0	0	0	0	0	0	0	0	0	0	0	0	0	0	0	0	0	0	0	0	0	0	0	0	0	0	0	0	0	0	0	0	0	0	0	0	0	0	0	0	0
Bacillus_intestinalis	0	0	0	0	0	0	0	0	0	0	0	0	0	0	0	0	0	0	0	0	0	0	0	0	0	0	0	0	0	0	0	0	0	0	0	0	0	0	0	0	0	0	0	0	0	0	0	0	0
Bacillus_thermoamylovorans	0	0	0	0	0	0	0	0	0	0	0	0	0	0	0	0	0	0	0	0	0	0	0	0	0	0	0	0	0	0	0	0	0	0	0	0	0	0	0	0	0	0	0	0	0	0	0	0	0
Bacteroides_caccae	0	0	0	0	0	0	0.57105	1.09805	0	0	0.0752	0.00072	2.19835	0.66968	0	0	0	0	0	0.05555	0.00401	4.11598	0.60454	0.91082	0.02546	0	0.30477	0.16135	0	0	0.73394	0	1.99898	4.06097	0.61011	0.60222	0.1766	0	0	0.47013	0	1.04388	2.20778	0.02929	0.07958	0	0.36944	0.46163	0.72186
Bacteroides_cellulosilyticus	0	0	0	0	0	0	0.3758	0	0	0	0.0268	0.63025	0.15013	4.12663	0	0	0	0	0	0	0.0028	0.89619	0.0031	0.54417	0.00654	0	0.37196	0	0.00054	0.39573	0.00581	0	0	0	0.82884	0.02034	0	0.12739	0.04577	0	0	0.31157	1.16654	0.27114	0	0	0.15931	0.19396	0
Bacteroides_clarus	0	0	0	0	0	0	0	0	0	0	0.00674	0	0	0	0	0	0	0	0	0	0	0.01197	0.29665	0	0	0	0	0	0	0	0	0	2.72712	0	0	0	0	0	0	0	0	0.26472	0	0.14983	0	0	0	0	0
Bacteroides_coagulans	0	0	0	0	0	0	0	0	0	0	0	0	0	0	0	0.00133	0	0	0	0	0	0	0	0	0	0	0	0	0	0	0	0	0	0	0	0	0	0	0	0	0	0	0	0	0	0	0	0	0
Bacteroides_coprocola	0	0	0	0	0	0.00078	0	0	0	0	0.03322	0	0	0	0	0	0	0	0	0.85079	0	0.0045	0.0063	0	0	0	2.69109	0.09469	0	0.97795	0	0	0	0	0.83962	1.59093	0	0.04529	1.6633	0.74999	0	0	3.01513	0.60838	0.00383	12.7716	0	2.19	0
Bacteroides_coprophilus	0	0	0	6.30865	0	0	0.04414	0	0	0	0	0	0	0	0	0	0	0	0	0.68895	0	0	0	0	0	0	1.54146	0.38265	0	1.41155	0	0	0	0	0	0	0.26163	0.17545	0	0	0	1.51975	0	0	0.35123	0	0	0	5.6438
Bacteroides_dorei	0	16.3104	0	0	47.719	0	6.75124	0	0	0	0	0.00047	0.95628	0	13.8674	0	0	0	0	0.45669	0.01225	0	0	0.00423	0	0	0	0	0	0	0	0	0	12.6188	0	0	0.49183	0.0017	0	0.00556	5.72453	0	10.003	0	0.02026	0	0	0	0
Bacteroides_eggerthii	0	0	0	0	0	0	0	0.11691	0	0	0	0.00359	0	0	0	0	0	0	0	0	0	0	0	0	0.11848	0	0	0	0.00238	0	0	0	0	0	2.50673	0	0	0	0	0.07287	0	0	0	0	0	0	0	0	0
Bacteroides_faecichinchillae	0	0	0	0	0	0	0	0	0	0	0	0	0	0	0	0	0	0	0	0	0	0	0	0	0	0	0.00217	0	0	0	0	0	0	0	0	0	0.00138	0	0	0	0	0	0	0	0	0	0	0	0
Bacteroides_faecis	0	0	0	0	0	0	0	0.58016	0	0	0	0.59082	0	0	0	0	0	0	0	0	0	0	0	0	0.26696	0	0	0	0	0	0	0	0	0	0	0	0	0.13924	0	0	0	0	0	0	0	0	0	0	0
Bacteroides_faecis_CAG_32	0	0	0	0	0	0	0	0	0	0	0	0.3673	0	0	0	0	0	0	0	0	0	0	0	0	0.21211	0	0	0	0	0	0	0	0	0	0	0	0	0	0	0	0	0	0	0	0	0	0	0	0
Bacteroides_finegoldii	0	0	0	0	0	0	0.06076	0.21469	0	0	0	0	0	0	0	0	0	0	0	0	0	0	0	0	0	0	0.02348	0.00365	0	0.01476	0	0	0	0	0	1.55571	0.27198	0	0	0	0	0	0	0.06053	0.06281	0.10766	0.69621	0.05064	0
Bacteroides_fragilis	0.00024	3.63749	0	0.07024	2.84592	0.00907	0.03282	0.78492	0.00862	3.63689	0	1.34359	1.38322	0.03661	0.11038	0.23555	0	0.00303	0	0	0	0	0.62895	0	0	0.72932	0	0	0.00027	0.21437	0.32512	0	0	6.8433	0.09751	0.67589	0.0066	3.2781	0.79553	0	0.00109	0.00808	0.0069	0	0	0.0876	0	0	0
Bacteroides_galacturonicus	0	0	0	0	0	0	0	0.90262	0	0	0	0	0	0	0	0	0	0	0	0	0	0	0.00231	0	0	0	0	0	0	0.02055	0	0	0	0	0	0	0	0	0	0	0	0.02591	0	0	0.0546	0	0	0.00259	0
Bacteroides_graminisolvens	0	0	0	0	0	0	0	0	0	0	0	0	0	0	0	0	0	0	0	0	0	0	0	0	0	0	0	0	0	0	0	0	0	0	0	0	0	0	0	0	0	0	0	0	0	0	0	0	0
Bacteroides_intestinalis	0	0	0	0	0	0	0.09264	0.45764	0	0	0	0	0	0	0	0	0	0	0	0	0	0.65352	0	0	0	0.90642	0.00891	0	0.03247	0	0	0	0.44575	0	0	0	0.00799	0	0	0	0	0	0	0.26196	0.03743	0	0.06067	1.06963	0
Bacteroides_massiliensis	0	0	0	0	0	0	0	0	0	0	0	0	0	0	0	0	0	0	0	0	0	0	0	0	0	0	0	0	0	0	0	0	0	0	0	0	0.70899	0	0	0	0	0	0	0	0	0	0.07791	1.1438	0
Bacteroides_nordii	0	0	0	0	0	0	0.01951	0	0	0	0	0	0	0.05795	0	0	0	0	0	0	0	0	0	0.02994	0	0	0	0	0	0.00086	0	0	0	0	0.00269	0.0003	0	0	0	0	0	0	0.14945	0.01989	0	0	0	0	0
Bacteroides_oleiciplenus	0	0	0	0	0	0	0	0	0	0	0	0.00445	0	0	0	0	0	0	0	0	0	0	0	0	0	0	0	0	0	0	0	0	0	0	0	0	0	0	0	0	0	0	0	0	0	0	0	0	0
Bacteroides_ovatus	0	0	0	0.45664	0	1.36223	0.00417	1.51328	0.05567	19.6935	0.00835	0.00811	0.03592	0.45362	0	0.08165	0	0.14802	0	0.10635	0.01516	0.36293	0.13974	7.98536	0.08455	0.56467	0.17149	0.08274	0.07298	0.63752	1.60009	0	15.2689	0.57272	0.025	0.13703	0.01688	0.49104	0.20576	0.04231	4.92911	0.03522	0.53022	0.21753	0.21975	0.05356	0.24213	0.31354	0.1471
Bacteroides_plebeius	0.00107	0.0079	0.00767	0	0.0003	3.28322	0.16115	2.14714	0.00692	0.00779	2.01207	0.09621	0.02293	0.00686	34.2124	0	0	0.0003	0	4.32111	0.85448	0.15225	5.74332	0.01898	4.46197	0.01006	3.85898	1.62894	0.03718	2.7975	0.01019	0	0	0.00359	1.86357	0.14134	3.45408	0.36123	29.0567	0.02506	0.00341	5.30783	0.60315	10.1087	5.84903	15.212	0.0091	0.01031	5.96771
Bacteroides_salyersiae	0	0	0	0	0	0	0	0	0	0	0	0	0	0	0	0	0	0	0	0	0	0.41071	0	0	0	0	0.21705	0	0	0	0	0	0	0	0	0	0	0	0.50171	0	0	0.00156	0	0	0.01573	0	1.70735	1.36198	0
Bacteroides_sp_CAG_144	0	0	0	0	0	0	0	0	0	0	0	0	0	0	0	0	0	0	0	0	0	0	0	0	0	0	0	0	0	0	0	0	0	0	0	0	0	0	0	0	0	0	0	0	0	0	0	0	0
Bacteroides_sp_CAG_443	0	0	0	0	0	0	0	0	0	0	0	0	0	0	0	0	0	0	0	0	0	0	0.00158	0	0.00121	0	0	0	0	0	0	0	0	0	0	0	0	0	0	0	0	0	0	0	0	0	0	0	0
Bacteroides_sp_CAG_530	0	0	0	0	0	0	0	0	0	0	1.61778	0	0	0	0	0	0	0	0	0	0	0	0	0	0	0	0	0	1.85189	0	0	0	0	0	0	0	0	0	0	0	0	0	0	2.4372	0.83661	0	0	0	0
Bacteroides_sp_D2	0	0	0	0	0	0.00032	0	0	0	0	0	0	0	0	0	0	0	0	0	0	0	0	0	0	0	0.35757	0	0	0	0	0	0	0	0	0	0	0	0	0	0	0	0	0	0	0	0	0	0	0
Bacteroides_sp_OM08_11	0	0	0	0	0	0	0	0	0	0	0	0	0	0	0	0	0	0	0	0	0	0	0	0	0	0	0	0	0	0	0	0	0	0	0	0	0	0	0	0	0	0	0	0	0.00311	0	0	0	0
Bacteroides_stercoris	0.00138	0	0	0	0	4.7437	0.85442	5.22749	1.96246	0	0.00301	15.8697	0.00018	0	6.70629	0.47975	0	0	0	1.08738	0	0.00319	0	7.16595	2.32533	0	0	0	0	0.00299	15.3169	0	0	0	0.4324	2.47444	0.49866	0.20046	0.00086	1.593	0	0.42101	4.32449	0	0	0	0.73958	4.51469	1.56158
Bacteroides_thetaiotaomicron	0	0	0	0.01883	0	0.64241	0.29606	0.05578	0	0	0.02901	0.28056	0.26795	0.69672	1.99638	0	0	7.42395	0	0.18069	0.14041	1.47045	0.15172	0.78951	0.1456	1.88432	0.5524	0.05298	0	0.18064	0.49396	0	0.33919	1.77603	0.23466	1.32135	0.68	0.16108	0.64105	0.10177	0.67716	0.02408	0.16394	0.18576	0.09118	0.04389	1.18659	0.10996	0.43173
Bacteroides_uniformis	0	0.01129	0.00304	0	0.00096	4.39542	12.9823	3.39771	0.20132	18.2296	0.38566	8.74283	2.6737	9.47785	9.66084	0	0	0	0	1.38851	0.11824	11.0653	1.24558	9.60672	1.73273	8.8087	1.1704	0.24948	0.08057	7.33714	10.8609	6.17768	6.08174	13.7581	2.86929	4.72402	0.36242	0.6037	9.31084	1.79287	7.30215	2.43573	14.5361	4.63168	0.10801	0.3132	0.37648	5.00093	0
Bacteroides_vulgatus	0.00854	0.00513	0.00106	11.612	0.00143	6.40527	0.33837	5.10077	3.68258	6.97204	1.8253	3.14234	5.11997	1.85053	0.01447	5.8453	0.00092	30.1695	5.11527	0.61972	0.08785	9.93595	3.18586	12.4784	1.31264	9.73217	3.21712	0.31532	0.41202	5.64685	16.7419	37.8163	25.3423	20.2871	1.25621	8.32351	1.2262	0.75367	2.23989	3.72871	15.8423	1.05045	0.00365	3.29426	0.8825	17.8518	5.25401	5.96491	1.78352
Bacteroides_xylanisolvens	0	1.55824	0	0.16807	0	0	0.04605	0.00571	0	0	0.01117	0	0.04771	0	0.13069	0	0	0	0	0.00407	0.04108	0	0.27533	0	0.00885	0.00085	0.40107	0	0.0143	0.05062	0	2.34513	0.26523	2.32075	0	0.04299	0.06881	0.00239	0.01444	0.02443	2.19914	0.07091	0.04169	0.06713	0.07506	0.18633	0.01367	0.18991	0
Barnesiella_intestinihominis	0	0	0	0.81075	0	0	0.33409	0.34922	0.01116	0	0.01849	0	0.1118	0	0	0	0	0	0	0.18523	0	0.80204	0.65796	0	0.0927	0	0.94322	0	0.00563	0	0	0	0	0	0.20796	0.172	0.03315	0	0	0	0	0.44261	0	0	0	0	0.03437	0	0
Bifidobacterium_adolescentis	0.01262	0.06331	0.0055	0.00154	0.00178	22.5725	6.13936	9.57453	0.01107	0.00973	0.58178	29.639	2.67201	17.8026	0.00632	0.00799	0.00255	16.0287	0.29994	36.4835	0.78279	12.9305	4.64068	0.03168	1.40342	0.00807	3.46698	0.00359	0.03046	0.01464	0.00735	0.02065	0.00704	0.00708	20.8465	13.5671	0.69349	41.1395	0.00678	15.705	0.00992	3.49703	0.00399	3.87093	2.35747	0.01526	0.02561	0.01671	3.65174
Bifidobacterium_animalis	0	0	0	0.02293	0.00522	0	0	0	1.42534	0	0	0	0	0	0	0	0	0.03859	0	0	0	0	0	0.03455	0	0	0	2.02131	0.02533	0	0	0	0	0	0.08268	0	0	0.21892	0	0	0	0	0.0135	0	0	0	0	0.01344	0
Bifidobacterium_bifidum	0.00032	1.84074	0	1.54954	0.00962	0	0	0	4.19433	0	0.16022	0.00145	2.52519	0.00376	0.92405	0.00084	0	0	0	1.02752	0	0	0.6437	0	0	2.04146	1.2305	0.00094	0	0	1.31328	1.1007	0	0	1.91089	1.48068	0.00331	3.69357	0	1.05767	0.63497	2.76032	2.22775	0.00967	0	0	0.23856	0.56279	0
Bifidobacterium_breve	0	2.00508	0	1.54036	0.07213	0	0	0	0	0	0	0	0	0	0	0	0.17771	0	0	0	0	0	0	0	0	0.05028	0	0	0	0	0.04774	0	0.04086	0	0	0	0	0	0	0	0	0	0	0	0	0	0	0	0
Bifidobacterium_catenulatum	0	0	0	0	0	0	0	0	0	0	0	0.00088	0	0	0	0	0	0	0	0	0	0	0	0	0	0	0	0	0	0	0	0	0	0	0	0	0	0	0	0	0	0	0	0	0	0	0	0	0
Bifidobacterium_dentium	0	0.30134	0.00533	0	0	0	0	0	0	0	0	0	0.18382	0	0	0	0.10176	0.00173	0	0	0.1133	0	0	0	0	0	0	0.01603	0	0	0	0.00344	0	0	0	0	0	0	0	0	0	0	0	0	0.06487	0	0	0	0
Bifidobacterium_gallinarum	0	0	0	0	0	0	0	0	0	0	0	0	0	0	0	0	0	0	0	0	0	0	0	0	0	0	0	0	0	0	0	0	0	0	0	0	0	0	0	0	0	0	0	0	0	0	0	0	0
Bifidobacterium_kashiwanohense	0	0	0	0	0	0	0	0	0	0	0	0	0	0	0	0	0	0	0	0	0	0	0	0	0	0	0	0	0	0	0	0	0	0	0	0	0	0	0	0	0	0	0	0.13409	0	0	0	0	0
Bifidobacterium_longum	0.00665	0.00233	27.1728	2.08786	0.19252	5.5807	0.19448	1.83674	0.00239	4.98625	0.09506	0.25107	2.74345	1.71474	1.67438	3.19554	0.00427	2.25951	2.96808	1.805	0.10561	2.89369	1.27328	5.61874	0.0268	6.2112	1.44201	0.76011	0.5885	2.61712	1.34012	12.5868	8.64307	0.28153	9.29569	0.86881	0.39221	6.9744	0	0.75846	4.16025	1.70641	5.10101	0.6594	0.83139	3.09224	0.01285	1.96984	0.93329
Bifidobacterium_merycicum	0	0	0	0	0	0	0	0	0	0	0	0	0	0	0	0	0	0	0	0	0	0	0	0	0	0.03977	0	0	0	0	0	0	0	0	0	0	0	0	0	0	0	0	0	0	0	0	0	0	0
Bifidobacterium_pseudocatenulatum	0.00332	11.1746	37.8997	11.3141	0.00024	0.14456	0.77803	0.30476	28.3399	6.54823	0.00524	0.57532	5.00497	1.57039	0.00474	0.0021	26.2009	0.0029	0.00446	0.09224	0.13942	0.01311	0.31046	0.00533	0.00336	3.60321	0.29347	1.4128	0.01659	3.59874	5.35188	3.92259	16.0906	5.45545	0.00589	0.14725	0.00943	0.57517	2.24384	0.00412	0.00135	17.2451	0.00034	0.01043	0.27319	5.80024	0.15179	2.36872	0.57951
Bifidobacterium_pseudolongum	0	0	0	0	0	0	0	0	0	0	0	0	0	0	0	0	0	0	0	0	0	0	0	0	0	0	0	0	0	0	0	0	0	0	0	0	0	0	0	0	0	0	0	0	0	0	0	0	0
Bifidobacterium_pullorum	0	0	0	0	0	0	0	0	0	0	0	0	0	0	0	0	0	0	0	0	0	0	0	0	0	0	0	0	0	0	0	0	0	0	0	0	0	0	0	0	0	0	0	0	0	0	0	0	0
Bifidobacterium_saeculare	0	0	0	0	0	0	0	0	0	0	0	0	0	0	0	0	0	0	0	0	0	0	0	0	0	0	0	0	0	0	0	0	0	0	0	0	0	0	0	0	0	0	0	0	0	0	0	0	0
Bilophila_wadsworthia	0	0	0	0.08517	0	0	0.15832	0.04748	0	0.0936	0.02946	0.02938	0	0.24609	0	0.01611	0.09922	0	0	0.03325	0.00677	0.02909	0.05893	0	0	0	0.1674	0	0.03487	0.14963	0.18488	0.37055	0	0	0.45776	0.17012	0.20561	0.02617	0.04643	0.30988	0	0	0.3145	0.02196	0.30264	0.00967	0.0515	0.26119	0.08028
Blautia_coccoides	0	0	0	0	0.00174	0	0	0	0	0	0	0	0	0	0	0	0.16761	0	0	0	0	0	0	0	0	0	0	0	0	0	0	0	0	0	0	0	0	0	0	0	0	0.00869	0	0	0	0	0	0	0
Blautia_hansenii	0	0	0	0	0.01813	0	0	0	0.02081	0	0	0	0.00364	0	0	9.19898	2.60757	0	0	0	0	0	0	0.00846	0	0	0	0	0	0	0	0.14796	0.73616	0.19561	0	0	0	0	0	0	0.00728	0	0	0	0	0	0	0	0
Blautia_hydrogenotrophica	0	0	0	0.08379	0	0.10973	0	0	0	0	0	0	0	0	0	0	0	0	0	0	0	0	0	0	0	0	0	0	0	0	0.05339	0	0	0	0.04505	0	0	0	0	0	0	0	0.03762	0	0	0	0	0	0
Blautia_obeum	0	0	0	0.17905	0	1.18873	0.19862	0.34193	0	0.03784	0.16519	0.13593	0.00222	0.89839	0.05049	0	0	0	0	0.1803	0.56014	0.21834	0.26561	0.03463	0.03917	0.06828	1.35763	0.20884	0.25553	0.07979	0.10824	0	0.16033	0	0.2139	1.0888	0.39257	0.24373	0.17179	1.18816	0	1.89329	2.63384	0.01712	0.06467	0.25389	0.04559	0.88981	0.08991
Blautia_producta	0	0.11585	0	0	0.00391	0	0	0	0	0	0	0	0	0	0	0.01583	0	0.15054	0	0	0	0	0	0	0	0	0	0	0	0	0	0.02848	0.00745	0	0	0	0	0	0	0	0.05472	0	0	0	0	0	0	0	0
Blautia_sp_An249	0	0	0	0	0	0	0	0	0	0	0	0	0	0	0	0	0	0	0	0	0	0	0	0	0	0	0	0	0	0	0	0	0	0	0	0	0	0	0	0	0	0	0	0	0	0	0	0	0
Blautia_sp_CAG_257	0	0.31726	0	0.00313	0.43972	0	0	0	0.00391	0	0	0.00032	0	0	0	1.18711	0.85076	0	0	0	0	0	0	0.01465	0	0	0.02196	0	0	0	0.04604	0.04976	0.15706	0.39177	0	0	0	0	0	0.0021	0.01034	0	0.22086	0	0	0	0	0	0.03288
Blautia_sp_N6H1_15	0	0.00155	0	0	0	0	0	0	0	0	0	0	0	0	0	0	0	0	0	0	0	0	0	0	0	0	0	0	0	0	0	0	0.19152	0	0	0	0	0	0	0	0	0	0	0	0	0	0	0	0
Blautia_wexlerae	0	1.80362	0.69904	0.01205	3.51522	0.2403	0.13462	0.29034	1.375	0.58215	0.04959	0.0432	0.06703	0.83649	0.07244	0.23844	4.0536	0.87049	0.01394	0.08409	0.0405	0.07212	0.52474	0.29127	0.38716	0.14737	0.249	0.29878	0.01965	0.14921	0.0385	0.55677	0.43058	1.7293	0.03348	0.17653	0.03611	0.02316	0.38913	0.86961	0.02775	0.44029	0.03232	0.23743	0.07707	0.37101	0.44212	0.20644	0.10495
Brachyspira_pilosicoli	0	0	0	0	0	0	0	0	0	0	0	0	0	0	0	0	0	0	0	0	0	0	0	0	0	0	0	0	0	0	0	0	0	0	0	0	0	0	0	0	0	0	0	0	0	0	0	0	0
Brachyspira_sp_CAG_700	0	0	0	0	0	0	0	0	0	0	0	0	0	0	0.5374	0	0	0	0	0	0	0	0	0	0	0	0	0	0	0	0	0	0	0	0.33083	0	0	0	0	0	0	0	0	0	0	0	0	0	0
Butyricicoccus_pullicaecorum	0	0	0	0	0	0	0	0	0	0	0	0	0	0	0	0.05739	0	0.06485	0	0	0	0	0	0.00261	0	0	0	0	0	0	0	0.01447	0	0.24833	0	0	0	0	0	0	0	0	0	0	0	0	0	0	0
Butyricimonas_synergistica	0	0	0	0	0	0	0	0	0	0	0	0	0	0	0	0	0	0	0	0	0	0.12992	0.14186	0	0	0	0.00818	0	0.00933	0	0	0	0	0	0.06175	0.00029	0.00326	0	0	0	0.00265	0	0	0.19292	0	0	0.07244	0.06076	0.06823
Butyricimonas_virosa	0	0	0	0	0	0	0.13868	0.01898	0	0	0.02238	0	0	0	0	0	0	0	0	0	0	0.29812	0.02009	0	0.22547	0	0.02784	0	0.03261	0	0	0	0	0	0.04719	0.15729	0.03088	0.00033	0	0	0.01273	0.40879	0	0.04352	0.06537	0	0.06071	0.0254	0.01068
Butyrivibrio_crossotus	0	0	0	0	0	0	0	0	0	0	0	0	0	0	0	0	0	0	0	0	0	0	0	0	0	0	0	0	4.29226	0.29533	0	0	0	0	0	0	0	0	0	0	0	0	0	0	0	0	0	0	0
Campylobacter_concisus	0	0	0	0	0	0	0	0	0	0	0	0	0	0	0	0	0	0	0	0	0.0402	0	0	0	0	0	0	0.0005	0	0	0	0	0	0	0	0	0	0	0	0	0	0	0	0	0	0	0	0	0
Campylobacter_gracilis	0	0	0	0	0	0	0	0	0	0	0	0	0	0	0	0	0	0	0	0	0	0	0	0	0	0	0	0	0	0	0	0	0	0	0	0	0	0	0	0	0	0	0	0	0	0	0	0	0
Campylobacter_ureolyticus	0	0	0	0	0	0	0	0	0	0	0	0	0	0	0	0	0	0	0	0	0	0	0	0	0	0	0	0	0	0	0	0	0	0	0	0	0	0.00675	0	0	0	0	0	0	0	0	0	0	0
Candidatus_Stoquefichus_sp_KLE1796	0	0	0	0	0	0	0	0	0	0	0	0	0	0	0	0	0	0	0	0	0	0	0	0	0	0	0	0	0	0	0	0	0	0	0	0	0	0	0	0	0	0	0	0	0	0	0	0	0
Carnobacterium_maltaromaticum	0	0	0	0	0	0	0	0	0	0	0	0	0	0	0	0	0	0	0	0	0	0	0	0	0	0	0	0	0	0	0	0	0	0	0	0	0	0	0	0	0	0	0	0	0	0	0	0	0
Catabacter_hongkongensis	0	0	0	0	0	0	0	0	0	0	0	0	0	0	0	0	0	0	0	0	0	0	0	0	0	0	0	0	0	0	0	0	0	0	0.00937	0	0	0	0	0	0	0.00216	0.00641	0	0	0	0	0	0
Catenibacterium_mitsuokai	0	0	0	0	0	0.1043	0.07711	0	0	0	0	0	0	0	0	0	0	0	0	0	0.2819	0	0	0	0.01419	0	0.09372	0	0.1754	0	0	0	0	0	0	0	0.12284	0	0.04282	0.2217	1.32583	0.22117	0	0	0.29183	0	0	0	0.12946
Cetobacterium_somerae	0	0	0	0	0	0	0	0	0	0	0	0	0	0	0	0	0	0	0	0	0	0	0	0	0	0	0	0	0	0	0	0	0	0	0	0	0	0	0	0	0	0	0	0	0	0	0	0	0
Christensenella_minuta	0	0	0	0.00881	0	0	0	0	0	0	0	0	0	0	0	0	0	0	0	0	0	0	0	0	0	0	0.00906	0	0.00198	0	0	0	0	0	0.18283	0	0	0.01721	0	0.0153	0	0.01058	0.01108	0	0	0	0	0.00341	0
Citrobacter_braakii	0	0	0	0	0	0	0	0	0	0	0	0	0	0	0	0	0	0	0	0	0	0	0	0	0	0	0	0	0	0	0	0	0	0	0	0	0	0	0	0	0	0	0	0	0.02574	0	0	0	0
Citrobacter_europaeus	0	0	0	0	0	0	0	0	0	0	0	0	0	0	0	0	0	0	0	0	0	0	0	0	0	0	0	0	0	0	0	0	0	0	0	0	0	0	0	0	0	0	0	0	0	0	0	0	0
Citrobacter_freundii	0	0	0	0	0	0	0	0	0	0	0	0	0	0	0	0	0	0	0	0	0	0	0	0	0	0	0	0	0	0	0	0	0	0	0	0	0	0	0	0	0	0	0	0	0.14496	0	0	0	0
Citrobacter_pasteurii	0	0	0	0	0	0	0	0	0	0	0	0	0	0	0	0	0	0	0	0	0	0	0	0	0	0	0	0.13283	0	0	0	0	0	0	0	0	0	0	0	0	0	0	0	0	0	0	0	0	0
Citrobacter_werkmanii	0	0	0	0	0	0	0	0	0	0	0	0	0	0	0	0	0	0	0	0	0	0	0	0	0	0	0	0	0	0	0	0	0	0	0	0	0	0	0	0	0	0	0	0	0	0	0	0	0
Citrobacter_youngae	0	0	0	0	0	0	0	0	0	0	0	0	0	0	0	0	0	0	0	0	0	0	0	0	0	0	0	0.00306	0	0	0	0	0	0	0	0	0	0	0	0	0	0	0	0	0.35956	0	0	0	0
Cloacibacillus_evryensis	0	0	0	0	0	0	0.01276	0	0	0	0	0	0	0	0	0	0	0	0	0	0	0.01149	0	0	0	0	0.00283	0	0	0	0	0	0	0	0.24435	0.01061	0	0	0	0	0	0	0.04697	0	0	0	0	0	0
Cloacibacillus_porcorum	0	0	0	0	0	0	0	0	0	0	0	0	0	0	0	0	0	0	0	0	0	0	0	0	0	0	0	0	0	0	0	0	0	0	0	0	0	0	0	0	0	0	0	0	0.00574	0	0	0	0
Clostridiales_bacterium_1_7_47FAA	0	0	0	0	0	0.0163	0	0	0	0	0	0	0	0	0.00257	0	0	0	0	0	0	0	0	0	0	0	0	0	0	0	0	0	0	0	0	0	0	0	0	0	0	0	0	0	0	0	0	0	0
Clostridiales_bacterium_CHKCI006	0	0	0	0	0	0	0	0	0	0	0	0	0	0	0	0	0	0	0	0	0	0	0	0	0	0	0	0	0	0	0	0	0	0	0	0	0	0	0	0	0	0	0	0	0	0	0	0	0
Clostridioides_difficile	0	0	0	0	0.08063	0	0	0	0	0	0	0	0	0	0	0	0	0	0	0	0	0	0	0	0	0	0	0	0	0	0	0	0	0	0	0	0	0	0	0	0	0	0	0	0	0	0	0	0
Clostridium_aldenense	0	0	0	0	0	0	0	0	0	0.00119	0	0	0	0	0	0	0.00064	0	0	0	0	0	0	0	0	0	0.00492	0	0	0	0.00748	0.00219	0	0	0.0038	0	0	0	0	0	0.00674	0	0.00775	0	0	0.00282	0	0	0
Clostridium_asparagiforme	0	0	0	0	0	0	0	0	0	0.02303	0	0	0	0	0	0	0	0	0	0	0	0.00691	0	0	0.00196	0	0	0	0	0	0	0	0	0	0.10623	0	0	0	0	0.02107	0	0	0	0.01171	0	0	0	0	0
Clostridium_baratii	0	0	0	0	0	0	0	0	0	0	0	0	0	0	0	0	0	0	0	0	0	0	0	0	0	0	0	0	0	0	0	0	0	0	0	0	0	0	0	0	0	0	0	0	0	0	0	0	0
Clostridium_bolteae	0	0.29048	0	0	0.11904	0.03441	0	0.06536	0.01549	0.16135	0.00549	0.01359	0.0072	0	0.07643	0.06506	0	0	0	0	0	0.07875	0	0.06611	0	0	0.02801	0	0	0	0.01523	0.20764	0.00251	0.41506	0.01224	0	0	0.00284	0	0	0.03392	0	0.55116	0	0	0	0	0	0.00112
Clostridium_bolteae_CAG_59	0	0	0	0	0	0.00888	0	0.00842	0.00462	0.0152	0.0023	0.0008	0	0	0	0.12471	0	0	0	0	0	0.00471	0	0.02664	0	0	0	0	0	0	0.00756	0	0	0.39052	0.02572	0	0	0	0	0	0	0	0.3308	0	0	0	0	0	0
Clostridium_butyricum	0	0	0	0	0	0	0	0	0	0	0	0	0	0	0	0	0.03075	0	0	0	0	0	0	0	0	0	0	0	0	0	0	0	0	0	0	0	0	0	0	0	0	0	0	0	0	0	0	0	0
Clostridium_celatum	0	0	0	0	0	0	0	0	0	0	0	0	0	0	0	0.00653	0	0	0	0	0	0	0	0	0	0	0	0	0	0	0	0	0	0	0	0	0	0	0	0	0	0	0	0	0	0	0	0	0
Clostridium_citroniae	0	0.06353	0	0.00177	0.10015	0.03001	0.00569	0	0	0.00987	0.00735	0.06184	0	0.02016	0.02208	0	0.11215	0.09785	0	0	0	0	0	0.01223	0.04573	0.01354	0.0311	0.00086	0	0	0.05244	0.1707	0	0	0.02043	0.00137	0.01172	0.00013	0	0.0124	0.01341	0.06125	0.05733	0	0	0	0.00384	0	0
Clostridium_clostridioforme	0	0.01592	0	0	0.47038	0	0	0	0	0	0	0	0	0	0	0	7.00711	0.20693	0	0	0	0	0	0	0	0	0	0	0	0	0.01273	0.22766	0	0.25732	0	0	0	0	0	0	0.02876	0.01832	0	0	0	0	0	0	0
Clostridium_cocleatum	0	0	0	0	0	0	0	0	0	0	0	0	0	0	0	0	0	0	0	0	0	0	0	0	0	0	0	0	0	0	0	0	0	0	0	0	0	0	0	0	0	0	0	0	0	0	0	0	0
Clostridium_disporicum	0	0.0144	0	0	0	0	0	0	0	0	0	0	0	0	0	0.84097	0	0	0	0	0.02046	0	0.12395	0	0	0	0	0.00176	0	0	0	0	0	0	0	0	0	0	0	0.00198	0	0	0	0	0	0	0	0	0
Clostridium_innocuum	0	0.25168	0	0	0.05125	0.00172	0	0	0	0.034	0	0.03518	0.20166	0	0.00891	0.42319	0.14134	1.67149	0	0	0	0.06015	0	0.00208	0	0.00508	0.02528	0	0	0	0.03364	0.18444	0.06549	0.15967	0.00685	0	0.00665	0.02416	0	0.00222	0.05363	0	0.01966	0	0	0	0	0.00569	0.00519
Clostridium_lavalense	0	0.00248	0	0	0	0.00484	0	0	0	0	0	0	0	0.00675	0.0118	0	0	0	0	0	0	0	0	0.00509	0.00277	0	0.01784	0	0	0	0.01336	0	0	0	0	0	0	0	0	0	0	0.03624	0.20959	0	0	0	0	0	0
Clostridium_leptum	0	0	0	0.00368	0	0.43118	0.0737	0.02366	0	0.0032	0	0	0	0.01974	0.15774	0	0	0	0	0.0217	0	0	0.00055	0.08479	0.01008	0	0.01451	0.02985	0	0	0.65257	0	0	0	0.16126	0	0.03102	0.29278	0.04687	0.14307	0.01405	0.00253	0.11064	0.00585	0.01312	0	0	0.01752	0.00057
Clostridium_methylpentosum	0	0	0	0	0	0	0	0	0	0	0	0	0	0	0	0	0	0	0	0	0	0	0	0	0	0	0	0	0	0	0	0	0	0	0	0	0	0	0	0	0	0	0.00406	0	0	0	0	0	0
Clostridium_neonatale	0	0	0	0	0	0	0	0	0	0	0	0	0	0	0	0	0	0	0	0	0	0	0	0	0	0	0	0	0	0	0	0	0	0	0	0	0	0	0	0	0	0	0	0	0	0	0	0	0
Clostridium_paraputrificum	0	0	0	0	0	0	0	0	0	0	0	0.02023	0	0	0	0.00435	0	0.0075	0.20983	0	0	0	0	0	0	0	0	0	0	0	0	0	0	0	0	0	0	0	0	0	0	0	0	0	0	0	0	0	0
Clostridium_perfringens	0	0	0	0	0	0	0	0	0	0	0	0	0	0	0	0.08598	0.24155	0	1.29952	0	0.00088	0	0	0	0	0	0	0	0	0	0	0	0	0	0	0	0	0	0	0	0	0	0	0	0	0	0	0	0
Clostridium_saccharolyticum	0	0	0	0.05658	0	0	0	0	0	0	0	0	0.00169	0.0107	0	0	0	4.14774	0	0	0	0	0.02237	0	0	0	0	0	0	0	0	0	0.00867	0	0.33256	0	0	0	0	0.00362	0	0	0	0.04275	0	0	0	0	0
Clostridium_scindens	0	0	0	0	0	0	0	0	0	0	0	0	0	0	0	0	0	0	0	0	0	0	0	0.00167	0	0	0	0	0	0	0	0	0	0	0	0	0	0	0	0	0	0	0.00131	0	0	0	0	0	0
Clostridium_sp_CAG_242	0	0	0	0.06972	0	0	0.04429	0.42147	0	0	0	0.0004	0	0.05976	0	0	0	0	0	0	0.00667	0	0	0.83179	0.04221	0	0.28226	0	0.01545	0	0	0	0.12204	0	0	0.12592	0	0	0	0.3698	0	0	0	0.23569	0.00721	0	0	0.03688	0
Clostridium_sp_CAG_253	0	0	0	0	0	0	0	0.08913	0	0	0	0	0	0	0	0	0	0	0	0	0	0	0	0	0	0	0	0	0	0.0796	0	0	0	0	0	0	0	0	0	0	0	0	0	0	0	0	0.36679	0	0
Clostridium_sp_CAG_299	0	0.62493	0	0	0	0	0	0	0.10911	0.08397	0.0078	0	0	0	0.05497	0.09244	0	0	0	0	0	0	0.14693	0.04525	0.1226	0.10622	0	0	0	0	0.89168	0.31453	0	2.44079	0	0	0	0	0	0	0	0	0	0	0	0.02191	0	0.02039	0.01101
Clostridium_sp_CAG_413	0	0	0	0	0	0	0	0	0	0	0	0	0	0	0	0	0	0	0	0	0	0	0	0	0	0	0	0	0	0	0	0	0	0	0	0	0	0	0	0	0	0	0	0	0	0	0	0	0
Clostridium_sp_CAG_510	0	0	0	0	0	0	0	0	0	0	0	0	0	0	0	0	0	0	0	0	0	0	0	0	0	0	0	0	0	0.4375	0	0	0	0	0	0	0	0	0	0	0	0	0	0	0	0	0	0	0
Clostridium_sp_CAG_58	0	0	0	0.03193	0	0.8699	0.00457	0	0	0.54458	0.03202	0	0	0	0	0	0	0	0	0	0	0	0.14538	0	0.48304	0	0	0	0	0	0.89231	0	0	0	0.21513	0.09025	0.16436	0	0	0	0	0	0	0	0	0	0	0.10096	0
Clostridium_sp_CAG_632	0	0	0	0	0	0	0	0	0	0	0	0	0	0	0	0	0	0	0	0	0	0	0	0	0	0	0	0	1.21104	3.05852	0	0	0	0	0	0	0	0	0	0	0	0	0	0	0	0	0	0	0
Clostridium_sp_D5	0	0	0	0	0	0.00331	0	0	0	0	0	0	0	0	0	0	0	0	0	0	0	0	0	0	0	0	0	0	0	0	0	0	0	0	0	0	0	0	0	0	0	0	0	0	0	0	0	0	0
Clostridium_sp_chh4_2	0	0	0	0	0	0	0	0	0	0	0	0	0	0	0	0	0	0	0	0	0	0	0	0	0	0	0	0	0	0	0	0	0	0	0	0	0	0	0	0	0	0	0.02469	0	0	0	0	0	0
Clostridium_spiroforme	0	0.03036	0	0	0.00163	0	0	0	0	0	0	0	0	0.00135	0	0	0.02828	0	0	0	0	0	0.01662	0.00226	0	0	0	0	0	0	0	0.00791	0	0	0	0	0	0	0	0	0.0191	0	0	0	0	0	0	0	0
Clostridium_symbiosum	0	0.00243	0	0	0.11346	0	0	0	0	0.21406	0.00251	0.0004	0	0	0.08021	0	0.20451	0	0	0	0	0	0	0.14229	0	0	0.02851	0	0	0	0.03846	0.02436	0	0	0.00427	0	0	0	0.03392	0	0.05982	0	0.02426	0	0	0	0	0	0
Collinsella_aerofaciens	0.007	0.00163	4.01764	0.00484	6.26358	3.90948	1.78379	0	5.24142	0.00078	0.78253	2.81953	2.34763	0.00289	0.83588	2.65693	0.00096	14.2474	0.00134	2.5851	2.99812	6.3576	4.86007	1.83086	1.26445	0.39559	0.72035	0.00419	2.42556	2.72605	2.46647	4.67957	2.23091	0.00221	6.9042	3.10101	3.73472	7.96081	1.03073	3.33507	0	2.07411	3.99475	0.53525	2.85701	2.88286	1.51733	3.24421	6.86102
Collinsella_intestinalis	0	0	0	0	0.00042	0	0	0	0.00049	0	0	0	0	0.06877	0	0.00039	0	0	0	0	0	0	0.00112	0.11287	0	0	0	0	0	0	0.0318	0	0	0	0.00666	0	0.00168	0.00109	0	0	0	0	0	0	0	0	0	0	0
Collinsella_massiliensis	0	0	0.0004	0	0.00279	0	0	0	0	0	0	0.00097	0	0	0	0.00135	0	0.00147	0	0	0	0	0	0	0	0	0	0	0	0	0	0	0	0	0	0	0	0.00121	0	0	0	0	0.00301	0	0	0	0	0	0
Collinsella_stercoris	0	0	0.01346	0	0.02126	0.00867	0.00244	0	0.00656	0	0.00167	0.0127	0.00648	0.15138	0	0.01247	0	0.05241	0	0.00619	0.01334	0.00829	0.01092	0.00851	0.00819	0	0.00233	0	0.00387	0.00331	0.00789	0.00907	0.01501	0	0.03168	0.00723	0.01664	0.03321	0.00272	0.00544	0	0.00372	0.0068	0.0008	0.01006	0.00216	0.00096	0.01489	0.03813
Comamonas_kerstersii	0	0	0	0	0	0	0	0	0	0	0	0	0	0	0	0	0	0	0	0	0	0.04769	0	0	0	0	0	0	0	0	0	0	0	0	0	0	0	0	0	0	0	0	0	0	0	0	0	0	0
Coprobacillus_cateniformis	0	0	0	0	0	0.00573	0	0.16949	0	0.03363	0	0	0	0	0	0	0	0	0	0	0	0	0	0	0	0	0	0	0	0.00092	0.00833	0	0	0	0	0	0	0.70392	0	0	0	0	0	0	0	0	0	0	0
Coprobacter_fastidiosus	0	0	0	0	0	0	0.03141	0.13063	0	0	0	0	0	0	0	0	0	0	0	0	0	0	0.03941	0	0	0	0	0	0	0	0	0	0	0	0.0649	0.2117	0	0	0	0	0	0	0	0.32072	0.03994	0	0.38038	0	0
Coprobacter_secundus	0	0	0	0.03278	0	0	0	0	0	0	0	0.04559	0	0	0	0	0	0	0	0	0	0	0	0	0	0	0.00884	0	0	0	0	0	0	0	0	0	0	0	0	0	0	0	0	0	0	0	0.01235	0	0
Coprococcus_catus	0	0	0	0	0	0.42696	0.01877	0.47625	0	0	0.07321	0	0	0.43238	0.08128	0	0	0	0	0.05633	0.1678	0.10104	0.23781	0.1075	0.09361	0.60292	0	0.16083	0.18554	0.23302	0	0.098	0.00209	0	0.181	0.22221	0.21446	0.03747	0.14287	0	0	0	0.53836	0.08866	0.13575	0.23165	0.17825	0.28809	0.00928
Coprococcus_comes	0	0	0	0.56529	0	0.42095	0.37686	0	0	0	0.27361	0	0	0.39184	0	0	0	0	0	0.53241	0.64377	0.05108	0.53514	0.00042	0.58272	0.73615	0	0.52134	0.3073	0.32056	0	0	0.65409	0	0.25712	0.85776	0.53386	0.48947	0.93387	0.51601	0	0	0	0	0.6055	1.58437	0.09972	0.62047	0.63962
Coprococcus_eutactus	0	0	0	0	0	0	0.11757	0.18179	0	0	0	0	0	0.01863	0	0	0	0	0	0	2.12114	0	2.58121	0	1.49282	0	0	0	0	0.23583	0	0	0	0	0	0	1.25129	0.29586	0	0	0	0	0	0	0.21077	0	0	1.5908	0
Corynebacterium_argentoratense	0	0	0	0	0	0	0	0	0.01296	0	0	0	0	0	0	0	0	0	0	0	0	0	0	0	0	0	0	0	0	0	0	0	0	0	0	0	0	0	0	0	0	0	0	0	0	0	0	0	0
Corynebacterium_durum	0	0	0	0	0.00279	0	0	0	0	0	0	0	0	0	0	0	0	0	0	0	0	0	0	0	0	0	0	0	0	0	0	0	0	0	0	0	0	0	0	0	0	0	0	0	0	0	0	0	0
Desulfovibrio_fairfieldensis	0	0	0	0	0	0	0	0	0	0	0	0	0	0	0	0	0	0	0	0	0	0	0	0	0	0	0	0	0	0	0	0	0	0	0	0	0	0	0	0	0	0	0	0	0	0	0	0	0
Desulfovibrio_piger	0	0	0	0	0	0	0	0	0	0	0	0	0	0	0	0	0	0	0	0	0	0	0	0	1.14753	0	0	0	0	0	0	0	0	0	0	0	0	0	0	0	0	0	0	0	0	0	0	0	0
Desulfovibrionaceae_bacterium	0	0	0	0	0	0	0	0	0	0	0	0	0	0	0	0	0	0	0	0	0	0	0	0	0	0	0	0	0	0	0	0	0	0	0	0	0	0	0	0	0	0	0	0	0	0	0	0	0
Dialister_invisus	0	0	0	0.00776	0	0	0	0.35576	0.12235	0	0	0	0	0	0.00236	0	0.23706	0	0	0	0	0	0	0.12126	0	0	0	0.49011	0	0	0	0	0.34388	0.06463	0	0	0	0	0	0	0	0	0	0	0	0.09291	0	0	0
Dialister_micraerophilus	0	0	0	0	0	0	0	0	0	0	0	0	0	0	0	0	0	0	0	0	0	0	0	0	0	0	0	0	0	0	0	0	0	0	0	0	0	0	0	0	0	0	0	0	0	0	0	0	0
Dialister_pneumosintes	0	0	0	0	0	0	0	0	0	0.00369	0	0	0	0	0	0	0	0	0	0	0	0	0	0	0	0	0	0	0	0	0	0	0	0	0	0	0	0	0	0	0	0	0	0	0	0	0	0	0
Dialister_sp_CAG_357	0	0	0.29679	0	0	0	0	0	0	0	0	0	0.00122	1.51221	0	0	0	0	0	2.51072	0	0	0	0	8.27327	0	0.77739	0	0	0	0	1.99589	0	0	0	0	0	1.64637	0	0.01851	0	6.74997	0	0	0	0	0	5.89777	0
Dialister_succinatiphilus	0	0	0	0	0	0.99935	0	0	0	0	0.28701	0.00862	0.00122	0	0	0	0	0	0	0	0	0	1.67039	0	0	0	0	0	1.15552	0	0	0	0	0	0	0	0	0	0	0	0	0	0	0.51069	0	0	0	0	0.02742
Dielma_fastidiosa	0	0.02641	0	0	0	0	0	0	0	0	0	0	0	0	0	0	0	0	0	0	0	0.03317	0	0	0	0	0	0	0	0	0.00238	0	0	0	0	0	0	0	0	0	0	0.0159	0	0.00051	0	0	0	0	0
Dorea_formicigenerans	0	0	0.00193	0.14471	0	0.68048	0.14742	0.64245	0	0.43497	0.12358	1.03917	0	0.18959	0.2331	0	0	0	0	0.20279	0.90537	0.05041	0.28011	0	0.18849	0.27849	0.24661	0.03842	0.38771	0.66215	0.28428	0.10261	0.7151	0	0.16736	0.12605	0.39324	0.33321	0.3027	0.61373	0.06371	0.37108	0	0.52105	0.49359	0.04491	0.24913	0.18642	0.31427
Dorea_longicatena	0	0	0.0007	2.95616	0	1.90718	0.19186	1.60364	0.54985	0.84172	0.33085	0.52038	1.94055	1.19148	0.28668	5.59868	0	0	0	0.78037	1.44159	0.77047	1.90777	0	0.8972	0.3878	0	0.46667	1.5421	0.5614	0.00255	0	0.52893	0	0.78462	0.7734	3.98689	1.28685	2.47001	2.29843	0.57736	1.90985	0	0.37938	1.17709	0.72297	0.85181	1.42209	0.50128
Dorea_sp_CAG_317	0	0	0	0	0	0	0	0	0	0	0	0	0	0	0	0	0	0	0	0	0	0	0	0.03783	0	0	0.01618	0	0	0	0	0	0	0	0	0	0	0	0	0	0	0	0	0	0	0	0	0	0
Dysgonomonas_gadei	0	0	0	0	0	0	0	0	0	0	0	0	0	0	0	0	0	0	0	0	0	0	0	0	0	0	0	0	0	0	0	0	0	0	0	0	0	0	0	0	0	0	0	0	0	0	0	0	0
Dysgonomonas_sp_37_18	0	0	0	0	0	0	0	0	0	0	0	0	0	0	0	0	0	0	0	0	0	0	0	0	0	0	0	0	0	0	0	0	0	0	0	0	0	0	0	0	0	0	0	0	0	0	0	0	0
Eggerthella_lenta	0	0.64823	0	0.25289	0	0.30598	0.00265	0	0.02066	0.63344	0	0.25718	0.08437	0.11818	0.07203	0.30482	0	0	0	0.00101	0	0.00899	0.02458	0.15704	0	0.08228	0.03211	0.14061	0	0.03727	0.33392	0.30079	0.45179	0.51655	0.01512	0	0	0.01311	0.08124	0.2061	0.20211	0	0.63341	0.03922	0	0.01427	0.00066	0.00886	0.13412
Eisenbergiella_massiliensis	0	0	0	0	0	0.01387	0	0	0	0	0	0.00831	0	0	0	0	0	0	0	0	0	0.00541	0	0.01935	0	0	0	0	0	0	0	0	0	0	0	0	0	0	0	0	0	0	0	0	0	0	0	0	0
Eisenbergiella_tayi	0	0	0	0	0	0	0	0	0	0	0	0	0	0.0104	0	0	0	0	0	0	0	0.0383	0	0	0	0	0	0	0	0	0.0112	0	0	0	0	0	0	0.02642	0	0.00431	0	0	0.00151	0	0	0	0	0	0
Enorma_massiliensis	0	0	0	0	0	0	0	0	0	0	0	0	0	0	0	0	0	0	0	0	0	0	0	0	0	0	0	0	0	0	0	0	0	0	0	0.00059	0	0	0	0	0	0	0	0	0	0	0	0	0
Enterobacter_cloacae_complex	0	0	0	0	0	0	0	0	0	0	0	0	0	0	0	0	0	0	0	0	0	0	0	0	0	0	0	0	0	0	0	0	0	0	0	0	0	0	0	0	0	0	0	0	0	0	0	0	0
Enterobacter_mori	0	0	0	0	0	0	0	0	0	0	0	0	0	0	0	0	0	0	0	0	0	0	0	0	0	0	0	0	0	0	0	0	0	0	0	0	0	0	0	0	0	0	0	0	0	0	0	0	0
Enterococcus_asini	0	0	0	0	0	0	0	0	0	0	0	0	0	0	0	0	0	0.01461	0	0	0	0	0	0	0	0	0	0	0	0	0	0	0	0	0	0	0	0	0	0	0	0	0	0	0	0	0	0	0
Enterococcus_avium	0	0	0	0	0.03973	0	0	0	0	0	0	0.00059	0.00123	0	0	0.00234	0.00502	0.37186	0	0	0	0	0	0	0	0	0	0	0	0	0.00097	0	0	0	0	0	0	0	0	0	0	0	0	0	0	0	0	0	0
Enterococcus_canintestini	0	0	0	0	0	0	0	0	0	0	0	0	0	0	0	0	0	0	0	0	0	0	0	0	0	0	0	0	0	0	0	0	0	0	0	0	0	0	0	0	0	0	0	0	0	0	0	0	0
Enterococcus_casseliflavus	0	0	0	0	0	0	0	0	0	0	0	0	0	0	0	0	0	0	0	0	0.02029	0	0	0	0	0	0	0	0	0	0	0	0	0	0	0	0	0	0	0	0	0	0	0	0	0	0	0	0
Enterococcus_dispar	0	0	0	0	0	0	0	0	0	0	0	0	0	0	0	0	0	0	0	0	0	0	0	0	0	0	0	0	0	0	0	0	0	0	0	0	0	0	0	0	0	0	0	0	0	0	0	0	0
Enterococcus_durans	0	0	0	0	0	0	0	0	0	0	0	0	0	0	0	0	0	0	0	0	0	0	0	0	0	0	0	0	0	0	0	0	0	0	0	0	0	0	0	0	0	0	0	0	0	0	0	0	0
Enterococcus_faecalis	7.12706	0	0	0	0	0	0	0	0	0	0	0	0	0	0	0.00885	0	0.01694	0	0	0	0	0	0	0	0	0	0	0	0	0	0	0	0	0	0	0	0	0	0	0	0	0	0	0	0	0	0	0
Enterococcus_faecium	43.3623	0.00062	0	0	0.04811	0	0	0.08034	0	0	0	0	0	0	0	0	1.23571	0.46289	0	0	0	0	0	0.00381	0	0	0	0.40079	0	0	0	0.15495	0	0	0	0	0	0	0	0	0	0	0	0.22511	0	0	0	0	0
Enterococcus_gallinarum	0	0	0	0	0	0	0	0	0	0.00065	0	0	0	0	0	0.02823	0	0	0	0	0	0	0	0	0	0	0	0	0	0	0	0	0	0	0	0	0	0	0	0	0	0	0	0	0	0	0	0	0
Enterococcus_gilvus	0	0	0	0	0	0	0	0	0	0	0	0	0	0	0	0	0	0	0	0	0	0	0	0	0	0	0	0	0	0	0	0	0	0	0	0	0	0	0	0	0	0	0	0	0	0	0	0	0
Enterococcus_hirae	0	0	0	0	0	0	0	0	0	0	0	0	0	0	0	0	0	0	0	0	0	0	0	0	0	0	0	0	0	0	0	0	0	0	0	0	0	0	0	0	0	0	0	0	0	0	0	0	0
Enterococcus_mundtii	0	0	0	0	0	0	0	0	0	0	0	0	0	0	0	0	0	0	0	0	0	0	0	0	0	0	0	0	0	0	0	0	0	0	0	0	0	0	0	0	0	0	0	0	0	0	0	0	0
Enterococcus_raffinosus	0	0	0	0	0	0	0	0	0	0	0	0	0	0	0	0	0	0	0	0	0	0	0	0	0	0	0	0	0	0	0	0	0	0	0	0	0	0	0	0	0	0	0	0	0	0	0	0	0
Enterococcus_saccharolyticus	0	0	0	0	0	0	0	0	0	0	0	0	0	0	0	0	0	0	0	0	0	0	0	0	0	0	0	0	0	0	0	0	0	0	0	0	0	0	0	0	0	0	0	0	0	0	0	0	0
Enterococcus_thailandicus	0	0	0	0	0	0	0	0	0	0	0	0	0	0	0	0	0	0	0	0	0	0	0	0	0	0	0	0	0	0	0	0	0	0	0	0	0	0	0	0	0	0	0	0	0	0	0	0	0
Enterorhabdus_caecimuris	0	0	0	0.00264	0	0	0.00117	0	0	0	0	0	0	0.00018	0	0	0	0	0	0	0	0	0.00017	0	0	0	0.00033	0	0	0	0	0	0.00153	0	0	0	0	0	0	0	0	0	0	0	0	0	0	0.00126	0
Erysipelatoclostridium_ramosum	0	0.11803	0	0	2.07325	0	0	0	0	0.1112	0	0.032	0	0	0	0.18363	1.21219	0.61917	1.94349	0	0	0	0	0	0.00033	0	0.01031	0	0	0	0.43233	0.027	0	0.02848	0	0	0	0	0	0	0.45277	0	0.25468	0	0	0	0	0	0
Erysipelothrix_larvae	0	0	0	0	0	0	0	0	0	0	0	0	0	0	0	0	0	0	0	0	0	0	0	0	0	0	0	0	0	0	0	0	0	0	0	0	0	0	0	0	0	0	0.00415	0	0	0	0	0	0
Escherichia_coli	14.3287	0.16467	0	0.49672	0.42599	0.14221	0	0.06314	0.20468	0.10285	0.00734	0.16398	16.9795	0.02629	0.00976	2.07341	1.45942	1.81138	1.67668	0.04641	0	1.06991	0	0.13055	3.03332	0	0	0	0.00724	0.00834	0.01414	0.87473	0.34263	0.08411	0	0.00728	0.05689	0.08903	0	0.08363	0.05188	0.13317	0.02788	0	0.01782	0	0	0	0
Eubacteriaceae_bacterium_CHKCI005	0	0	0	0	0	0.00276	0	0	0	0	0	0	0	0	0	0	0	0	0	0	0	0	0	0	0	0	0	0	0	0	0	0	0	0	0	0	0	0.00924	0	0	0	0	0.00359	0	0	0	0	0	0
Eubacterium_brachy	0	0	0	0	0	0	0	0	0	0	0	0	0	0	0	0	0	0	0	0	0	0	0	0	0	0	0	0	0	0	0	0	0	0	0	0	0	0	0	0	0	0	0	0	0	0	0	0	0
Eubacterium_callanderi	0	0	0	0	0	0	0	0	0	0	0	0	0	0	0	0	0	0	0	0	0	0	0	0	0	0	0	0	0	0	0	0	0	0	0	0	0	0	0	0	0	0.36201	0.00755	0.00497	0	0	0	0	0
Eubacterium_dolichum_CAG_375	0	0	0	0	0	0	0	0	0	0	0	0	0	0	0	0	0	0	0	0	0	0	0	0.00371	0	0	0	0	0	0	0	0.03413	0.00293	0.00904	0	0	0	0	0	0	0.00668	0	0	0	0	0	0	0	0
Eubacterium_eligens	0	1.37497	0	0.60275	0	0.45092	2.75154	2.54218	0.00016	0	1.21254	0.16615	0.00667	1.82041	1.74332	0	0	0	0	0.00079	1.57815	0.12788	0.04463	1.76304	0.73055	12.1334	0.22498	0.37102	7.61834	1.34522	1.53983	0.10144	0.03524	0	0.28408	0.94049	0.06967	0.65809	3.79905	4.38321	0	0.39577	5.01136	1.01254	3.76393	0	0.06063	0.37233	0
Eubacterium_hallii	0	0	0.29202	0.05303	2.7703	0.55373	0.77628	1.23032	1.82664	1.37084	0.24556	0.61019	0.50212	0.98327	0.38295	0	0	0	0	0.47395	0.35574	0.82492	0.40231	0.37726	0.24645	0.34769	0.44553	0.13695	0.18352	1.2717	0.18966	0.13447	0.16551	0.08124	0.23705	0.71039	0.75624	0.22663	0.21225	0.15721	0.31928	0	0	0.06262	0.3733	0.04042	0.37223	0.39012	0.20094
Eubacterium_infirmum	0	0	0	0	0	0	0	0	0	0	0	0	0	0	0	0	0	0	0	0	0	0	0	0	0	0	0	0	0	0	0	0	0	0	0	0	0	0	0	0	0	0	0	0	0	0	0	0	0
Eubacterium_limosum	0	0	0	0	0	0	0	0	0	0	0	0	0	0	0	0	0	0	0	0	0	0.00069	0	0	0	0	0	0	0	0	0	0	0	0	0.07366	0	0	0	0	0.00259	0	0	0.02292	0.00245	0	0	0	0	0
Eubacterium_ramulus	0	0.26598	0	0.17073	0	0.16253	0.12814	0.0951	0.03449	0.01293	0.0167	0.13086	0	0	0.04988	0	0	0	0	0.02172	0.07085	0.02755	0.06408	0.15678	0.03645	0.12028	0	0.07807	0.16025	0.11507	0	0	0.21586	0	0.06138	0.02832	0.05657	0	0.20369	0.07892	0	0.13618	0	0.02831	0.04606	0	0.12912	0.06141	0.0023
Eubacterium_rectale	0	2.10709	0.00573	1.12414	0.00252	0.43257	1.27101	8.43477	1.16447	0.01121	5.30576	1.47903	13.2494	6.51348	8.90779	0.00089	0	0	0	0.12055	2.85432	1.49958	1.79136	7.53382	0.43356	3.1152	13.0242	6.28948	13.3136	17.6741	13.3378	0.0002	1.25436	0.01283	0.79112	11.5803	0.81626	0.57935	11.8502	5.43499	38.0494	7.21359	0.00345	0.64184	17.2459	4.05172	0.44522	0.54055	1.44978
Eubacterium_siraeum	0	0	0	0	0	0	0.71421	0.23986	0	0	0	0	0	0	0	0	0	0	0	0	0	0.77031	0.00264	0.00823	0	0	0	0	1.89901	0.9806	0	0.00153	0	0	3.72172	0	0	0	0	0.4525	0	0	0.00376	6.71926	0.69469	0.00244	0	1.08976	0
Eubacterium_sp_An11	0	0	0	0	0	0	0	0	0	0	0	0	0	0	0	0	0	0	0	0	0	0	0	0	0	0	0	0	0	0	0	0	0	0	0	0	0	0	0	0	0	0	0	0	0	0	0	0	0
Eubacterium_sp_CAG_180	0	0	0	10.7181	0	0	0	0.04282	0	0	0.15612	0	6.11251	3.54134	0.00051	0	0	0	0	0.00053	1.89142	10.8241	0	11.8512	1.5429	0	0	0	1.08201	0.17832	0	0	0	0	0	0	2.24368	9.66508	0.23055	13.1418	0	3.88566	0	0	8.31014	0.00317	0	0.55602	0
Eubacterium_sp_CAG_251	0	0	0	0.04882	0	0	0	0.53345	0	0	0	0	0	0	0	0	0	0	0	0	0.47472	0	0	0	0	0	0	1.34832	0	0.21674	0	0	0	0	0	0	0	0	0.5773	0	0	0	0	0	0.06901	0	0	0	0
Eubacterium_sp_CAG_274	0	0	0	0.66349	0	0.05086	0	0.36106	3.56915	0	0	0	0	0	0.14752	0	0	0	2.62909	0	0	0	0	0.23266	0	0.25796	0	0	0	0.20417	0	0	0	0.13969	0	0	0.08056	0	0	0	0	0	0	0	0	0	0	0	0.12379
Eubacterium_sp_CAG_38	0	0	0	0.00118	0.56067	0.28077	0.19638	0.06854	2.90155	0.92272	0.75004	0.01228	0.07323	0.43927	0	0.01797	0.7955	0	0	0.36111	0.67339	0.00301	0.00058	0	1.90815	0	0	0.12516	2.87412	0.02334	0	3.86532	0	0.90258	0	0.05413	0	0	0.26386	1.18244	0.06799	0	0	0.1857	0.0331	0	0.04315	0	0.24486
Eubacterium_sp_OM08_24	0	0	0	0	0	0	0	0.00099	0	0	0	0	0	0	0	0	0	0	0	0	0	0	0	0	0	0	0	0	0	0	0	0	0	0	0	0	0	0	0	0	0	0	0	0	0	0	0	0	0
Eubacterium_sulci	0	0	0	0	0	0	0	0	0	0	0	0	0	0	0	0.02207	0	0	0	0	0	0	0	0	0	0	0	0	0	0	0	0	0	0	0	0	0	0	0	0	0	0	0	0	0	0	0	0	0
Eubacterium_ventriosum	0	0	0	0	0	0.13081	0.09906	0.03516	0	0.09217	0.05423	0.28847	0	0.00163	0.05412	0	0	0	0	0.14635	0.01552	0.00262	0.07488	0.05026	0.00106	0.07339	0.05028	0	0.00591	0.02021	0	0.5164	0.26703	0	0	0.00641	0.09491	0.00032	0	0.02847	0.1116	0	0.64132	0.04994	0.01996	0	0.00421	0.17473	0
Faecalibacterium_prausnitzii	0.01453	31.8289	4.59746	10.6697	0.00259	8.53794	21.071	13.7977	0.03746	15.8341	6.07835	0.90228	4.29557	7.10999	3.28475	0.00472	0.00317	0.00254	0.00089	7.48269	5.24884	6.11096	8.70464	14.8776	5.66256	18.4794	10.7203	12.0219	8.4208	10.096	7.68323	4.19502	2.21447	7.31635	0.34144	7.49762	5.2939	2.66375	10.0831	15.1012	0.91557	2.06918	8.08405	7.82669	8.11762	15.4985	7.18874	16.396	3.33835
Faecalicoccus_pleomorphus	0	0	0	0	0	0	0	0	0	0	0	0	0	0	0	0	0	0	0	0	0	0	0.00512	0	0	0	0	0	0	0	0	0	0	0	0.51666	0	0	0	0	0	0	0	0	0	0	0	0	0	0.01013
Faecalitalea_cylindroides	0	0	0	0	0	0	0	0	0	0	0	0	0	0	0	0	0	0	0	0	0	0	0	0	0	0	0	0	0	0	0	0	0	0	0	0	0	0	0	0	0	0	0	0	0	0	0	0	0
Finegoldia_magna	0	0	0	0	0	0	0	0	0	0	0	0	0	0	0	0.00626	0	0	0	0	0	0	0	0	0	0	0	0	0	0	0	0	0	0	0	0	0	0.00721	0	0	0	0	0	0	0	0	0	0	0
Firmicutes_bacterium_CAG_110	0	0	0	0	0	0	0.5402	0.20409	0	0	0.03678	0	0	0	0	0	0	0	0	0	0	1.20237	0.05496	0	0	0	0	0	0.08979	0.07333	0	0	0	0	4.45566	0.53206	0	0.03299	0	0	0	0.00076	0	0	0.15207	0	0.0403	0.54813	0
Firmicutes_bacterium_CAG_145	0	0	0	0	0	0	0	0	0	0	0	0	0	0.028	0	0	0	0	0	0	0	0	0	0	0	0	0	0	0	0	0	0	0	0	0.02772	0	0	0	0	0	0	0	0	0.04612	0	0	0	0	0
Firmicutes_bacterium_CAG_170	0	0	0	0	0	0	0.00831	0.02284	0	0	0	0	0	0	0	0	0	0	0	0	0	0	0	0	0	0	0	0	0.05045	0.11072	0	0	0	0	0	0	0	0	0	0	0	0.16042	0	0	0.28045	0	0	1.57565	0
Firmicutes_bacterium_CAG_238	0	0	0	0	0	0	0	0.02084	0	0	0	0	0	0	0	0	0	0	0	0	0	0.12994	0	0	0	0	0	0	0.003	0	0	0	0	0	0	0	0	0	0	0	0	0.00168	0	0	0.01227	0	0	0	0
Firmicutes_bacterium_CAG_424	0	0	0	0	0	0	0	0	0	0	0	0	0	0	0	0	0	0	0	0	0	0	0	0	0	0	0	0	0	0	0	0	0	0.03103	0	0	0	0	0	0	0	0	0	0	0	0	0	0	0
Firmicutes_bacterium_CAG_555	0	0	0	0	0	0	0	0	0	0	0	0	0	0	0	0	0	0	0	0	0	0	0	0	0	0	0	0	0	0.02195	0	0	0	0	0	0	0	0	0	0	0	0	0	0	0	0	0	0	0
Firmicutes_bacterium_CAG_646	0	0	0	0	0	0	0	0	0	0	0	0	0	0	0	0	0	0	0	0	0	0	0	0.01805	0	0	0	0	0	0	0	0.0101	0	0	0	0	0	0	0	0	0	0	0	0	0	0	0	0	0
Firmicutes_bacterium_CAG_83	0	0	0	1.13717	0	3.51889	0.13005	0.16476	0	2.1799	0.04691	0	0	0.18828	1.53504	0	0	0	0	0.99366	0.09126	0.03591	0.013	0	0.55163	0.70767	2.04586	0.03732	0.03995	0.08285	0.38853	0	0.35056	0	0	0	0.06332	0.65977	0.18599	1.88864	0.00613	0.17455	0.31438	1.3417	0.01104	0	0.0061	0.62443	0
Firmicutes_bacterium_CAG_94	0	0	0	0.03004	0	0	0	0	0	0	0	0	0.00938	0.03581	0	0	0	0	0	0	0	0	0	0	0	0	0.00043	0	0	0	0	0	0.01877	0	0.24687	0	0	0	0	0.00307	0	0	0.20178	0.00803	0	0	0	0	0
Firmicutes_bacterium_CAG_95	0	0	0	0	0	0	0.00278	0.02574	0	0	0	0	0	0	0	0	0	0	0	0	0	0.01242	0	0	0	0	0	0.00405	0.06171	0	0	0	0	0	0.01479	0.00326	0	0	0.02369	0	0	0	0	0	0	0	0.01574	0	0
Flavonifractor_plautii	0	0.50783	0	0.11728	0.38443	0.43552	0.00493	0.06433	0.00821	0.26669	0	1.6067	0.27247	0.32202	0.6307	0.09573	1.45162	0.26804	0	0.00558	0	0.09094	0.11889	0.54803	0.17084	0.23574	0.35393	0.03781	0	0.00667	0.48025	0.40233	0.40958	0.80626	0.20462	0.17322	0.1593	0.0769	0.03128	0.25195	0.2139	0.62118	2.55249	0.07395	0.10126	0.03523	0.00578	0.36321	0.39194
Flavonifractor_sp_An10	0	0	0	0	0	0	0	0	0	0	0	0	0	0	0	0	0	0	0	0	0	0	0	0	0	0	0	0	0	0	0	0	0	0	0.09177	0	0	0	0	0	0	0	0	0	0	0	0	0	0
Flavonifractor_sp_An100	0	0	0	0	0	0	0	0	0	0	0.00098	0	0	0	0	0	0	0	0	0	0	0	0	0	0	0	0	0	0	0	0	0	0	0	0.00084	0	0	0	0	0	0	0	0	0	0	0	0	0	0
Fusicatenibacter_saccharivorans	0	8.07689	2.35854	1.23973	3.15401	1.39653	6.22301	2.45391	1.99652	0	0.46928	0.14357	0	3.62281	3.83288	7.59177	0	0	0	5.9282	0.43924	1.17426	1.79617	2.95481	0.23559	3.19692	1.04589	1.71746	0.50332	3.72037	1.52898	0.69496	0	3.56062	0.13563	1.1268	0.75169	2.05127	2.11272	1.26012	0	1.69644	1.61366	1.04045	2.20158	6.35928	0.74704	1.7052	1.00629
Fusobacterium_mortiferum	0	0	0	0	0	0	0	0	0	0	0	0.00987	0	0	0	0	0	0	0	0	0	0	0	0	0	0	0	0	0	0	0	0	0	0	0	0	0	0	0	0	0	0	0	0	0	0	0	0	0
Fusobacterium_nucleatum	0	0	0	0	0	0	0	0	0	0	0	0	0	0	0	0	0	0	0	0	0	0	0	0	0	0	0	0	0	0	0	0	0	0	0	0	0	0	0	0	0	0	0	0	0	0	0	0	0
Fusobacterium_periodonticum	0	0	0	0	0	0	0	0	0	0	0	0	0	0	0	0	0	0	0	0	0	0	0	0	0	0	0	0	0	0	0	0	0	0	0	0	0	0	0	0	0	0	0	0	0	0	0	0	0
Fusobacterium_ulcerans	0	0	0	0	0	0	0	0	0	0	0	0	0	0	0	0.05363	0.89142	0	0	0	0	0	0	0	0	0	0	0	0	0	0	0	0	0	0	0	0	0	0	0	0.01332	0	0	0	0	0	0	0	0
Fusobacterium_varium	0	0	0	0	0	0	0	0	0	0	0	0	0	0	0	0	0	0	0	0	0	0	0	0	0	0	0	0	0	0	0	0	0	0.06234	0	0	0	0	0	0	0	0	0	0	0	0	0	0	0
Gardnerella_vaginalis	0	0	0.01058	0	0	0	0	0	0	0	0	0	0	0	0	0	0	0	0	0	0	0	0	0	0	0	0	0	0	0	0	0	0	0	0	0	0	0	0	0	0	0	0	0	0	0	0	0	0
Gemella_asaccharolytica	0	0	0	0	0	0	0	0	0	0	0	0	0	0	0	0	0	0	0	0	0	0	0	0	0	0	0	0	0	0	0	0	0	0	0	0	0	0	0	0	0	0	0	0	0	0	0	0	0
Gemella_bergeri	0	0	0	0	0	0	0	0	0	0	0	0	0	0	0	0	0	0	0	0	0	0	0	0	0	0	0	0	0	0	0	0	0	0	0	0	0	0	0	0	0	0	0	0	0	0	0	0	0
Gemella_haemolysans	0	0	0	0	0	0	0	0	0.02258	0	0	0	0	0	0	0	0.00509	0	0	0	0	0	0	0	0	0	0	0	0	0	0	0	0	0	0	0	0	0	0	0	0	0	0	0	0	0	0	0	0
Gemella_morbillorum	0	0	0	0	0	0	0	0	0	0	0	0	0	0	0	0	0	0	0	0	0	0	0	0	0	0	0	0	0	0	0	0	0	0	0	0	0	0	0	0	0	0	0	0	0	0	0	0	0
Gemella_sanguinis	0.00822	0	0	0	0	0	0	0	0.05826	0	0	0	0.00098	0	0	0.02944	0.02097	0.00349	0	0.00244	0	0	0	0	0.00465	0	0.01005	0	0	0	0	0	0	0	0	0	0.00318	0	0	0	0	0	0	0	0	0	0	0	0
Gemmiger_formicilis	0	0	0	0	0	0.22184	0.20595	0.3681	0	0	0.0679	0	0.04475	0.68438	0.00251	0	0	0	0	0.08556	0.07204	0.02122	0.24725	0.00627	0.19517	1.88279	0.01917	0.05605	0.07012	0.18624	0	0.02735	0	0	0.04612	0.32546	0.19973	0.31663	0.13258	0.07881	0	0.06596	0.01077	0.03729	0.1001	0.28017	0.03132	0.46705	0
Gemmiger_sp_An194	0	0	0	0	0	0	0	0	0	0	0	0	0	0	0	0	0	0	0	0	0	0	0	0	0	0	0	0	0	0	0	0	0	0	0	0	0	0	0	0	0	0	0	0	0	0	0	0	0
Gemmiger_sp_An50	0	0	0	0	0	0	0	0	0	0	0	0	0	0	0	0	0	0	0	0	0	0	0	0	0	0	0	0	0	0	0	0	0	0	0	0	0	0	0	0	0	0	0	0	0	0	0	0	0
Gemmiger_sp_An87	0	0	0	0	0	0	0	0	0	0	0	0	0.00985	0	0	0	0	0	0	0	0	0	0	0	0	0	0	0	0	0	0	0	0	0	0	0	0	0	0	0	0	0	0	0	0	0	0	0	0
Gordonibacter_pamelaeae	0	0.11895	0	0.07966	0	0.09073	0.13165	0.00159	0	0.05552	0.00836	0.09644	0.04151	0.14122	0.0374	0.02389	0	0.00224	0	0.00366	0.01435	0.0815	0.04463	0.00964	0.10816	0.00504	0.03326	0.0133	0.01382	0.00698	0.04659	0.02785	0.10637	0.0429	0.07581	0.00242	0.0048	0	0.00504	0.01814	0.02017	0.00024	0.05452	0.02865	0	0	0.06152	0.00495	0.0431
Granulicatella_adiacens	0	0	0	0	0	0	0	0	0	0	0	0	0	0	0	0	0	0	0	0	0	0	0	0	0	0	0	0	0	0	0	0	0	0	0	0	0	0	0	0	0	0	0	0	0	0	0	0	0
Granulicatella_elegans	0.00046	0	0	0	0	0	0	0	0.01214	0	0	0	0	0	0	0	0	0	0	0	0	0	0	0	0	0	0	0	0	0	0	0	0	0	0	0	0	0	0	0	0	0	0	0	0	0	0	0	0
Haemophilus_haemolyticus	0	0	0	0	0	0	0	0	0.00598	0	0	0	0	0	0	0	0	0	0	0	0	0	0	0	0	0	0	0	0	0	0	0	0	0	0	0	0	0	0	0	0	0	0	0	0	0	0	0	0
Haemophilus_parahaemolyticus	0	0	0	0	0	0	0	0	0	0	0	0	0	0	0	0	0	0	0	0	0	0	0	0	0	0	0	0	0	0	0	0	0	0	0	0	0	0	0	0	0	0	0	0	0	0	0	0	0
Haemophilus_parainfluenzae	0	0	0.0016	0.08717	0	0	0.00971	0	0.47725	0.01063	0.00442	0	0	0	0	0.00075	0	0	0.00063	0.01679	0.79763	0	0	0.04324	0.00932	0	0	0.09628	0.00295	0	0	0	0	0	0	0	0	0	0.09063	0	0	0	0	0	0.00144	0.0388	0.07888	0	0
Haemophilus_paraphrohaemolyticus	0	0	0	0	0	0	0	0	0	0	0	0	0	0	0	0	0	0	0	0	0	0	0	0	0	0	0	0	0	0	0	0	0	0	0	0	0	0	0	0	0	0	0	0	0	0	0	0	0
Haemophilus_pittmaniae	0	0	0	0.00504	0	0	0	0	0	0	0	0	0	0	0	0	0	0	0	0	0	0	0	0	0	0	0	0	0	0	0	0	0	0	0	0	0	0	0	0	0	0	0	0	0	0	0.01788	0	0
Haemophilus_sp_HMSC71H05	0	0	0.00064	0.02902	0	0	0.0092	0	0.00303	0	0	0	0	0	0	0	0	0	0	0	0	0	0	0	0	0	0	0.01283	0	0	0	0	0	0	0	0	0	0	0	0	0	0	0	0	0	0	0.0107	0	0
Haemophilus_sputorum	0	0	0	0	0	0	0	0	0	0	0	0	0	0	0	0	0	0	0	0	0	0	0	0	0	0	0	0	0	0	0	0	0	0	0	0	0	0	0	0	0	0	0	0	0	0	0	0	0
Hafnia_alvei	0	0	0	0	0	0	0	0	0	0	0	0	0	0	0	0	0	0	0	0	0.3537	0	0	0	0	0	0	0	0	0	0	0	0	0	0	0	0	0	0	0	0	0	0	0	0	0	0	0	0
Hafnia_paralvei	0	0	0	0	0	0	0	0	0	0	0	0	0	0	0	0	0	0	0	0	0	0	0	0	0.51847	0	0	0	0	0	0	0	0	0	0	0	0	0	0	0	0	0	0	0	0.02836	0	0	0	0
Harryflintia_acetispora	0	0	0	0	0	0	0.00941	0	0	0	0	0	0	0.00209	0	0	0	0	0	0	0	0.01292	0	0	0.00401	0	0	0	0	0	0	0	0.00242	0	0.01967	0	0	0	0	0	0	0.08674	0	0	0	0	0	0	0
Holdemanella_biformis	0	0	0	0	0	0	1.0434	4.51856	0	0	0.14267	0.04898	0	0	0	0	0	0	13.8023	1.4387	0	0.04433	0	0	0.45784	0	0	0	1.03368	0.24796	0	0	0	0	0.03108	0	0	0.73403	0.61014	0	0	0	0	0	0.37432	0	0	0	0.01967
Holdemania_filiformis	0	0	0	0	0	0.0146	0	0.01137	0	0	0.00464	0	0	0	0.00347	0	0	0	0	0	0.00407	0.02645	0.00478	0.01479	0	0	0	0	0	0	0.12684	0	0	0	0.00947	0.03191	0.00288	0	0	0.04355	0	0.13284	0.04552	0.00133	0	0	0	0.02974	0
Hungatella_hathewayi	0	0	0	0.00044	0	0.03024	0	0	0	0.04407	0	0	0	0.01351	0.00271	0	0.06157	0	0	0	0	0.01677	0	0.01595	0	0.00623	0.00017	0.00103	0	0	0.06293	0.01865	0.0016	0	0	0	0	0	0	0	0.0208	0.01522	0.03438	0	0	0	0	0	0
Intestinibacter_bartlettii	0	0	0	0.06209	0.07561	0.01083	0.00605	0.02753	0	0.30777	0	0.02826	0	0	0.04124	1.10884	2.08799	0.23402	0.88451	0	0	0	0.16164	0.00716	0	0	0	0.23894	0.02538	0	0.00256	0.02433	0	0	0	0	0	0.00814	0	0.04172	0.01344	0	0	0	0	0.18053	0	0	0
Intestinimonas_butyriciproducens	0	0	0	0	0	0.13688	0.00313	0	0	0	0	0	0	0.04115	0	0	0	0	0	0	0	0.02635	0	0	0	0	0.08804	0	0	0	0	0	0.00402	0	0	0.00079	0	0	0	0.1042	0	0.29467	0.12641	0.01502	0	0	0	0	0
Jeotgalibacillus_marinus	0	0	0	0	0	0	0	0	0	0	0	0	0	0	0	0	0	0	0	0	0	0	0	0	0	0	0	0	0	0	0	0	0	0	0	0	0	0	0	0	0	0	0	0	0	0	0	0	0
Klebsiella_aerogenes	0	0	0	0	0	0	0	0	0	0	0	0	0	0	0	0	0	0	0	0	0	0	0	0	0	0	0	0	0	0	0	0	0	0	0	0	0	0	0	0	0	0.03892	0	0	0	0	0	0	0
Klebsiella_michiganensis	0	0	0	0	0	0	0	0	0	0	0	0	0	0	0	0	0	0	0	0	0	0	0	0	0	0	0	0	0	0	0	0	0	0	0	0	0	0	0	0	0	0	0	0	0	0	0	0	0
Klebsiella_oxytoca	0	0	0	0	0	0	0	0	0	0	0	0	0	0	0	0	0	0	0	0	0	0	0	0	0	0	0	0	0	0	0	0	0	0	0	0	0	0	0	0	0	0	0	0	0	0	0	0	0
Klebsiella_pneumoniae	24.9925	0	0.00254	0	0.03181	0	0	0	0	0	0	0	0	0	0.0149	0.0386	0.05506	0	0	0	4.79647	0	0.13387	0	0	0	0	0	0	0	0	0.03016	0	0	0	0.0598	0	0	0	0	0	0.05106	0	0	0	0	0	0	0
Klebsiella_quasipneumoniae	0.76851	0	0	0	0	0	0	0	0	0	0	0	0	0	0	0	0	0	0	0	0.29748	0	0.0104	0	0	0	0	0	0	0	0	0	0	0	0	0	0	0	0	0	0	0	0	0	0	0	0	0	0
Klebsiella_variicola	8.24092	0	0.00104	0	0.04967	0	0	0	0	0	0	0	0	0	0	0	0.0132	0	0	0	0.6436	0	0.018	0	0	0	0	0	0	0	0	0.02026	0	0	0	0.00953	0	0	0	0	0	0.00551	0	0	0	0	0	0	0
Kluyvera_georgiana	0	0	0	0	0	0	0	0	0	0	0	0	0	0	0	0	0	0	0	0	0	0	0	0	0	0	0	0	0	0	0	0	0	0	0	0	0	0	0	0	0	0	0	0	0	0	0	0	0
Kluyvera_intermedia	0	0	0	0	0	0	0	0	0	0	0	0	0	0	0	0	0	0	0	0	0	0	0	0	0	0	0	0	0	0	0	0	0	0	0	0	0	0	0	0	0	0	0	0	0	0	0	0	0
Kosakonia_sacchari	0	0	0	0	0	0	0	0	0	0	0	0	0	0	0	0	0	0	0	0	0	0	0	0	0	0	0	0	0	0	0	0	0	0	0	0	0	0	0	0	0	0	0	0	0	0	0	0	0
Kosakonia_sp_S29	0	0	0	0	0	0	0	0	0	0	0	0	0	0	0	0	0	0	0	0	0	0	0	0	0	0	0	0	0	0	0	0	0	0	0	0	0	0	0	0	0	0	0	0	0	0	0	0	0
Lachnoanaerobaculum_saburreum	0	0	0	0	0	0	0	0	0	0	0	0	0	0	0	0	0	0	0	0	0	0	0	0	0	0	0	0	0	0	0	0	0	0	0	0	0	0	0	0	0	0	0	0	0	0	0	0	0
Lachnoclostridium_sp_An118	0	0	0	0	0	0	0	0	0	0	0	0	0	0	0	0	0	0.01738	0	0	0	0	0	0	0	0	0	0	0	0	0	0.00189	0	0	0	0	0	0	0	0	0	0	0.05828	0	0	0	0	0	0
Lachnoclostridium_sp_An131	0	0	0	0	0	0	0	0	0	0	0	0	0	0	0	0	0	0	0	0	0	0	0	0	0	0	0	0	0	0	0	0	0	0	0	0	0	0	0	0	0	0	0	0	0	0	0	0	0
Lachnoclostridium_sp_An138	0	0	0	0	0	0	0	0	0	0	0	0	0	0	0	0	0	0	0	0	0	0	0	0	0	0	0	0	0	0	0	0	0	0	0	0	0	0	0	0	0	0	0.10421	0	0	0	0	0	0
Lachnoclostridium_sp_An169	0	0	0	0	0	0	0	0	0	0	0	0	0	0	0	0	0	0	0	0	0	0	0	0	0	0	0	0	0	0	0	0	0	0	0	0	0	0	0	0	0	0	0	0	0	0	0	0	0
Lachnoclostridium_sp_An181	0	1.31777	0	0	0	0	0	0	0	0	0	0	0	0	0	0	0	0	0	0	0	0	0	0	0	0	0	0	0	0	0	0	0	0	0	0	0	0	0	0	0	0	0	0	0	0	0	0	0
Lachnospira_pectinoschiza	0	0	0.17326	0	0	0	0	4.45785	0	0.66805	0.00778	0.00076	0.00264	0	0	0	2.17673	0	0	0	0	0	1.64297	0	0	0	0	0.00814	0.00153	0.8713	0	0	0.23317	0	0.05278	0	3.50106	0	0	0	0	1.86165	0	0	3.87973	0.00154	0	1.06944	0
Lachnospiraceae_bacterium_2_1_46FAA	0	0	0	0	0	0	0	0	0	0	0	0	0	0	0	4.42083	0	0	0	0	0	0	0	0	0	0	0	0	0	0	0	0.05696	0	0	0	0	0	0	0	0	0	0	0	0	0	0	0	0	0
Lactobacillus_acidophilus	0	0.0275	0.07211	0	0	0	0	0	0	0	0	0	0	0	0	0	0	0.01035	0	0	0	0	0	0	0	0	0	0	0	0	0.03628	0	0	0	0	0	0	0	0	0	0	0	0	0	0	0	0	0	0
Lactobacillus_amylovorus	0	0.76515	0	0	0	0	0	0	0	0	0	0	0	0	0	0	0	0	0	0	0	0	0	0	0	0	0	0	0	0	0	1.06455	0	0	0	0	0	0	0	0	0	0	0	0	0	0	0	0	0
Lactobacillus_apis	0	0	0	0	0	0	0	0	0	0	0	0	0	0	0	0	0	0	0	0	0	0	0	0	0	0	0	0	0	0	0	0	0	0	0	0	0	0	0	0	0	0	0	0	0	0	0	0	0
Lactobacillus_brevis	0	0	0	0	0	0	0	0	0	0	0	0	0	0	0	0	0	0	0	0	0	0	0	0	0	0	0	0	0	0	0	0	0	0	0	0	0	0	0	0	0	0	0	0	0	0	0	0	0
Lactobacillus_crispatus	0	0	0	0	0	0	0	0	0	0	0	2.82503	0	0	0	0	0	0	0	0	0	0	0	0	0	0	0	0	0	0	0	0	0	0	0	0	0	0	0	0	0	0	0	0	0	0	0	0.0461	0
Lactobacillus_curvatus	0.03402	0	0	0	0	0	0	0	0	0	0	0	0	0	0	0	0	0	0	0	0.07014	0	0	0	0	0	0	0	0	0	0	0.015	0	0	0	0	0	0	0	0	0	0	0	0	0	0	0	0	0
Lactobacillus_delbrueckii	0	0	0	0	0	0	0	0	0	0	0	0	0	0	0	0	0	0.00914	0	0	0	0	0	0	0	0	0	0.02418	0	0	0	0	0	0	0	0	0	0	0	0	0	0	0	0	0	0	0	0	0
Lactobacillus_dextrinicus	0	0	0	0	0	0	0	0	0	0	0	0	0	0	0	0	0.60485	0	0	0	0	0	0	0	0	0	0	0	0	0	0	0	0	0	0	0	0	0	0	0	0	0	0	0	0	0	0	0	0
Lactobacillus_farciminis	0	0	0	0	0	0	0	0	0	0	0	0	0	0	0	0	0	0	0	0	0	0	0	0	0	0	0	0	0	0	0	0.01253	0	0	0	0	0	0	0	0	0	0	0	0	0	0	0	0	0
Lactobacillus_fermentum	0	0	0	0	0	0	0	0	0	0	0	0.00536	0	0	0	0.00465	0.27253	0	0	0	0.07817	0	0	0	0	0	0	0	0	0	0	0	0	0	0	0	0	0	0	0	0	0.00483	0	0	0	0	0	0	0
Lactobacillus_fructivorans	0	0	0	0	0.06412	0	0	0	0	0	0	0	0	0	0	0	0	0	0	0	0	0	0	0	0	0	0	0	0	0	0	0	0	0	0	0	0	0	0	0	0	0	0	0	0	0	0	0	0
Lactobacillus_gasseri	0	0	0	0	0	0	0	0	0	0	0	0.0177	0	0	0	0	0	0	0	0	0	0	0	0	0	0	0	0	0	0	0	0	0	0	0	0	0	0	0	0	0	0	0	0	0	0	0	0	0
Lactobacillus_helsingborgensis	0	0	0	0	0	0	0	0	0	0	0	0	0	0	0	0	0	0	0	0	0	0	0	0	0	0	0	0	0	0	0	0	0	0	0	0	0	0	0	0	0	0	0	0	0	0	0	0	0
Lactobacillus_helveticus	0	0	0	0	0	0	0	0	0	0	0	0	0	0	0	0	0.02272	0	0	0	0	0	0	0	0	0	0	0	0	0	0	0	0	0	0	0	0	0	0	0	0	0	0	0	0	0	0	0	0
Lactobacillus_iners	0	0	0.00643	0	0	0	0	0	0	0	0	0	0	0	0	0	0	0	0	0	0	0	0	0	0	0	0	0	0	0	0	0	0	0	0	0	0	0	0	0	0	0	0	0	0	0	0	0	0
Lactobacillus_johnsonii	0	0	0	0	0	0	0	0	0	0	0	0	15.6296	0	0	0	0	0	0	0	0	0	0	0	0	0	0	0	0	0	0	0	0	0	0	0	0	0	0	0	0	0	0	0	0	0	0	0	0
Lactobacillus_kimbladii	0	0	0	0	0	0	0	0	0	0	0	0	0	0	0	0	0	0	0	0	0	0	0	0	0	0	0	0	0	0	0	0	0	0	0	0	0	0	0	0	0	0	0	0	0	0	0	0	0
Lactobacillus_kullabergensis	0	0	0	0	0	0	0	0	0	0	0	0	0	0	0	0	0	0	0	0	0	0	0	0	0	0	0	0	0	0	0	0	0	0	0	0	0	0	0	0	0	0	0	0	0	0	0	0	0
Lactobacillus_melliventris	0	0	0	0	0	0	0	0	0	0	0	0	0	0	0	0	0	0	0	0	0	0	0	0	0	0	0	0	0	0	0	0	0	0	0	0	0	0	0	0	0	0	0	0	0	0	0	0	0
Lactobacillus_mucosae	0	0.05568	0	0	0	0	0	0	0	0	0	10.1325	7.76955	0	0	0	0	0	0	0	0	0.00946	0	0	0	0	0	0	0	0	0	1.37255	0	0	0	0.00127	0	0	0	0.07583	0	0	0	0	0	0	0	0.10606	0
Lactobacillus_nasuensis	0	0	0	0	0	0	0	0	0	0	0	0	0	0	0	0	0	0	0	0	0	0	0	0	0	0	0	0	0	0	0	0	0	0	0	0	0	0	0	0	0	0	0	0	0	0	0	0	0
Lactobacillus_oris	0	0	0	0	0	0	0	0	0	0	0	0.00267	0	0	0	0	0	0	0	0	0	0	0	0	0	0	0	0	0	0	0	0	0	0	0	0	0	0	0	0	0	0	0	0	0	0	0	0	0
Lactobacillus_paragasseri	0	0	0	0	0	0	0	0	0	0	0	0.0813	0	0	0	0	0	0	0	0	0.00839	0	0	0	0	0	0	0	0	0	0	0	0	0	0	0	0	0	0	0	0	0	0	0	0	0	0	0	0
Lactobacillus_pentosus	0	0	0	0	0	0	0	0	0.15927	0	0	0	0	0	0	0	0	0	0	0	0	0	0	0	0	0	0	0	0	0	0	0	0	0	0	0	0	0	0	0	0	0	0	0	0	0	0	0	0
Lactobacillus_plantarum	0.00044	0	0	0	0.13734	0	0	0	0	0.00768	0	0	0	0.00547	0	0	0	0	0	0	0.02761	0	0	0	0	0	0	0	0	0	0	0	0	0	0	0	0	0.03724	0	0	0	0	0	0	0	0	0	0	0
Lactobacillus_reuteri	0	0	0	0	0	0	0	0	0	0	0	0.01485	0	0	0	0	0	0	0	0	0	0	0	0	0	0	0	0.00839	0	0	0	0	0	0	0	0	0	0	0	0	0	0	0	0	0	0	0	0	0
Lactobacillus_rhamnosus	0	0	0	0	0	0	0	0	0	0	0	0	0	0	0	0.05213	0	0	0	0	0	0	0	0	0	0	0	0.0064	0	0	0	0	0	0	0	0	0	0	0	0	0	0	0.01425	0	0	0	0	0	0
Lactobacillus_rogosae	0	0	0.00078	0	0	0	0	0.14675	0	0	0	0	0	0	0	0	0.01986	0	0	0	0	0	0.00965	0	0	0	0	0	0	0.0648	0	0	0	0	0	0	0.00194	0	0	0	0	0.12738	0	0	0	0	0	0	0
Lactobacillus_ruminis	0	0	0	0	0	0	0	0	0	0	1.34982	0	0	0	3.12238	0	0	0	0	0	0	8.33173	0	0	0.35384	0	0	0	3.32587	0	0	0	0	0	0	0	0.0718	0	0	0	0	3.31125	0	0	0	0	0	0	0
Lactobacillus_sakei	0.02894	0.10868	0	0.04032	0	0	0.03388	0	0	0	0	0	0	0	0	0.00441	0	0	0	0	5.05526	0	0	0	0	0.01045	0	0.0862	0.22854	0	0.00181	0.0921	0.00151	0	0.00511	0	0	0	0	0	0.01501	0	0	0	0.18267	0	0	0.02532	0
Lactobacillus_salivarius	0	0	0	0	0	0	0	0	0	0	0	0	0.00812	0	0	0	0	0	0	0	1.03165	0	0	0	0	0	0	0	0	0	0	0	0	0	0	0	0	0	0	0	0	0	0	0	0	0	0	0	0
Lactobacillus_vaccinostercus	0	0	0	0	0	0	0	0	0	0	0	0	0	0	0	0	0	0	0	0	0	0	0	0	0	0	0	0	0	0	0	0	0	0	0	0	0	0	0	0	0	0	0	0	0	0	0	0	0
Lactobacillus_vaginalis	0	0	0	0	0	0	0	0	0	0	0	0	0	0	0	0	0	0	0	0	0.00054	0	0	0	0	0	0	0	0	0	0	0	0	0	0	0	0	0	0	0	0	0	0	0	0	0	0	0	0
Lactococcus_garvieae	0	0	0	0	0	0	0	0	0	0	0	0	0	0	0	0.86001	0	0	0	0	0	0	0	0	0	0	0	0	0	0	0	0	0	0	0	0	0	0	0	0	0	0	0	0	0	0	0	0	0
Lactococcus_lactis	0.12381	0	0	0	0.00579	0	0	0	0	0.00178	0	0	0	0.00341	0	0.03994	0	0.00356	0	0	0.3327	0	0.0097	0	0	0	0	0.1637	0	0	0	0	0	0	0	0	0	0	0	0	0	0	0	0.03289	0	0	0	0	0
Lactococcus_petauri	0	0	0	0	0	0	0	0	0	0	0	0	0	0	0	0.18074	0	0	0	0	0	0	0	0.03165	0	0	0	0	0	0	0	0	0	0	0	0	0	0	0	0	0	0	0	0	0	0	0	0	0
Lactococcus_piscium	0	0	0	0	0	0	0	0	0	0	0	0	0	0	0	0	0	0	0	0	0	0	0	0	0	0	0	0	0	0	0	0	0	0	0	0	0	0	0	0	0	0	0	0	0	0	0	0	0
Lactococcus_raffinolactis	0.02126	0	0	0	0	0	0	0	0	0	0	0	0	0	0	0	0	0	0	0	0	0	0	0	0	0	0	0	0	0	0	0	0	0	0	0	0	0	0	0	0	0	0	0	0	0	0	0	0
Lactonifactor_longoviformis	0	0.00558	0	0	0	0	0	0	0	0	0	0	0	0	0	0	0	0	0	0	0	0	0	0	0	0	0	0	0	0	0	0	0.0026	0	0	0	0	0	0	0	0	0.00098	0.00883	0	0	0	0	0	0
Lautropia_mirabilis	0	0	0	0	0	0	0	0	0	0	0	0	0	0	0	0	0	0	0	0	0	0	0	0	0	0	0	0	0	0	0	0	0	0	0	0	0	0	0	0	0	0	0	0	0	0	0	0	0
Lawsonibacter_asaccharolyticus	0	0	0	0.06527	0	0.16892	0.0192	0.00721	0	0.02738	0	0	0.00271	0.29313	0.02826	0	0	0	0	0	0	0.02845	0.03435	0.07466	0.00054	0.11136	0.11639	0	0	0	0.02949	0	0.00578	0.01266	0.12163	0.10869	0.059	0	0.0019	0.01902	0	0.10809	0.24207	0.02096	0.00278	0.00529	0	0.03235	0
Leptotrichia_wadei	0	0	0	0	0	0	0	0	0	0	0	0	0	0	0	0	0	0	0	0	0	0	0	0	0	0	0	0	0	0	0	0	0	0	0	0	0	0	0	0	0	0	0	0	0	0	0	0	0
Leuconostoc_carnosum	0	0	0	0	0	0	0	0	0	0	0	0	0	0	0	0	0	0	0	0	0.01119	0	0	0	0	0	0	0	0	0	0	0	0	0	0	0	0	0	0	0	0	0	0	0	0	0.00423	0	0	0
Leuconostoc_citreum	0.10622	0	0	0	0.00309	0	0	0	0	0	0	0	0	0	0	0.00669	0	0	0	0	0	0	0	0	0	0	0	0.02755	0	0	0	0	0	0	0	0	0	0	0	0	0	0	0	0	0	0	0	0	0
Leuconostoc_garlicum	0	0	0	0	0	0	0	0	0	0	0	0	0	0	0	0	0	0	0	0	0.00134	0	0	0	0	0	0	0	0	0	0	0	0	0	0	0.05737	0	0	0	0	0	0	0	0	0.01717	0	0	0	0
Leuconostoc_gelidum	0.02349	0	0	0	0	0	0	0.00073	0.12314	0	0	0	0	0	0	0.00606	0	0	0	0	0.0304	0	0	0	0	0	0	0	0.02923	0	0	0.00758	0	0	0.02561	0	0	0.02298	0.04006	0	0.00123	0	0	0	0	0.01652	0	0	0
Leuconostoc_lactis	0	0	0	0	0.00415	0	0	0	0	0	0	0	0	0	0	0	0	0	0	0	0	0	0	0	0.01614	0	0	0.00452	0	0.01131	0	0	0	0	0	0.00079	0	0	0	0	0	0	0	0	0.0045	0	0	0	0
Leuconostoc_mesenteroides	0	0	0	0	0	0	0	0	0	0	0	0.0019	0	0	0	0.00643	0	0	0	0	0.23988	0	0.00064	0	0	0	0	0.03156	0	0	0	0	0.00059	0	0.00086	0	0	0	0	0	0	0	0	0	0	0.00917	0	0	0
Leuconostoc_pseudomesenteroides	0.00279	0	0	0	0	0	0	0	0	0	0	0	0	0	0	0	0	0	0	0	0	0	0	0	0	0	0	0	0	0	0	0	0	0	0	0	0	0	0	0	0	0	0	0	0	0	0	0	0
Leuconostoc_suionicum	0	0	0	0	0	0	0	0	0	0	0	0	0	0	0	0	0	0	0	0	0.01612	0	0	0	0	0	0	0	0	0	0	0	0	0	0	0	0	0	0	0	0	0	0	0	0	0	0	0	0
Macrococcus_caseolyticus	0	0	0	0	0	0	0	0	0	0	0	0	0	0	0	0	0	0	0	0	0	0	0	0	0	0	0	0	0	0	0	0	0	0	0	0	0	0	0	0	0	0	0	0	0	0	0	0	0
Massiliomicrobiota_timonensis	0	0	0	0	0	0	0	0	0	0	0	0	0	0.0067	0	0	0	0	0	0	0	0	0.00246	0	0	0	0	0	0	0	0	0	0.00676	0	0	0	0	0	0	0	0	0	0.00734	0	0	0	0	0	0
Megamonas_funiformis	0	0	0	0	0	0	0	0	0.00678	0	0	0.02673	0	0	0.69625	0	0	0	15.7022	0.55071	0	0	0	0	0	0	0	0	0	0	0	0	0	0	0	0	1.75177	0.02822	0	0	0	3.18657	0	0.1144	0.74748	0	0	0	1.65515
Megamonas_funiformis_CAG_377	0	0	0	0	0	0	0	0	0	0	0	0.0004	0	0	0	0	0	0	0	0	0	0	0	0	0	0	0	0	0	0	0	0	0	0	0	0	0	0	0	0	0	0	0	0.00248	0	0	0	0	0
Megamonas_hypermegale	0	0	0	0	0	0	0	0	0	0	0	0.00242	0	0	0.06902	0	0	0	4.9784	0.05174	0	0	0	0	0	0.03996	0	0	0	0	0	0	0	0	0	0	0.15982	0	0	0	0	0.17106	0	0.01929	0.03023	0	0	0	0.18195
Megasphaera_elsdenii	0	0	0	0	0	0	0	0	0	0	0	0	0.00673	0	0	0	0	0	0	5.65875	0	0	0	0	5.71949	0	0	0	0	0	0	0	0	0	0	0	0	0.0221	0	0	0	0	0	0	0	0	0	0	1.25789
Megasphaera_hexanoica	0	0	0	0	0	0	0	0	0	0	0	0	0	0	0	0	0	0	0	0	0	0	0	0	0	0	0	0	0	0	0	0	0	0	0	0	0	0	0	0	0	0	0	0	0	0	0	0	0.00336
Megasphaera_micronuciformis	0	0	0	0	0.06279	0	0	0	0	0	0	0	0	0	0	0	0	0	0.00487	0	0	0	0	0	0.00268	0	0	0	0	0	0	0	0	0	0	0	0	0	0	0	0	0	0	0	0	0	0	0	0
Megasphaera_sp_DISK_18	0	0	0	0	0	0	0	0	0	0	0	0	0	0	0	0	0	0	0	0	0	0	0	0	0	0	0	0	0	0	0	0	0	0	0	0	0	0	0	0	0	0	0	0	0	0	0	0	0
Megasphaera_sp_MJR8396C	0	0	0	0	0	0	0	0	0	0	0	0	0	0	0	0	0	0	0	0	0	0	0	0	0	0	0	0	0	0	0	0	0	0	0	0	0	0	0	0	0	0	0	0	0	0	0	0	0
Methanobrevibacter_smithii	0	0	0	0	0	0	0	0	0	0	0.00879	0	0	0	0	0	0	0	0	0	0	0.85832	0	0	0	0	0	0	0.13605	0	0	0	0	0	0	1.09235	0	0	0	0	0	0	0	0	0	0	0	0	0
Methanosphaera_sp_SHI1033	0	0	0	0	0	0	0	0	0	0	0	0	0	0	0	0	0	0	0	0	0	0	0	0	0	0	0	0	0.12624	0	0	0	0	0	0	0	0	0	0	0	0	0	0	0	0	0	0	0	0
Methanosphaera_stadtmanae	0	0	0	0	0	0	0.03344	0.44487	0	0	0	0	0	0	0	0	0	0	0	0	0	0	0	0	0	0	0	0	0	0	0	0	0	0	0	0	0	0	0	0	0	0.13947	0	0	0.02047	0	0	0	0
Mitsuokella_jalaludinii	0	0	0	0	0	0	0	0	18.373	0	0	0	0.00041	0	0.00191	0	0	0	0	0.34315	0.16751	0	0	0	1.19022	0	0	0	0.61249	0	0	0	0	0	0.0587	0	0	0	0	0	0	0	0	0	0.07917	0	0	0	0.06887
Mitsuokella_multacida	0	0	0	0	0	0	0	0	0.7307	0	0	0	0	0	0	0	0	0	0	0.00688	0.00718	0	0	0	0.03266	0	0	0	0.01952	0	0	0	0	0	0.00408	0	0	0	0	0	0	0	0	0	0.00061	0	0	0	0.00309
Mogibacterium_diversum	0	0	0	0	0	0	0	0	0	0	0	0	0	0	0	0.01602	0	0	0	0	0	0	0	0	0	0	0	0	0	0	0	0	0	0	0	0	0	0	0	0	0	0	0	0	0	0	0	0	0
Monoglobus_pectinilyticus	0	0	0	0.1247	0	0.01577	0	0.4701	0	0	0	0	0	0.01057	0	0	0	0	0	0	0	0	0	0	0	0	0	0	0	0	0	0.02528	0.43266	0	0	0	0	0	0	0	0	0	0	0.00335	0	0	0	0	0
Morganella_morganii	0	0	0	0	0	0	0	0	0	0	0	0	0	0	0	0	0	0.09747	0	0	0	0	0	0	0	0	0	0	0	0	0	0	0	0	0	0	0	0	0	0	0	0	0	0	0	0	0	0	0
Murimonas_intestini	0	0	0	0	0	0	0	0	0	0	0	0	0	0	0	0	0	0	0	0	0	0	0	0	0	0	0	0	0	0	0	0	0	0	0	0	0	0	0	0	0	0	0	0	0	0	0	0	0
Neisseria_flavescens	0	0	0	0	0	0	0	0	0	0	0	0	0.00049	0	0	0	0	0	0	0	0	0	0	0	0	0	0	0	0	0	0	0	0	0	0	0	0	0	0	0	0	0	0	0	0	0	0	0	0
Neisseria_subflava	0	0	0	0	0	0	0	0	0	0	0	0	0	0	0	0	0	0	0	0	0	0	0	0	0	0	0	0	0	0	0	0	0	0	0	0	0	0	0	0	0	0	0	0	0	0	0	0	0
Odoribacter_splanchnicus	0	0	0	0.1113	0	0	1.22214	1.06754	0	0	0.10553	0.32835	0.01987	0	0	0	0	0	0	0.06569	0.05185	0.46802	0.11026	0	0.71046	2.50534	1.52814	0	0.37086	0	0.60963	0	0	0	0.53418	0.94772	0.35391	0.08658	1.09238	0.48766	0	0.39477	1.33039	0	0.71901	0.08379	0.25811	1.0128	0
Olsenella_scatoligenes	0	0	0	0	0	0.227	0	0	0	0	0	1.6979	0	0	0	0	0	0.00018	0	0	0.00102	0	0.04482	0	0	0	0	0	0	0	0	0	0	0	0	0.15679	0.00065	0	0	0	0	0	0.00305	0	0	0	0	0	0.00179
Olsenella_uli	0	0	0	0	0	0	0	0	0	0	0	0	0	0	0	0	0	0	0	0	0	0	0	0	0	0	0	0	0	0	0	0	0	0	0	0	0	0	0	0	0	0	0	0	0	0	0	0	0
Oribacterium_asaccharolyticum	0	0	0	0	0	0	0	0	0	0	0	0	0	0	0	0	0	0	0	0	0	0	0	0	0	0	0	0	0	0	0	0	0	0	0	0	0	0	0	0	0	0	0	0	0	0	0	0	0
Oribacterium_parvum	0	0	0	0	0	0	0	0	0	0	0	0	0	0	0	0	0	0	0.00407	0	0	0	0	0	0	0	0	0	0	0	0	0	0	0	0	0	0	0	0	0	0	0	0	0	0	0	0	0	0
Oribacterium_sinus	0	0	0	0	0	0	0	0	0	0	0	0	0	0	0	0.00303	0	0	0	0	0	0	0	0	0	0	0	0	0	0	0	0	0	0	0	0	0	0	0	0	0	0	0	0	0	0	0	0	0
Oscillibacter_sp_57_20	0	0	0	0	0	1.12571	1.12788	0.59324	0	0	0.24463	0	0	0	0	0	0	0	0	0.04727	0	0.47352	0.09992	0	0.47132	0	0.38133	0.18714	0.54448	0.53392	0	0	0.02978	0	0	0.78271	0.18101	0.23087	0.33203	0.70422	0	1.05166	0.03822	0.20405	0.56586	0.05806	0.15441	0.5079	0
Oscillibacter_sp_CAG_241	0	0	0	0.00135	0	0	0.58442	0.65883	0	0	0.03554	0	0	0.15813	0	0	0	0	0	0.02867	0	0.07533	0.12188	0.00649	0	0	0	0.00022	0.0632	0.88155	0	0	0.03292	0	0.1863	1.51245	0.03373	0.25475	0.03646	0	0.06977	0.51706	0.00022	0.00026	0.2822	0	0.09672	0.04885	0
Oscillibacter_sp_PC13	0	0	0	0	0	0	0	0	0	0	0	0	0	0	0	0	0	0	0	0	0	0	0	0	0	0	0	0	0	0	0	0	0	0	0	0.00095	0	0	0	0	0	0	0	0	0	0	0	0	0
Oxalobacter_formigenes	0	0	0	0	0	0	0	0	0	0	0	0	0	0	0	0	0	0	0	0	0	0	0	0	0	0	0.00719	0	0	0	0	0	0	0	0	0	0	0	0	0	0	0	0	0	0	0	0	0	0
Parabacteroides_distasonis	0	0	0	0	18.6514	0.55008	1.46939	2.02961	2.91218	0	0.02668	1.94012	0.03716	0.35125	0.00138	0.05018	0	0	0	1.84214	0.02567	0.44808	0.62804	3.91221	0.97689	1.6976	1.47301	0.29347	0.00979	0.74961	3.49481	6.34276	1.60558	1.16542	1.05207	3.5038	0.51933	0.7442	0.16925	0.49337	1.73027	0.82047	1.24893	1.55777	2.78812	0.31822	0.21118	1.68163	1.52885
Parabacteroides_goldsteinii	0	0	0	0	0	0.45021	0.18137	0.50838	0	0	0	0	0	0.07473	0	0	0	0	0	0	0	0.6516	0	0	0.00547	0	0.01104	0	0	0	0	0	0.02347	0	0.00729	0.91092	0	0.01081	0	0.05007	0.01727	0.13731	0	0.42218	0.3351	0	0	0.17143	0
Parabacteroides_johnsonii	0	0	0	0	0	0	0	0	0	0	0	0	0	0	0	0	0	0	0	0	0	0	0	0	0	0	0	0	0	0	0.27851	0	0	0	0.00098	0	0	0	0	0	0	0	0	0	0	0	0	0	0
Parabacteroides_merdae	0	0	0	1.4755	0	2.82472	0.30062	1.81384	0	0	0.43797	2.45309	0.22965	3.39226	1.43398	0.009	0	0	0	0.97586	0.10473	2.93173	0.3429	0	1.21218	0	1.91719	0.04042	0.15952	0	0	0	0.7887	0	1.35606	1.8012	0.67954	0.84377	0	0.72739	2.00795	0.48426	3.14251	0.20236	0.81882	1.34644	0.27104	0.0003	1.39752
Parabacteroides_sp_CAG_409	0	0	0	0	0	0	0	0	0	0	0.01079	0	0	0.71255	0	0	0	0	0	0	0	0	0	0	0	0	0	0	0	0	0	0	0	0	0	0	0	0	0.11747	0	0	0	0	0	0.21657	0	0	0	0
Paraprevotella_clara	0	0	0	0	0	0.00835	0	0.00353	0	0	0	0	0	0	0	0	0	0	0	0	0	0	0	0	0	0	0	0.00063	0	0	0	0	0	0	0	0.22274	0.01532	0.00048	0	0	0	0.0129	0	0.00155	0.00316	0	0.01128	0.09487	0
Paraprevotella_xylaniphila	0	0	0	0	0	0.455	0.19451	0.1388	0	0	0	0	0	0	0	0	0	0	0	0	0.00028	0.20328	0.99392	0	0.3067	0	0	0.02141	0.0058	0	0	0	0	0	0.05916	0.3474	0.18039	0.00922	0	0	0	0.17773	0.21253	0.52253	0.10393	0	0.3918	0.14218	0
Parasutterella_excrementihominis	0	0	0	0.23126	3.47233	0	0	0.05189	0	0.20279	0	0	0.0004	1.42887	0	0	0	0	0	0	0	0.81441	0.03326	0	1.4684	0	0.09968	0	0.02167	0	0	0	1.34155	3.63269	0.00836	0.157	0.01056	0	0.755	0.04431	1.98566	0.06519	0	0	0.01289	0.01114	0.00237	0.12614	0.10434
Parvimonas_micra	0	0	0	0	0	0	0	0	0.00269	0	0	0	0	0	0	0	0	0	0	0	0	0	0	0	0	0	0	0	0	0	0	0	0	0	0	0	0	0.00972	0	0	0	0	0	0	0	0	0	0	0
Parvimonas_sp_KA00067	0	0	0	0	0	0	0	0	0	0	0	0	0	0	0	0	0	0	0	0	0	0	0	0	0	0	0	0	0	0	0	0	0	0	0	0	0	0	0	0	0	0	0	0	0	0	0	0	0
Pediococcus_acidilactici	0	0	0	0	0	0	0	0	0	0	0	0	0	0	0	0	0.3964	0	0	0	0	0	0	0	0	0	0	0	0	0	0	0.72837	0	0	0	0	0	0	0	0	0	0	0	0	0	0	0	0	0
Pediococcus_inopinatus	0	0	0	0	0	0	0	0	0	0	0	0	0	0	0	0.01228	0	0	0	0	0	0	0	0	0	0	0	0	0	0	0	0	0	0	0	0	0	0	0	0	0	0	0	0	0	0	0	0	0
Pediococcus_pentosaceus	0.00757	0	0	0	0.00111	0	0	0	0	0	0	0	0	0	0	0	0	0	0	0	0	0	0	0	0	0	0	0	0	0	0	0	0	0	0	0	0	0	0	0	0	0	0	0	0	0	0	0	0
Peptoniphilus_coxii	0	0	0	0	0	0	0	0	0	0	0	0	0	0	0	0.00311	0	0	0	0	0	0	0	0	0	0	0	0	0	0	0	0	0	0	0	0	0	0.00763	0	0	0	0	0	0	0	0	0	0	0
Peptoniphilus_harei	0	0	0	0	0	0	0	0	0	0	0	0	0	0	0	0	0	0	0	0	0	0	0	0	0	0	0	0	0	0	0	0	0	0	0	0	0	0.00684	0	0	0	0	0	0	0	0	0	0	0
Peptoniphilus_lacrimalis	0	0	0	0	0	0	0	0	0	0	0	0.00072	0	0	0	0.00065	0	0	0	0	0	0	0	0	0	0	0	0	0	0	0	0	0	0	0	0	0	0.00669	0	0	0	0	0	0	0	0	0	0	0
Peptoniphilus_sp_BV3C26	0	0	0	0	0	0	0	0	0	0	0	0	0	0	0	0	0	0	0	0	0	0	0	0	0	0	0	0	0	0	0	0	0	0	0	0	0	0.00227	0	0	0	0	0	0	0	0	0	0	0
Peptostreptococcus_anaerobius	0	0	0	0	0	0	0	0	0	0	0	0	0	0	0	0	0	0	0	0	0	0	0	0	0	0	0	0	0	0	0	0	0	0	0	0	0	0.00126	0	0	0	0	0	0	0	0	0	0	0
Peptostreptococcus_sp_MV1	0	0	0	0	0	0	0	0	0	0	0	0.00337	0	0	0	0	0	0	0	0	0	0	0	0	0	0	0	0	0	0	0	0	0	0	0	0	0	0	0	0	0	0	0	0	0	0	0	0	0
Peptostreptococcus_stomatis	0	0	0	0	0	0	0	0	0.00102	0	0	0	0	0	0	0	0	0	0	0	0	0	0	0	0	0	0	0	0	0	0	0	0	0	0	0	0	0.0048	0	0	0	0	0	0	0	0	0	0	0
Phascolarctobacterium_faecium	0	0	0	0	0	0	0.32128	0.01649	0	1.31895	0	0	0	0.27208	0.18024	0.10599	0	1.50452	0	0.00341	0	0	0	0	0	0.51267	0.42032	0	0	0.34317	0.02253	0	0	0	0	0	0	0.25161	0.69661	0	0.34897	0.00576	0	0	0	0	0.00761	0	0
Phascolarctobacterium_sp_CAG_266	0	0	0	0	0	0	0	0	0	0	0	0	0	0	0	0	0	0	0	0.01226	0	0	0	0	0	0	0	0	0	0	0	0	0	0	0.25466	0	0.00113	0	0	0	0	0	0	0	0	0	0	0	0
Phascolarctobacterium_succinatutens	0	0	0	0	0	0	0	0	0	0	0	0	0	0	0	0	0	0	0	0	0	0	0	0	0	0	0	0	0	0	0	0	0	0	0.58484	0.74387	0	0	0	0	0	0	0.39456	0	1.23961	0	0	0	0
Phytobacter_ursingii	0	0	0	0	0	0	0	0	0	0	0	0	0	0	0	0	0	0	0	0	0	0	0	0	0	0	0	0	0	0	0	0	0	0	0	0	0	0	0	0	0	0	0	0	0	0	0	0	0
Plesiomonas_shigelloides	0	0	0	0	0	0	0	0	0	0	0	0	0	0	0	0	0	0	0	0	0	0	0	0	0	0	0	0	0	0	0	0	0	0	0	0	0	0	0	0	0	0	0	0	0	0	0	0	0
Porphyromonas_asaccharolytica	0	0	0	0	0	0	0	0	0	0	0	0	0	0	0	0	0	0	0	0	0	0	0	0	0	0	0	0	0	0	0	0	0	0	0	0	0	0	0	0	0	0	0	0	0	0	0	0	0
Porphyromonas_sp_HMSC065F10	0	0	0	0	0	0	0	0	0	0	0	0	0	0	0	0	0	0	0	0	0	0	0	0	0	0	0	0	0	0	0	0	0	0	0	0	0	0	0	0	0	0	0	0	0	0	0	0	0
Prevotella_bivia	0	0	0	0	0	0	0	0	0	0.034	0	0	0	0	0	0	0	0	0	0	0	0	0	0	0	0.00618	0	0	0	0	0	0	0	0	0	0	0	0.02917	0	0	0	0	0	0	0.01933	0	0	0	0
Prevotella_buccae	0	0	0	0	0	0	0	0	0	0	0	0.00187	0	0	0	0	0	0	0	0	0	0	0	0	0	0	0	0	0	0	0	0	0	0	0	0	0	0	0	0	0	0	0	0	0	0	0	0	0
Prevotella_buccalis	0	0	0	0	0	0	0	0	0	0	0	0.00054	0	0	0	0	0	0	0	0	0	0	0	0	0	0	0	0	0	0	0	0	0	0	0	0	0	0	0	0	0	0	0	0	0	0	0	0	0
Prevotella_copri	0.01866	0.00568	0.01134	0.00456	0.00845	1.50027	0.01498	0.02651	0.061	0.02817	61.2968	0.01291	0.04216	0.03006	0.02052	0.00234	0.00548	10.9236	0.00165	0.18436	42.4331	2.48412	30.759	0.01393	20.2698	0.02495	21.6335	41.4632	18.3277	0.03401	0.11789	0.03456	0.00578	0.03812	7.28448	0.04107	45.2783	1.163	0.03123	5.08974	0.0132	5.97571	0.01421	29.1856	9.43378	0.07484	64.3774	7.68273	54.1936
Prevotella_disiens	0	0	0	0	0	0	0	0	0	0	0	0.00233	0	0	0	0	0	0	0	0	0	0	0	0	0	0	0	0	0	0	0	0	0	0	0	0	0	0.11974	0	0	0	0	0	0	0	0	0	0	0
Prevotella_oralis	0	0	0	0	0	0	0	0	0	0	0	0	0	0	0	0	0	0	0	0	0	0	0	0	0	0	0	0	0	0	0	0	0	0	0	0	0	0	0	0	0	0	0	0	0	0	0	0	0
Prevotella_oris	0	0	0	0	0	0	0	0	0	0	0	0	0	0	0	0	0	0.01949	0	0	0	0	0	0	0	0	0	0	0	0	0	0	0	0	0	0	0	0	0	0	0	0	0	0	0	0	0	0	0
Prevotella_sp_885	0	0	0	0	0	0	0	0	0	0	0	0	0	0	0	0	0	0	0	0	1.54186	0	0	0	0	0	0	0	0	0	0	0	0	0	0	0	0	0	0	0	0	0	0	0	0	0	0	0	0
Prevotella_sp_AM42_24	0	0	0	0	0	0	0	0	0	0	0	0	0	0	0	0	0	0	0	3.38636	0	0	0	0	0	0	0	0	0	0	0	0	0	0	0	0	0	0	0	0	0	0	0	0	0	0	0	0	0
Prevotella_sp_CAG_1092	0	0	0	0	0	0	0	0	0	0	0	0	0	0	0	0	0	0	0	0	0	0	0	0	0	0	0	0	4.47036	0	0	0	0	0	0	0	0	0	0	0	0	0	0	0	0	0	0	0	0
Prevotella_sp_CAG_1185	0	0	0	0	0	0	0	0	0	0	0	0	0	0	0	0	0	0	0	0	0	0	0	0	0	0	0	0	0	0	0	0	0	0	0	0.00083	0	0	0	0	0	0	0	0	0	0	0	0	0
Prevotella_sp_CAG_279	0	0	0	0	0	0	0	0	0	0	0.20328	0	0	0	0	0	0	0	0	0	0.38305	0	2.07048	0	0	0	0	0	0.47076	2.51627	0	0	0	0	0.55443	1.91972	1.66712	0.5242	0	0	0	0	0	1.83813	2.78094	0	0	0	0
Prevotella_sp_CAG_520	0	0	0	0	0	0	0	2.25761	0	0	0	0	0	0	0	0	0	0	0	0	0	0.00539	0	0	0	0	0	0.0005	10.2947	0	0	0	0	0	0	0	0	0	0	0.00024	0	0	0	0	9.38017	0.00029	0	0	0
Prevotella_sp_CAG_5226	0	0	0	0	0	0	0	0	0	0	0	0	0	0	0	0	0	0	0	0	0	0.05009	0	0	2.17245	0	0	0	0	0	0	0	0	0	0	0	0	0	0	0	0	0	0	0	0	0	0	0	0
Prevotella_sp_oral_taxon_376	0	0	0	0	0	0	0	0	0	0	0	0	0	0	0	0	0	0	0	0	0	0	0	0	0	0	0	0	0	0	0	0	0	0	0	0	0	0	0	0	0	0	0	0	0	0	0	0	0
Prevotella_stercorea	0	0	0.00125	0	0	0	0	0.09022	0	0	10.0809	0	0	0	0	0	0	0	0	0	0	0.00078	0	0	15.8749	0	0	12.0835	0.5801	7.6084	0	0	0	0	0.7665	0	3.22553	0.20215	0	0.97146	0	3.37157	0	0	0.43101	0	0	0	0
Prevotella_timonensis	0	0	0	0	0	0	0	0	0	0	0	0	0	0	0	0	0	0	0	0	0	0	0	0	0	0	0	0	0	0	0	0	0	0	0	0	0	0.05428	0	0	0	0	0	0	0	0	0	0	0
Propionibacterium_acidifaciens	0	0	0	0	0	0	0	0	0	0	0	0	0	0	0	0	0	0	0	0	0	0	0	0	0	0	0	0	0	0	0	0	0	0	0	0	0	0	0	0	0	0	0	0	0	0	0	0	0
Proteobacteria_bacterium_CAG_139	0	0	0	0.01299	0.18686	0	0	0	0	2.33968	0	0	0	0.068	0	0	0	0	0	0	0	0.05128	0	0	0.12395	0	0.00417	0	0.54848	0	0	0	0.07351	0.27449	0	0.009	0	0	0.02715	0.00194	0.09326	0	0	0	0	0	0	0.00354	0.00247
Proteus_hauseri	0	0	0	0	0	0	0	0	0	0	0	0	0	0	0	0	0	0	0	0	0	0	0	0	0	0	0	0	0	0	0	0	0	0	0	0	0	0	0	0	0	0	0	0	0	0	0	0	0
Proteus_mirabilis	0	0	0	0	0.10093	0	0	0	0	0	0	0	0	0	0	0	0.11781	0	0	0	0	0	0	0	0	0	0	0	0	0	0	0	0	0	0	0	0	0	0	0	0	0	0	0	0	0	0	0	0
Proteus_vulgaris	0	0	0	0	0	0	0	0	0	0	0	0	0	0	0	0	0	0	0	0	0	0	0	0	0	0	0	0	0	0	0	0	0	0	0	0	0	0	0	0	0	0	0	0	0	0	0	0	0
Pseudoflavonifractor_capillosus	0	0	0	0	0	0	0	0	0	0	0	0	0	0	0	0	0	0.00469	0	0	0	0	0	0	0	0	0	0	0	0	0	0	0	0	0	0	0	0	0	0	0	0	0	0	0	0	0	0	0
Pseudoflavonifractor_sp_An184	0	0	0	0	0	0	0	0	0	0	0	0	0	0.00308	0	0	0	0	0	0	0	0	0	0	0	0	0	0	0	0	0	0	0.00702	0	0.07632	0	0	0	0	0	0	0	0.12598	0	0	0	0	0	0
Pseudomonas_fragi	0	0	0	0	0	0	0	0	0	0	0	0	0	0	0	0	0	0	0	0	0.02173	0	0	0	0	0	0	0	0	0	0	0	0	0	0	0	0	0	0	0	0	0	0	0	0	0	0	0	0
Pseudopropionibacterium_propionicum	0	0	0	0	0	0	0	0	0	0	0	0	0	0	0	0	0	0	0	0	0	0	0	0	0	0	0	0	0	0	0	0	0	0	0	0	0	0	0	0	0	0	0	0	0	0	0	0	0
Pseudoramibacter_alactolyticus	0	0	0	0	0	0	0	0	0	0	0	0	0	0	0	0	0	0	0	0	0	0	0	0	0	0	0	0	0	0	0	0	0	0	0	0	0	0	0	0	0	0	0	0	0	0	0	0	0
Pyramidobacter_piscolens	0	0	0	0	0	0	0	0	0	0	0	0	0.00203	0	0	0	0	0	0	0	0	0	0	0	0	0	0	0	0	0	0	0	0	0	0	0	0	0	0	0	0	0	0	0	0	0	0	0	0
Pyramidobacter_sp_C12_8	0	0	0	0	0	0	0	0	0	0	0	0	0	0	0	0	0	0	0	0	0	0	0	0	0	0	0	0	0	0	0	0	0	0	0	0	0	0	0	0	0	0	0	0	0	0	0	0	0
Raoultella_ornithinolytica	0	0	0	0	0	0	0	0	0	0	0	0	0	0	0	0	0	0	0	0	0	0	0	0	0	0	0	0	0	0	0	0	0	0	0	0	0	0	0	0	0	0	0	0	0.01849	0	0	0	0
Romboutsia_ilealis	0	0	0	0	0	0	0	0	0	0	0	0	0	0	0	0.10003	0	0	0	0.00369	0	0	0	0	0.00064	0	0	0.00494	0	0	0	0	0	0	0	0	0	0	0	0	0	0	0	0	0	0	0	0	0
Roseburia_faecis	0.00152	4.05172	0.37307	0.29561	0	1.00449	1.07862	0.41931	5.16253	0	0.00621	0.14223	0.00312	0.01661	0.27771	0.00628	0	0	0	5.00455	1.77145	0.05131	1.3624	0.10571	1.02457	0	0.00053	2.69119	1.04279	1.30014	0.34327	1.15441	0.35311	0	0.02619	1.71646	1.91712	0.36749	0.00895	4.26676	0.02718	3.98331	0	0	0.54312	0	0	0.43498	0.01982
Roseburia_hominis	0	0	0	0.7245	0	0.22044	0.10114	0.07223	0.00226	1.43631	0.06774	0.40106	0	0.02325	0.03564	0	0	0	0	0	0.0002	0.26657	0.10685	0.43244	0.47624	0.04271	0.20221	0.12995	0.31301	0.01175	0.54902	0.00039	0	0.01072	0.16763	0.20549	0.07382	0.00984	2.40177	0.12875	0	0.13685	0.35481	0.3488	0.13518	0	1.98274	0.16271	0.00796
Roseburia_intestinalis	0	0	0	0	0	0.00665	0	0.13801	0	0.01063	0.05514	0	0	0.06768	0.13216	0.219	0	0	0	0	0	0.01259	0.06056	0	1.03057	0	0	0.09831	0.02054	0.52274	0.0025	0.49764	0	0	0	0	0.07923	0.00668	0	0.0793	0	0.39556	3.32031	0.425	0.49913	0	0	0.00875	0
Roseburia_inulinivorans	0	0	0	0.55249	0	0.06438	0	1.11194	0	0	0.64089	0.00288	0	0.1357	0.1017	0.0006	0	0	0	0.14242	0.55615	0.0191	0.10635	0.0887	0.46167	0	0.01622	0.05141	0.57173	1.82955	0.07685	0	0.41819	0.51319	0.05077	0.60071	2.79029	0.02768	0.08538	0.03244	1.70908	0.07346	0	1.04133	0.65763	0.4309	0.01069	0.16165	0
Roseburia_sp_CAG_182	0	0	0	0	0	0	0	0	0	0	0	0	0	0	0	0	0	0	0	0	0	0	0	0	0	0	0	0	0	0.03261	0	0	0	0	0	0	0	0	0	0	0	0	0	0	0	0	0	0	0
Roseburia_sp_CAG_303	0	0	0	0	0	0	0.43021	0	0	0	0	0	0	0	0	0	0	0	0	0	0	0	0	0	0	0.18345	0	0.56591	0	0	0	0	0	0	0	0.32871	0	0	1.43428	0	0	0	0	0	0	0	0	0	0
Roseburia_sp_CAG_309	0	0	0	0	0	0	0	0	0	0	0	0	0	0	0	0	0	0	0	0	0	0	0	0	0	0	0	0	0	0.01402	0	0	0	0	0	0	0	0	0	0	0	0	0	0	0	0	0	0	0
Roseburia_sp_CAG_471	0	0	0	0	0	0.00091	0	0.31429	0	0	0.00315	0.00017	0	0.00038	0	0	0	0	0	0.00661	0.00087	0.00026	0.00483	0	0.00077	0	0	0.12499	0.07966	0.20357	0	0	0	0	0	0.00136	0.05125	0.00043	0	0	0	0.40709	0.00087	0	0.00477	0.44024	0.01652	0	0.00028
Rothia_aeria	0	0	0	0	0	0	0	0	0	0	0	0	0	0	0	0	0	0	0	0	0	0	0	0	0	0	0	0	0	0	0	0	0	0	0	0	0	0	0	0	0	0	0	0	0	0	0	0	0
Rothia_dentocariosa	0.00156	0	0	0	0	0	0	0	0	0	0	0	0	0	0	0.0008	0.00014	0	0	0	0.00854	0	0	0	0	0	0	0	0	0	0	0	0	0	0	0	0	0	0	0	0	0	0	0	0	0	0	0	0
Rothia_mucilaginosa	0.04794	0	0	0.0081	0	0	0.03924	0	0.01058	0	0	0	0.00592	0	0	0.06959	0.03531	0	0	0	0.0255	0	0	0	0.00645	0.00419	0.00058	0.01106	0.00249	0	0	0	0	0	0	0.00218	0	0	0.00915	0.00646	0.01886	0	0.00406	0	0.00825	0.03502	0.00633	0	0
Ruminococcaceae_bacterium_D16	0	0	0	0	0	0	0	0	0	0	0	0	0	0	0.15682	0	0	0	0	0	0.00469	0	0	0	0	0.0603	0.05227	0	0	0	0	0	0.0086	0	0.00046	0	0	0	0	0.01573	0	0	0.53066	0	0	0	0	0	0
Ruminococcaceae_bacterium_D5	0	0	0	0	0	0	0.11854	0.00594	0	0	0	0	0	0	0	0	0	0	0	0	0	0	0	0	0	0	0	0	0.00242	0	0	0	0	0	0	0.00948	0	0	0	0	0	0.03362	0	0.09433	0	0	0	0	0
Ruminococcus_bicirculans	0	0	0	4.40994	0	8.87928	3.796	1.50769	0	0	0.68626	0	0.22288	2.04758	0.19663	0	0	0	0	0.10331	0.35958	0.01405	0	0.00752	0.48389	0.42909	2.15366	0.01143	0.0584	0	0.41409	0.00642	0	0	0	0	0	0	0.01949	0	0.01858	0.00048	0.57134	0.83128	0.78132	0	0.01136	0	0
Ruminococcus_bromii	0	0	0	4.25365	0	0	2.6293	1.41408	0.01914	0	0.0012	0.00428	1.11705	5.0671	0	0.00054	0	0	0	0	0	0	0.90981	1.97602	0.16498	0	0.19198	0	0.51948	3.05703	3.56473	0	0	0	0.29589	3.24594	0.01847	0	0	0	2.71636	0	8.28994	0	0	1.19444	1.2233	0.9791	0
Ruminococcus_callidus	0	0	0	0.13377	0	0	0	0.433	0	0	0	0	0	0.16448	0	0	0	0	0	0	0.07594	0	0.38454	0	0.0605	0	0.03851	0.07662	0.01483	0.01511	0	0	0	0	0	0.36939	0	0.01891	0	0.80791	0	0	0	0	0	0	0	0.02328	0
Ruminococcus_champanellensis	0	0	0	0	0	0	0	0.0694	0	0	0	0	0	0	0	0	0	0	0	0	0	0	0	0	0	0	0	0	0	0	0	0	0	0	0	0	0	0	0	0	0	0	0	0	0	0	0	0	0
Ruminococcus_gnavus	0.00202	1.16887	1.83681	6.98623	3.22757	0.00939	0.00475	0	2.31175	1.50617	0.00647	0.79793	0.24608	0.07628	0.02256	24.6619	7.96459	5.69517	45.1256	0	0.03738	0.00734	0.17662	0.10403	0.00667	1.06316	0.07574	0	0.0339	0	1.07463	3.10528	2.33094	1.07121	0.01297	0	0.31562	0.0005	0	0.057	2.93259	0.00863	2.53496	0	0	0.00031	0	0.26488	0.58177
Ruminococcus_lactaris	0	0	0	0.72688	0	0.08595	0	0.53966	0	0	0	0	0	1.28494	0	0	0	0	0	0	0	0	0	0	0	0	0.04016	0.5419	0	0.76422	0	0	0.09261	0	0	0	0.26953	0.08767	0.62948	0	0	0	0	0	0	3.19472	0	0.26793	0.39905
Ruminococcus_sp_CAG_330	0	0	0	0	0	0	0	0	0	0	0	0	0	0	0	0	0	0	0	0	0	0	0	0	0	0	0	0	0	0.52913	0	0	0	0	0	0	0	0	0	0	0	0	0	0	0	0	0	0	0
Ruminococcus_sp_CAG_403	0	0	0	0	0	0	0	0	0	0	0	0	0	0	0	0	0	0	0	0	0	0	0	0	0	0	0	0	0	0.56061	0	0	0	0	0	0	0	0	0	0	0	0	0	0	0	0	0	0	0
Ruminococcus_sp_CAG_488	0	0	0	0	0	0	0	0	0	0	0	0	0	0	0	0	0	0	0	0	0	0.54672	0	0	0	0	0	0	0.05071	0	0	0	0	0	0	0	0	0	0	0	0	0	0	0	0.12652	0	0	0	0
Ruminococcus_sp_CAG_579	0	0	0	0	0	0	0	0	0	0	0	0	0	0	0	0	0	0	0	0	0	0	0	0	0	0	0	0	0	0	0	0	0	0	0	4.3006	0	0	0	0	0	0	0	0	0	0	0	0	0
Ruminococcus_sp_CAG_624	0	0	0	0	0	0	0	0.04305	0	0	0	0	0	0	0	0	0	0	0	0	0	0	0	0	0	0	0	0	0	0	0	0	0	0	0	0	0	0	0	0	0	0	0	0	0	0	0	0	0
Ruminococcus_torques	0	0	0	4.86662	0	0.28324	0	0.41385	2.35	0	0.29224	0	0	0.06382	0.25674	0	0	0	0	0.74945	0.81613	0.56284	0.83878	0	0.45651	3.17251	0	0.70054	0.16558	0.72862	0	0	0	0	0.24834	1.072	0.78501	1.30028	0.18522	1.36084	0	0	0	0.74719	0.74563	1.37531	0.84388	0.45268	0.04138
Ruthenibacterium_lactatiformans	0	0.04009	0	0.05259	0	0.44661	0.03062	0.01519	0	1.38942	0.00916	0	0	0.12149	0.0329	0	0	0	0	0.00998	0.00397	0.46548	0.02924	0.16543	0.03353	0	0.09053	0	0.00182	0	0.1754	0.01424	0.80616	0	0.2936	0.02396	0.09033	0.09085	0.01509	0.0154	0.03869	0.04274	0.3086	0.03992	0.01843	0	0	0.07659	0.0183
Sanguibacteroides_justesenii	0	0	0	0	0	0	0	0.0069	0	0	0	0	0	0	0	0	0	0	0	0	0	0	0	0	0.01405	0	0	0	0	0	0	0	0	0	0	0	0	0	0	0	0	0	0	0	0	0	0	0	0
Scardovia_inopinata	0	0	0	0	0	0	0	0	0	0	0	0.00328	0	0	0	0	0	0	0	0	0	0	0	0	0	0	0	0	0	0	0	0	0	0	0	0	0	0	0	0	0	0	0	0	0	0	0	0	0
Scardovia_wiggsiae	0	0	0	0	0	0	0	0	0	0	0	0.00329	0	0	0	0.0369	0	0.00148	0	0	0	0	0	0	0	0	0	0	0	0	0	0	0	0	0	0	0	0	0	0	0	0	0	0	0	0	0	0	0
Sellimonas_intestinalis	0	0.00021	0	0	0	0	0	0	0	0.1047	0	0.30485	0	0	0	0	8.42849	0	0	0	0	0	0	0.78306	0	0	0.0085	0	0	0	0.28489	0.33362	0.02847	0	0.00422	0	0	0	0	0.0064	0.0238	0	0.57751	0.00147	0	0	0	0	0
Sharpea_azabuensis	0	0	0	0	0	0	0	0	0	0	0	0	0	0	0	0	0	0	0	0	0	0	0	0	0	0	0	0	0	0	0	0	0	0	0	0	0	0	0	0	0	0	0	0	0	0	0	0	0
Slackia_exigua	0	0	0	0	0	0	0	0	0	0	0	0	0	0	0	0	0	0	0	0	0	0	0	0	0	0	0	0	0	0	0	0	0	0	0	0	0	0	0	0	0	0	0	0	0	0	0	0	0
Slackia_isoflavoniconvertens	0	0	0	0	0	0	0	0	0	0	0.01014	0	0	0	0	0	0	0	0	0	0.7613	0	0	0	0.03114	0	0	0	0.1949	0	0	0	0	0	0	0	0.2622	0.05902	0	0	0	0	0	0	0.18487	0.33436	0	0	0
Solobacterium_moorei	0	0	0	0	0	0	0	0	0	0	0	0	0	0	0	0	0	0	0	0	0	0	0	0	0	0	0	0	0	0	0	0	0	0	0	0	0	0	0	0	0	0	0	0	0	0	0	0	0
Staphylococcus_aureus	0	0	0	0	0	0	0	0	0	0	0	0	0	0	0	0	0	0	0	0	0	0	0	0	0	0	0	0	0	0	0	0	0	0	0	0	0	0	0	0	0	0	0	0	0	0	0	0	0
Staphylococcus_epidermidis	0	0	0	0	0	0	0	0	0	0	0	0	0	0	0	0	0	0	0	0	0	0	0	0	0	0	0	0	0	0	0	0	0	0	0	0	0	0	0	0	0	0	0	0	0	0	0	0	0
Staphylococcus_gallinarum	0	0	0	0	0	0	0	0	0	0	0	0	0	0	0	0	0	0	0	0	0	0	0	0	0	0	0	0	0	0	0	0	0	0	0	0	0	0	0	0	0	0	0	0	0	0	0	0	0
Staphylococcus_haemolyticus	0	0	0	0	0	0	0	0	0	0	0	0	0	0	0	0	0	0	0	0	0	0	0	0	0	0	0	0	0	0	0	0	0	0	0	0	0	0	0	0	0	0	0	0	0	0	0	0	0
Staphylococcus_pasteuri	0	0	0	0	0	0	0	0	0	0	0	0	0	0	0	0	0	0	0	0	0	0	0	0	0	0	0	0	0	0	0	0	0	0	0	0	0	0	0	0	0	0	0	0	0	0	0	0	0
Stomatobaculum_longum	0	0	0	0	0	0	0	0	0	0	0	0	0	0	0	0	0	0	0	0	0	0	0	0	0	0	0	0	0	0	0	0	0	0	0	0	0	0	0	0	0	0	0	0	0	0	0	0	0
Streptococcus_agalactiae	0	0	0	0	0	0	0	0	0	0	0	0	0	0	0	0	0	0	0	0	0	0	0	0	0	0	0	0	0	0	0	0	0	0	0	0	0	0	0	0	0	0	0	0	0	0	0	0	0
Streptococcus_anginosus_group	0	0	0	0	0	0	0.204	0	0.00242	0	0	0.00173	0.00051	0	0	0.05542	0.00261	0.0116	0	0	0.49603	0	0	0	0.00667	0	0	0	0	0	0	0	0	0	0	0	0	0.06502	0	0	0.00642	0	0	0	0	0	0	0	0
Streptococcus_australis	0.07046	0	0	0.00496	0	0.00426	0.00647	0	0.01767	0	0	0	0.00064	0	0	0.03175	0.00793	0.00035	0	0	0	0	0	0	0.00389	0	0	0.00286	0	0	0	0	0	0	0	0	0	0	0.00077	0	0	0	0.0037	0	0	0	0.00052	0	0
Streptococcus_cristatus	0	0	0	0	0	0	0	0	0	0	0	0	0	0	0	0	0	0	0	0	0.06687	0	0	0	0	0	0	0	0	0	0	0	0	0	0	0	0	0	0	0	0	0	0	0	0	0	0	0	0
Streptococcus_equinus	0	0	0	0	0	0	0	0	0	0	0	0	0	0	0	0	0	0	0	0	0	0	0	0	0	0	0	0	0	0	0	0	0	0	0	0	0	0	0	0	0	0	0	0	0	0	0	0	0
Streptococcus_gallolyticus	0	0	0	0	0	0	0	0	0	0	0	0	0	0	0	0	0	0	0	0	0	0	0	0	0	0	0	0	0	0	0	0	0	0	0	0	0	0	0	0	0	0	0	0	0	0	0	0	0
Streptococcus_gordonii	0	0	0.00375	0	0	0	0	0	0.00242	0.00518	0	0	0	0	0	0	0.00166	0	0.01468	0	0	0	0	0	0.01979	0	0	0	0	0	0	0	0	0	0	0	0	0	0	0	0	0	0	0	0	0	0	0	0
Streptococcus_infantarius	0	0	0	0	0	0	0	0	0	0	0	0	0	0	0	0.00732	0	0	0	0	0	0	0	0	0	0	0	0	0	0	0	0	0	0	0	0	0	0	0	0	0	0	0	0	0	0	0	0	0
Streptococcus_infantis	0.20533	0	0	0	0	0	0.00713	0	0.00963	0	0	0	0	0	0	0.0108	0.00358	0	0.00679	0	0.01425	0	0	0	0	0	0	0.00712	0	0	0	0	0	0	0	0.00123	0	0	0.02548	0.02536	0	0	0	0	0.00332	0.00709	0	0	0
Streptococcus_lutetiensis	0	0	0	0	0	0	0	0	0	0	0	0	0	0	0	0.01268	0	0	0	0	0	0	0	0	0	0	0	0	0	0	0	0	0	0	0	0	0	0	0	0	0	0	0	0	0	0	0	0	0
Streptococcus_milleri	0	0	0	0	0	0	0	0	0	0	0	0	0	0	0	0	0	0	0	0	0.0075	0	0	0	0	0	0	0	0	0	0.0028	0	0	0	0	0	0	0	0	0	0	0	0	0	0	0	0	0	0
Streptococcus_mitis	0	0	0	0.00336	0	0	0.00463	0	0.08007	0	0	0	0.00239	0	0	0.00166	0.00327	0.01106	0.43129	0	0.03502	0	0.00767	0	0.00582	0	0	0.01815	0.00205	0	0	0.00103	0.00747	0	0	0	0	0	0.00596	0	0.00114	0	0	0	0	0.01394	0	0	0
Streptococcus_mutans	0	0	0	0	0	0	0	0	0	0	0	0	0.00085	0	0	0.00498	0	0	0	0	0.20032	0	0	0	0	0	0	0.0026	0	0	0.01405	0	0	0	0	0	0	0	0	0	0	0	0	0	0	0	0	0	0
Streptococcus_oralis	0	0	0.00115	0	0.00025	0	0.0103	0	0.01595	0	0	0	0.00238	0	0	0.00977	0.00121	0.01114	0.00549	0	0.27819	0	0	0	0.0022	0	0	0	0	0	0	0	0	0	0	0	0	0	0.00739	0	0	0	0	0	0	0	0	0	0
Streptococcus_parasanguinis	0.0006	0.05984	0.24312	0.09922	0.02147	0.00275	0.00033	0	0.01104	0.00712	0	0.01514	0.01208	0.01425	0	0.40528	0.12953	0	0.08789	0.01044	2.23538	0	0.07557	0	0.06389	0.05489	0.05524	0.09682	0	0	0.09516	0.00278	0.01428	0.00251	0	0.00605	0.00375	0.00488	0.28449	0	0	0.00236	0.06677	0.02446	0.00122	0.04308	0	0.05044	0.00076
Streptococcus_pasteurianus	0	0	0	0	0	0	0	0	0	0	0	0	0	0	0	0	0	0	0	0	0	0	0	0	0	0	0	0	0	0	0	0	0	0	0	0	0	0	0	0	0	0	0	0	0	0	0	0	0
Streptococcus_peroris	0	0	0	0	0	0	0	0	0	0	0	0	0	0	0	0	0	0	0	0	0	0	0	0	0	0	0	0	0	0	0	0	0	0	0	0	0	0	0	0	0	0	0	0	0	0	0	0	0
Streptococcus_pneumoniae	0	0	0	0	0	0	0	0	0	0	0	0	0	0	0	0	0	0	0	0	0	0	0	0	0	0	0	0	0	0	0	0	0	0	0	0	0	0	0	0	0	0	0	0	0	0	0	0	0
Streptococcus_pseudopneumoniae	0	0	0	0	0	0	0	0	0	0	0	0	0	0	0	0	0	0	0	0	0	0	0	0	0	0	0	0	0	0	0	0	0	0	0	0	0	0	0	0	0	0	0	0	0	0	0	0	0
Streptococcus_pyogenes	0	0	0	0	0	0	0	0	0	0	0	0	0	0	0	0	0	0	0	0	0	0	0	0	0	0	0	0	0	0	0	0	0	0	0	0	0	0	0	0	0.00616	0	0	0	0	0	0	0	0
Streptococcus_salivarius	0	0.15128	0.70162	0.16063	0.19718	0.08329	0.06932	0.03725	0.22139	0.08139	0.04105	0.10014	0.04057	0.04592	0	1.86185	1.93622	0.03243	0.01116	0.15253	5.75711	0	0.19083	0.00232	0.34158	0.09563	0.23319	0.37708	0.01038	0.02019	0.21294	0.00396	0.02467	0.10098	0.00114	0.04625	0.03137	0.06023	1.27721	0.03345	0.01155	0.06571	0.02352	0.06777	0.18078	0.12242	0.0503	0.46635	0.05339
Streptococcus_sanguinis	0	0	0	0	0	0	0	0	0.00462	0	0	0	0	0	0	0.00232	0.01227	0.02704	0.00616	0	0.26789	0	0	0	0	0	0	0.00814	0	0	0	0	0	0	0	0	0	0	0.00491	0.00494	0	0	0	0	0	0	0	0	0
Streptococcus_sobrinus	0	0	0	0	0	0	0	0	0	0	0	0.01429	0	0	0	0	0	0	0	0	0	0	0	0	0	0	0	0	0	0	0	0	0	0	0	0	0	0	0	0	0	0	0	0	0	0	0	0	0
Streptococcus_sp_A12	0	0	0	0.00055	0	0	0	0	0	0	0	0	0	0	0	0	0	0.00477	0.00034	0	0	0	0	0	0	0	0	0.00741	0	0	0	0	0	0	0	0	0	0	0.00141	0	0	0	0	0	0	0	0	0	0
Streptococcus_sp_F0442	0	0	0	0	0	0	0	0	0	0	0	0	0	0	0	0	0	0	0	0	0.00928	0	0	0	0	0	0	0	0	0	0	0	0	0	0	0	0	0	0	0	0	0	0	0	0	0	0	0	0
Streptococcus_sp_HMSC034E03	0	0	0	0	0	0	0	0	0	0	0	0	0	0	0	0	0	0	0	0	0	0	0	0	0	0	0	0	0	0	0	0	0	0	0	0	0	0	0	0	0	0	0	0	0	0	0	0	0
Streptococcus_sp_HMSC067H01	0	0	0	0	0	0	0	0	0	0	0	0	0	0	0	0	0	0	0	0	0	0	0	0	0	0	0	0	0	0	0	0	0	0	0	0	0	0	0	0	0	0	0	0	0	0	0	0	0
Streptococcus_sp_HMSC070B10	0	0	0	0	0	0	0	0	0	0	0	0	0	0	0	0	0	0	0	0	0	0	0	0	0	0	0	0.01349	0	0	0	0	0	0	0	0	0	0	0	0	0	0	0	0	0	0	0	0	0
Streptococcus_sp_HMSC071D03	0	0	0	0	0	0	0	0	0	0	0	0	0	0	0	0	0	0	0	0	0	0	0	0	0	0	0	0	0	0	0	0	0	0	0	0	0	0	0	0	0	0	0	0	0	0	0	0	0
Streptococcus_sp_HPH0090	0	0	0	0	0	0	0	0	0	0	0	0	0	0	0	0	0	0	0	0	0	0	0	0	0	0	0	0	0	0	0	0	0	0	0	0	0	0	0	0	0	0	0	0	0	0	0	0	0
Streptococcus_sp_M334	0	0	0	0	0	0	0	0	0	0	0	0	0	0	0	0	0	0	0	0	0	0	0	0	0	0	0	0	0	0	0	0	0	0	0	0	0	0	0	0	0	0	0	0	0	0	0	0	0
Streptococcus_sp_NLAE_zl_C503	0	0	0	0	0	0	0	0	0	0	0	0	0	0	0	0	0	0	0	0	0	0	0	0	0	0	0	0	0	0	0	0	0	0	0	0	0	0	0	0	0	0	0	0	0	0	0	0	0
Streptococcus_sp_oral_taxon_056	0	0	0	0	0	0	0	0	0	0	0	0	0	0	0	0	0	0	0.00412	0	0	0	0	0	0	0	0	0	0	0	0	0	0	0	0	0	0	0	0	0	0	0	0	0	0	0	0	0	0
Streptococcus_sp_oral_taxon_058	0	0	0	0	0	0	0	0	0	0	0	0	0	0	0	0	0	0	0	0	0	0	0	0	0	0	0	0	0	0	0	0	0	0	0	0	0	0	0	0	0	0	0	0	0	0	0	0	0
Streptococcus_thermophilus	0.00114	0.82369	0.06971	0.03024	0.01286	0.00162	0	0	2.4507	0	0	0	0	0	0	0	0.49776	0.19861	0	0	0.29894	0	0	0.00296	0	0	0.00148	0.11713	0	0	0	0	0.07177	0	0.02165	0	0.02072	0.00822	0	0	0.00123	0	0.59095	0.00992	0	0.02539	0	0.04558	0
Streptococcus_vestibularis	0	0	0.00773	0	0	0	0	0	0	0	0	0.00138	0	0	0	0.05533	0.00381	0	0	0	0.12674	0	0	0	0.06196	0	0	0	0	0.00776	0	0	0	0	0	0	0	0	0	0	0	0.0154	0	0	0	0	0	0	0
Streptococcus_viridans	0	0	0	0	0	0	0	0	0	0	0	0	0	0	0	0	0	0	0	0	0	0	0	0	0	0	0	0	0	0	0	0	0	0	0	0	0	0	0	0	0	0	0	0	0	0	0	0	0
Succinatimonas_hippei	0	0	0	0	0	0	0	0	0	0	0	0	0	0	0	0	0	0	0	0	0	0	0	0	0	0	0	0	0	0	0	0	0	0	0	0	0.1716	0	0	0	0	0	0	0	0	0	0	0	0
Sutterella_parvirubra	0.21393	0	0.00046	0	0	0	0	0.00312	0	0	0.00857	0.00389	0	0	0	0	0	0	0	0	0.0051	0	0.00433	0	0	0	0	0	0	0.0048	0	0	0	0	0.00103	0.06355	0	0	0	0.00901	0	0	0	0	0.00117	0	0.0025	0	0
Turicibacter_sanguinis	0	0.07004	0	0	0	0	0	0.03828	0	0	0	0	0	0	0	0.00978	0	0	0	0	0	0	0	0	0	0.01046	0.06234	0.01906	0	0.01388	0	0	0	0	0	0	0	0	0	0	0	0	0.03733	0	0	0.00045	0	0	0
Turicimonas_muris	0	0	0	0.01409	0.0275	0	0.03386	0	0	0.06802	0	0	0	0.01408	0	0	0	0	0	0	0	0.03062	0	0	0.05197	0	0	0	0.00127	0	0	0	0.05633	0.08054	0	0	0	0	0	0	0.10646	0	0	0	0	0	0	0	0.01489
Tyzzerella_nexilis	0	0	0.02625	0	0	0	0	0	0	0	0	0	0	0	0	0	0.07316	0	0	0	0	0	0	0	0	0	0	0	0	0	0.01361	0	0	0.00083	0	0	0	0	0	0	0	0	0.00443	0	0	0	0	0	0
Vagococcus_teuberi	0	0	0	0	0	0	0	0	0	0	0	0	0	0	0	0	0	0	0	0	0	0	0	0	0	0	0	0	0	0	0	0	0	0	0	0	0	0	0	0	0	0	0	0	0	0	0	0	0
Veillonella_atypica	0	0.0653	0.00761	0	0.10639	0	0	0	0.00512	0	0	0	0	0	0	0.00477	0.02677	0	0.01353	0	0.03904	0	0	0	0.02056	0	0	0.04829	0	0	0	0	0	0	0	0	0	0	0.03228	0	0	0	0	0	0	0.00426	0	0	0
Veillonella_dispar	0.0213	0.02812	0.008	0	0.01145	0	0	0	0.02494	0.01236	0	0	0	0	0	0.15289	0.00808	0	0.00183	0	0.19692	0	0	0	0	0.00503	0	0.0028	0	0.00291	0.00315	0	0	0	0	0	0	0	0.03249	0	0	0	0	0	0	0.0211	0	0	0
Veillonella_infantium	0.00076	0.00642	0.01161	0	0.00122	0	0.00225	0	0.00611	0.0019	0	0	0	0	0	0.08104	0	0	0.00068	0	0.15575	0	0	0	0.01435	0	0	0.00375	0	0	0	0	0	0	0	0	0	0	0.01283	0	0	0	0	0	0	0.00504	0	0	0
Veillonella_parvula	0	0.03902	0.01061	0	0.09306	0	0.00803	0	0.09503	0.01469	0	0	0.04994	0	0.0015	0.13422	8.74599	0	0.00295	0.00637	0.1163	0	0	0	0.02041	0	0	0	0	0	0.00586	0	0	0.00336	0	0	0	0	0	0	0	0	0	0	0	0.03633	0	0	0
Veillonella_rogosae	0	0	0	0	0	0	0	0	0.01023	0	0	0	0	0	0	0.00196	0	0	0	0	0	0	0	0	0	0	0	0	0	0	0	0	0	0	0	0	0	0	0	0	0	0	0	0	0	0	0	0	0
Veillonella_seminalis	0	0	0	0	0	0	0	0	0	0	0	0	0	0	0	0	0	0	0	0	0	0	0	0	0	0	0	0	0	0	0	0	0	0	0	0	0	0	0	0	0	0	0	0	0	0	0	0	0
Veillonella_sp_CAG_933	0	0	0	2.82351	0	0	0	0	0	0	0	0	0	0	0	0	0	0	0	0	0	0	0	0	0	0	0	0	0	0	0	0	0	0	0	0	0	0	0	0	0	0	0	0	0	0	0	0	0
Veillonella_sp_T11011_6	0.00066	0.01708	0.00104	0	0	0	0	0	0	0	0	0	0	0	0	0.01598	0	0	0	0	0.02931	0	0	0	0	0	0	0.00248	0	0	0	0	0	0	0	0	0	0	0	0	0	0	0	0	0	0.00257	0	0	0
Veillonella_tobetsuensis	0	0	0	0	0	0	0	0	0	0	0	0	0	0	0	0	0	0	0	0	0	0	0	0	0	0	0	0	0	0	0	0	0	0	0	0	0	0	0	0	0	0	0	0	0	0	0	0	0
Victivallis_vadensis	0	0	0	0	0	0	0	0.03212	0	0	0	0	0	0	0	0	0	0	0	0	0	0	0	0	0	0	0	0	0	0	0	0	0	0	0	0.00389	0.10144	0.3855	0	0	0	0.05861	0	0	0.00068	0	0.06289	0	0
Weissella_cibaria	0.04483	0	0	0	0.17546	0	0.02719	0	0	0	0	0	0	0	0	0	0	0	0	0	0.14553	0	0	0	0	0	0	0.6523	0	0	0.00635	0	0	0	0	0	0	0	0	0	0	0	0	0	0.00535	0	0	0	0
Weissella_confusa	0.00232	0	0	0	0	0	0	0	0	0	0	0	0	0	0	0	0	0	0	0	0	0	0	0	0	0	0	0.01204	0	0	0	0	0	0	0	0	0	0	0	0	0	0	0	0	0	0	0	0	0
Weissella_halotolerans	0	0	0	0	0	0	0	0	0	0	0	0	0	0	0	0	0	0	0	0	0	0	0	0	0	0	0	0	0	0	0	0	0	0	0	0	0	0	0	0	0	0	0	0	0	0	0	0	0
Weissella_koreensis	0.02735	0.03303	0	0	0	0	0	0	0.00176	0	0	0	0	0	0	0.02126	0.0315	0	0	0	0.17203	0	0	0	0	0	0	0.48227	1.18852	0.0293	0	0.08028	0.01125	0.02373	0.19683	0	0	0	0	0	0	0.00458	0	0.00607	0.21427	0	0.00909	0.03262	0.02533
Weissella_paramesenteroides	0	0	0	0	0	0	0	0	0	0	0	0	0	0	0	0	0	0	0	0	0	0	0	0	0	0	0	0	0	0	0	0	0	0	0	0	0	0	0	0	0	0	0	0	0	0	0	0	0
Weissella_viridescens	0	0	0	0	0	0	0	0	0	0	0	0	0	0	0	0.18449	0	0	0	0	0	0	0	0	0	0	0	0	0	0	0	0	0	0	0	0	0	0	0	0	0.00767	0	0	0	0	0	0	0	0
[truncated: 101 more columns]
