# Supplementary material for: Integrative metagenomics and structural bioinformatics identify explainable gut microbial variants associated with Crohn’s disease
Source: PLoS One. 2026 Jul 10;21(7):e0340748. doi: 10.1371/journal.pone.0340748 (PMC13354076; doi:10.1371/journal.pone.0340748)
Supplement: S3 Table — (XLSX) [file pone.0340748.s014.xlsx]

## Sheet: S3_Table
feature	metadata	value	coef	stderr	N	N.not.0	pval	qval
Bacteroides_vulgatus	Phenotype	Healthy	1.97214	0.78476	100	99	0.0136004	0.0420964
Eubacterium_rectale	Phenotype	Healthy	4.37203	0.840024	100	85	1.06999e-06	2.31832e-05
Bacteroides_uniformis	Phenotype	Healthy	5.10499	0.969681	100	83	8.30346e-07	2.02397e-05
Significant associations of bacterial species across UC with reference to healthy controls
feature	metadata	value	coef	stderr	N	N.not.0	pval	qval
Bacteroides_vulgatus	Phenotype	Healthy	3.17158	0.87532	100	99	0.000463128	0.00163272
Eubacterium_rectale	Phenotype	Healthy	6.1404	0.975109	100	88	8.60491e-09	1.98869e-07
Bacteroides_uniformis	Phenotype	Healthy	6.17532	1.10729	100	83	2.16679e-07	3.00461e-06
