# Supplementary material for: Integrative metagenomics and structural bioinformatics identify explainable gut microbial variants associated with Crohn’s disease
Source: PLoS One. 2026 Jul 10;21(7):e0340748. doi: 10.1371/journal.pone.0340748 (PMC13354076; doi:10.1371/journal.pone.0340748)
Supplement: S4 Table — (XLSX) [file pone.0340748.s015.xlsx]

## Sheet: S4_Table
Accession_Number	Phenotype	Bacterial_Species	CHROM	POS	TYPE	REF	ALT	EVIDENCE	FTYPE	STRAND	NT_POS	AA_POS	EFFECT	LOCUS_TAG	GENE	PRODUCT
SRR23882962	UC	Bacteroides_uniformis	CP072255	303012	snp	T	G	G:38 T:1	CDS	-	235/942	79/313	missense_variant c.235A>C p.Met79Leu	INE75_00236	purC	Phosphoribosylaminoimidazole-succinocarboxamide synthase
SRR23882962	UC	Bacteroides_uniformis	CP072255	363266	snp	C	T	T:65 C:2	CDS	-	872/1011	291/336	missense_variant c.872G>A p.Arg291His	INE75_00290	gapA	Glyceraldehyde-3-phosphate dehydrogenase A
SRR23882962	UC	Bacteroides_uniformis	CP072255	363321	snp	C	T	T:69 C:2	CDS	-	817/1011	273/336	missense_variant c.817G>A p.Val273Ile	INE75_00290	gapA	Glyceraldehyde-3-phosphate dehydrogenase A
SRR23882962	UC	Bacteroides_uniformis	CP072255	592780	snp	G	A	A:37 G:0	CDS	+	1358/1575	453/524	missense_variant c.1358G>A p.Ser453Asn	INE75_00475	prfC	Peptide chain release factor 3
SRR23882962	UC	Bacteroides_uniformis	CP072255	592842	snp	G	C	C:32 G:0	CDS	+	1420/1575	474/524	missense_variant c.1420G>C p.Ala474Pro	INE75_00475	prfC	Peptide chain release factor 3
SRR23882962	UC	Bacteroides_uniformis	CP072255	772070	snp	G	C	C:40 G:0	CDS	+	789/1011	263/336	missense_variant c.789G>C p.Glu263Asp	INE75_00634	fda	Fructose-bisphosphate aldolase
SRR23882962	UC	Bacteroides_uniformis	CP072255	859793	complex	TGGC	AGCT	AGCT:35 TGGC:0	CDS	+	1185/1647	395/548	missense_variant c.1185_1188delTGGCinsAGCT p.Gly396Ala	INE75_00701	pfp_1	Pyrophosphate--fructose 6-phosphate 1-phosphotransferase
SRR23882962	UC	Bacteroides_uniformis	CP072255	859809	complex	CAG	GCA	GCA:35 CAG:0	CDS	+	1201/1647	401/548	missense_variant c.1201_1203delCAGinsGCA p.Gln401Ala	INE75_00701	pfp_1	Pyrophosphate--fructose 6-phosphate 1-phosphotransferase
SRR23882962	UC	Bacteroides_uniformis	CP072255	860003	complex	CGA	TGC	TGC:32 CGA:1	CDS	+	1395/1647	465/548	missense_variant c.1395_1397delCGAinsTGC p.Glu466Ala	INE75_00701	pfp_1	Pyrophosphate--fructose 6-phosphate 1-phosphotransferase
SRR23882962	UC	Bacteroides_uniformis	CP072255	925496	complex	GTT	ATA	ATA:35 GTT:0	CDS	+	138/351	46/116	missense_variant c.138_140delGTTinsATA p.Phe47Tyr	INE75_00764	rplT	50S ribosomal protein L20
SRR23882962	UC	Bacteroides_uniformis	CP072255	2347745	snp	T	G	G:33 T:0	CDS	-	566/849	189/282	missense_variant c.566A>C p.Glu189Ala	INE75_02055	nadC	Nicotinate-nucleotide pyrophosphorylase (carboxylating)
SRR23882962	UC	Bacteroides_uniformis	CP072255	2347768	complex	GT	CG	CG:37 GT:0	CDS	-	543/849	181/282	missense_variant c.542_543delACinsCG p.Asn181Thr	INE75_02055	nadC	Nicotinate-nucleotide pyrophosphorylase (carboxylating)
SRR23882962	UC	Bacteroides_uniformis	CP072255	2604137	mnp	CA	TG	TG:42 CA:0	CDS	-	1630/2088	543/695	missense_variant c.1629_1630delTGinsCA p.Gly544Arg	INE75_02296	topB_3	DNA topoisomerase 3
SRR23882962	UC	Bacteroides_uniformis	CP072255	2604295	complex	CTGCCT	TTTCCG	TTTCCG:31 CTGCCT:0	CDS	-	1472/2088	489/695	missense_variant c.1467_1472delAGGCAGinsCGGAAA p.Arg491Lys	INE75_02296	topB_3	DNA topoisomerase 3
SRR23882962	UC	Bacteroides_uniformis	CP072255	2604746	snp	A	G	G:63 A:1	CDS	-	1021/2088	341/695	missense_variant c.1021T>C p.Ser341Pro	INE75_02296	topB_3	DNA topoisomerase 3
SRR23882962	UC	Bacteroides_uniformis	CP072255	2604995	snp	T	C	C:55 T:0	CDS	-	772/2088	258/695	missense_variant c.772A>G p.Thr258Ala	INE75_02296	topB_3	DNA topoisomerase 3
SRR23882962	UC	Bacteroides_uniformis	CP072255	2605456	complex	CG	TT	TT:57 CG:7	CDS	-	311/2088	104/695	missense_variant c.310_311delCGinsAA p.Arg104Lys	INE75_02296	topB_3	DNA topoisomerase 3
SRR23882962	UC	Bacteroides_uniformis	CP072255	2663703	complex	TACCGCGACGTGCC	CACCACGGCGAGCT	CACCACGGCGAGCT:95 TACCGCGACGTGCC:0	CDS	-	1387/1920	458/639	missense_variant c.1374_1387delGGCACGTCGCGGTAinsAGCTCGCCGTGGTG p.Ile463Val	INE75_02357	dnaK	Chaperone protein DnaK
SRR23882962	UC	Bacteroides_uniformis	CP072255	2663834	mnp	GT	AC	AC:119 GT:0	CDS	-	1256/1920	419/639	missense_variant c.1255_1256delACinsGT p.Thr419Val	INE75_02357	dnaK	Chaperone protein DnaK
SRR23882962	UC	Bacteroides_uniformis	CP072255	2664528	snp	C	T	T:115 C:5	CDS	-	562/1920	188/639	missense_variant c.562G>A p.Val188Ile	INE75_02357	dnaK	Chaperone protein DnaK
SRR23882962	UC	Bacteroides_uniformis	CP072255	2664543	complex	GAGA	TAGC	TAGC:83 GAGA:0	CDS	-	547/1920	182/639	missense_variant c.544_547delTCTCinsGCTA p.SerHis182AlaAsn	INE75_02357	dnaK	Chaperone protein DnaK
SRR23882962	UC	Bacteroides_uniformis	CP072255	2664555	snp	T	C	C:68 T:0	CDS	-	535/1920	179/639	missense_variant c.535A>G p.Ile179Val	INE75_02357	dnaK	Chaperone protein DnaK
SRR23882962	UC	Bacteroides_uniformis	CP072255	3317709	complex	CCG	GCA	GCA:38 CCG:0	CDS	-	554/834	184/277	missense_variant c.552_554delCGGinsTGC p.Gly185Ala	INE75_02858	rpsB	30S ribosomal protein S2
SRR23882962	UC	Bacteroides_uniformis	CP072255	3317764	snp	T	A	A:43 T:0	CDS	-	499/834	167/277	missense_variant c.499A>T p.Met167Leu	INE75_02858	rpsB	30S ribosomal protein S2
SRR23882962	UC	Bacteroides_uniformis	CP072255	3317771	complex	GATA	TACT	TACT:34 GATA:0	CDS	-	492/834	163/277	missense_variant c.489_492delTATCinsAGTA p.Ile164Val	INE75_02858	rpsB	30S ribosomal protein S2
SRR23882962	UC	Bacteroides_uniformis	CP072255	3317822	complex	AG	GT	GT:30 AG:0	CDS	-	441/834	147/277	missense_variant c.440_441delCTinsAC p.Thr147Asn	INE75_02858	rpsB	30S ribosomal protein S2
SRR23882962	UC	Bacteroides_uniformis	CP072255	3317828	snp	G	T	T:32 G:0	CDS	-	435/834	145/277	missense_variant c.435C>A p.Asp145Glu	INE75_02858	rpsB	30S ribosomal protein S2
SRR23882962	UC	Bacteroides_uniformis	CP072255	3317863	snp	T	C	C:38 T:0	CDS	-	400/834	134/277	missense_variant c.400A>G p.Ile134Val	INE75_02858	rpsB	30S ribosomal protein S2
SRR23882962	UC	Bacteroides_uniformis	CP072255	3317894	complex	GTCGC	ATCGT	ATCGT:34 GTCGC:0	CDS	-	369/834	122/277	missense_variant c.365_369delGCGACinsACGAT p.Ser122Asn	INE75_02858	rpsB	30S ribosomal protein S2
SRR23882962	UC	Bacteroides_uniformis	CP072255	3318014	complex	CTTATCGGCAACCACCTGC	TTTCTCAGCTACAACTTGT	TTTCTCAGCTACAACTTGT:44 CTTATCGGCAACCACCTGC:0	CDS	-	249/834	77/277	missense_variant c.231_249delGCAGGTGGTTGCCGATAAGinsACAAGTTGTAGCTGAGAAA p.Asp82Glu	INE75_02858	rpsB	30S ribosomal protein S2
SRR23882962	UC	Bacteroides_uniformis	CP072255	3318064	snp	C	T	T:53 C:3	CDS	-	199/834	67/277	missense_variant c.199G>A p.Val67Ile	INE75_02858	rpsB	30S ribosomal protein S2
SRR23882962	UC	Bacteroides_uniformis	CP072255	3318110	snp	G	T	T:50 G:0	CDS	-	153/834	51/277	missense_variant c.153C>A p.Asp51Glu	INE75_02858	rpsB	30S ribosomal protein S2
SRR23882962	UC	Bacteroides_uniformis	CP072255	3318115	snp	T	C	C:49 T:0	CDS	-	148/834	50/277	missense_variant c.148A>G p.Ile50Val	INE75_02858	rpsB	30S ribosomal protein S2
SRR23882962	UC	Bacteroides_uniformis	CP072255	3327297	complex	AGTCTG	TGTATT	TGTATT:58 AGTCTG:0	CDS	-	1758/3228	585/1075	missense_variant c.1753_1758delCAGACTinsAATACA p.Gln585Asn	INE75_02868	carB_2	Carbamoyl-phosphate synthase large chain
SRR23882962	UC	Bacteroides_uniformis	CP072255	3482798	complex	ACACAAG	TCACCGC	TCACCGC:35 ACACAAG:0	CDS	+	846/1206	282/401	missense_variant c.846_852delACACAAGinsTCACCGC p.Lys284Arg	INE75_02986	argG	Argininosuccinate synthase
SRR23882962	UC	Bacteroides_uniformis	CP072255	3733280	complex	ATC	GTA	GTA:30 ATC:1	CDS	+	1462/1962	488/653	missense_variant c.1462_1464delATCinsGTA p.Ile488Val	INE75_03175	gyrB_1	DNA gyrase subunit B
SRR23882962	UC	Bacteroides_uniformis	CP072255	3733312	complex	AG	GA	GA:30 AG:0	CDS	+	1494/1962	498/653	missense_variant c.1494_1495delAGinsGA p.Glu499Lys	INE75_03175	gyrB_1	DNA gyrase subunit B
SRR23882962	UC	Bacteroides_uniformis	CP072255	3834573	complex	CACCAACC	TACAAGGT	TACAAGGT:42 CACCAACC:0	CDS	-	1170/1818	388/605	missense_variant c.1163_1170delGGTTGGTGinsACCTTGTA p.Gly388Asp	INE75_03255	argS	Arginine--tRNA ligase
SRR23882962	UC	Bacteroides_uniformis	CP072255	3894768	complex	GTACTGACTCT	AAACTGAATCA	AAACTGAATCA:45 GTACTGACTCT:0	CDS	+	704/1608	235/535	missense_variant c.704_714delGTACTGACTCTinsAAACTGAATCA p.GlyThrAsp235GluThrGlu	INE75_03291	pckA	Phosphoenolpyruvate carboxykinase (ATP)
SRR23882962	UC	Bacteroides_uniformis	CP072255	3894953	complex	GCTGCC	AACGCA	AACGCA:32 GCTGCC:0	CDS	+	889/1608	297/535	missense_variant c.889_894delGCTGCCinsAACGCA p.Ala297Asn	INE75_03291	pckA	Phosphoenolpyruvate carboxykinase (ATP)
SRR23882962	UC	Bacteroides_uniformis	CP072255	3894996	snp	C	A	A:42 C:0	CDS	+	932/1608	311/535	missense_variant c.932C>A p.Ala311Asp	INE75_03291	pckA	Phosphoenolpyruvate carboxykinase (ATP)
SRR23882962	UC	Bacteroides_uniformis	CP072255	3895001	snp	G	A	A:42 G:0	CDS	+	937/1608	313/535	missense_variant c.937G>A p.Asp313Asn	INE75_03291	pckA	Phosphoenolpyruvate carboxykinase (ATP)
SRR23882962	UC	Bacteroides_uniformis	CP072255	3895069	complex	CATCAAT	TATCGAA	TATCGAA:31 CATCAAT:0	CDS	+	1005/1608	335/535	missense_variant c.1005_1011delCATCAATinsTATCGAA p.Asn337Glu	INE75_03291	pckA	Phosphoenolpyruvate carboxykinase (ATP)
SRR23882962	UC	Bacteroides_uniformis	CP072255	3895090	complex	GGTT	TATC	TATC:33 GGTT:0	CDS	+	1026/1608	342/535	missense_variant c.1026_1029delGGTTinsTATC p.Val343Ile	INE75_03291	pckA	Phosphoenolpyruvate carboxykinase (ATP)
SRR23882962	UC	Bacteroides_uniformis	CP072255	3895112	complex	CACCAGGTA	AAACAAGTT	AAACAAGTT:30 CACCAGGTA:0	CDS	+	1048/1608	350/535	missense_variant c.1048_1056delCACCAGGTAinsAAACAAGTT p.His350Lys	INE75_03291	pckA	Phosphoenolpyruvate carboxykinase (ATP)
SRR23882962	UC	Bacteroides_uniformis	CP072255	3895337	complex	AACAAGGT	GAAATGAC	GAAATGAC:45 AACAAGGT:0	CDS	+	1273/1608	425/535	missense_variant c.1273_1280delAACAAGGTinsGAAATGAC p.AsnLysVal425GluMetThr	INE75_03291	pckA	Phosphoenolpyruvate carboxykinase (ATP)
SRR23882962	UC	Bacteroides_uniformis	CP072255	3895384	complex	TAGC	AACT	AACT:38 TAGC:0	CDS	+	1320/1608	440/535	missense_variant c.1320_1323delTAGCinsAACT p.Ser441Thr	INE75_03291	pckA	Phosphoenolpyruvate carboxykinase (ATP)
SRR23882962	UC	Bacteroides_uniformis	CP072255	3895406	complex	AAA	CGT	CGT:28 AAA:0	CDS	+	1342/1608	448/535	missense_variant c.1342_1344delAAAinsCGT p.Lys448Arg	INE75_03291	pckA	Phosphoenolpyruvate carboxykinase (ATP)
SRR23882962	UC	Bacteroides_uniformis	CP072255	3965226	complex	CT	AA	AA:53 CT:0	CDS	+	1457/1947	486/648	missense_variant c.1457_1458delCTinsAA p.Ala486Glu	INE75_03352	frdA	Fumarate reductase flavoprotein subunit
SRR23882962	UC	Bacteroides_uniformis	CP072255	3965258	mnp	TGGA	CACC	CACC:40 TGGA:0	CDS	+	1489/1947	497/648	missense_variant c.1489_1492delTGGAinsCACC p.TrpMet497HisLeu	INE75_03352	frdA	Fumarate reductase flavoprotein subunit
SRR23882962	UC	Bacteroides_uniformis	CP072255	3965314	complex	CCACATC	TCGCGTA	TCGCGTA:32 CCACATC:0	CDS	+	1545/1947	515/648	missense_variant c.1545_1551delCCACATCinsTCGCGTA p.HisIle516ArgVal	INE75_03352	frdA	Fumarate reductase flavoprotein subunit
SRR23882962	UC	Bacteroides_uniformis	CP072255	3965465	snp	A	T	T:34 A:0	CDS	+	1696/1947	566/648	missense_variant c.1696A>T p.Ile566Phe	INE75_03352	frdA	Fumarate reductase flavoprotein subunit
SRR23882962	UC	Bacteroides_uniformis	CP072255	3965474	snp	T	A	A:40 T:0	CDS	+	1705/1947	569/648	missense_variant c.1705T>A p.Tyr569Asn	INE75_03352	frdA	Fumarate reductase flavoprotein subunit
SRR23882962	UC	Bacteroides_uniformis	CP072255	3965501	snp	G	A	A:49 G:0	CDS	+	1732/1947	578/648	missense_variant c.1732G>A p.Val578Ile	INE75_03352	frdA	Fumarate reductase flavoprotein subunit
SRR23882962	UC	Bacteroides_uniformis	CP072255	3965601	snp	A	T	T:30 A:0	CDS	+	1832/1947	611/648	missense_variant c.1832A>T p.Tyr611Phe	INE75_03352	frdA	Fumarate reductase flavoprotein subunit
SRR23882962	UC	Bacteroides_uniformis	CP072255	3966037	snp	C	A	A:53 C:0	CDS	+	288/756	96/251	missense_variant c.288C>A p.Asn96Lys	INE75_03353	frdB	Fumarate reductase iron-sulfur subunit
SRR23882962	UC	Bacteroides_uniformis	CP072255	3966043	complex	CGATACC	TGATGTA	TGATGTA:50 CGATACC:0	CDS	+	294/756	98/251	missense_variant c.294_300delCGATACCinsTGATGTA p.Thr100Val	INE75_03353	frdB	Fumarate reductase iron-sulfur subunit
SRR23882962	UC	Bacteroides_uniformis	CP072255	3966142	complex	CGGCTACG	TGGTTTCA	TGGTTTCA:32 CGGCTACG:0	CDS	+	393/756	131/251	missense_variant c.393_400delCGGCTACGinsTGGTTTCA p.TyrVal133PheIle	INE75_03353	frdB	Fumarate reductase iron-sulfur subunit
SRR23882962	UC	Bacteroides_uniformis	CP072255	3966202	complex	GCCCATC	ACCGGTA	ACCGGTA:37 GCCCATC:0	CDS	+	453/756	151/251	missense_variant c.453_459delGCCCATCinsACCGGTA p.Ile153Val	INE75_03353	frdB	Fumarate reductase iron-sulfur subunit
SRR23882962	UC	Bacteroides_uniformis	CP072255	4276176	complex	ATCC	GTCA	GTCA:43 ATCC:0	CDS	-	990/1104	329/367	missense_variant c.987_990delGGATinsTGAC p.Glu329Asp	INE75_03596	ychF	Ribosome-binding ATPase YchF
SRR23882962	UC	Bacteroides_uniformis	CP072255	4276267	snp	C	T	T:60 C:0	CDS	-	899/1104	300/367	missense_variant c.899G>A p.Arg300His	INE75_03596	ychF	Ribosome-binding ATPase YchF
SRR23882962	UC	Bacteroides_uniformis	CP072255	4655591	complex	ACC	TCG	TCG:35 ACC:0	CDS	+	25/1185	9/394	missense_variant c.25_27delACCinsTCG p.Thr9Ser	INE75_03860	tufA	Elongation factor Tu
SRR23882962	UC	Bacteroides_uniformis	CP072255	4655773	complex	GTATGAAACA	ATATCAGACT	ATATCAGACT:58 GTATGAAACA:0	CDS	+	207/1185	69/394	missense_variant c.207_216delGTATGAAACAinsATATCAGACT p.Glu71Gln	INE75_03860	tufA	Elongation factor Tu
SRR23882962	UC	Bacteroides_uniformis	CP072255	4656440	complex	GTTCTTTGTAAGCCC	ATTTTGTGTCACCCG	ATTTTGTGTCACCCG:32 GTTCTTTGTAAGCCC:0	CDS	+	874/1185	292/394	missense_variant c.874_888delGTTCTTTGTAAGCCCinsATTTTGTGTCACCCG p.ValLeuCysLys292IleLeuCysHis	INE75_03860	tufA	Elongation factor Tu
SRR23882962	UC	Bacteroides_uniformis	CP072255	4656461	snp	A	G	G:37 A:1	CDS	+	895/1185	299/394	missense_variant c.895A>G p.Ile299Val	INE75_03860	tufA	Elongation factor Tu
SRR23882962	UC	Bacteroides_uniformis	CP072255	4656467	snp	C	G	G:37 C:1	CDS	+	901/1185	301/394	missense_variant c.901C>G p.Pro301Ala	INE75_03860	tufA	Elongation factor Tu
SRR23882962	UC	Bacteroides_uniformis	CP072255	4656645	complex	CTGTAGAAC	ACGTTGAGT	ACGTTGAGT:43 CTGTAGAAC:0	CDS	+	1079/1185	360/394	missense_variant c.1079_1087delCTGTAGAACinsACGTTGAGT p.Thr360Asn	INE75_03860	tufA	Elongation factor Tu
SRR23882962	UC	Bacteroides_uniformis	CP072255	4658120	complex	GGAG	TGAC	TGAC:28 GGAG:1	CDS	+	423/444	141/147	missense_variant c.423_426delGGAGinsTGAC p.Glu142Asp	INE75_03863	rplK	50S ribosomal protein L11
SRR23882962	UC	Bacteroides_uniformis	CP072255	4658131	snp	T	G	G:38 T:1	CDS	+	434/444	145/147	missense_variant c.434T>G p.Val145Gly	INE75_03863	rplK	50S ribosomal protein L11
SRR23882962	UC	Bacteroides_uniformis	CP072255	4658235	complex	GCTCAG	TCTGAA	TCTGAA:56 GCTCAG:0	CDS	+	79/699	27/232	missense_variant c.79_84delGCTCAGinsTCTGAA p.AlaGln27SerGlu	INE75_03864	rplA	50S ribosomal protein L1
SRR23882962	UC	Bacteroides_uniformis	CP072255	4658260	complex	ATACC	TTACA	TTACA:49 ATACC:0	CDS	+	104/699	35/232	missense_variant c.104_108delATACCinsTTACA p.Tyr35Phe	INE75_03864	rplA	50S ribosomal protein L1
SRR23882962	UC	Bacteroides_uniformis	CP072255	4659717	complex	TAAGGACA	AAAAGACT	AAAAGACT:35 TAAGGACA:0	CDS	+	264/378	88/125	missense_variant c.264_271delTAAGGACAinsAAAAGACT p.Met91Leu	INE75_03866	rplL	50S ribosomal protein L7/L12
SRR23882962	UC	Bacteroides_uniformis	CP072255	4659745	complex	GT	AC	AC:40 GT:0	CDS	+	292/378	98/125	missense_variant c.292_293delGTinsAC p.Val98Thr	INE75_03866	rplL	50S ribosomal protein L7/L12
SRR23882962	UC	Bacteroides_uniformis	CP072255	4663558	snp	C	A	A:35 C:0	CDS	+	3622/3813	1208/1270	missense_variant c.3622C>A p.Leu1208Ile	INE75_03867	rpoB	DNA-directed RNA polymerase subunit beta
SRR23882962	UC	Bacteroides_uniformis	CP072255	4664982	complex	CGAATGCGGTATCCCT	TGAGTGTGGTCTTCCA	TGAGTGTGGTCTTCCA:118 CGAATGCGGTATCCCT:0	CDS	+	1206/4377	402/1458	missense_variant c.1206_1221delCGAATGCGGTATCCCTinsTGAGTGTGGTCTTCCA p.Ile406Leu	INE75_03868	rpoC	DNA-directed RNA polymerase subunit beta'
SRR23882962	UC	Bacteroides_uniformis	CP072255	4665144	complex	GCATCCGGTGC	TCATCCGGTTA	TCATCCGGTTA:39 GCATCCGGTGC:0	CDS	+	1368/4377	456/1458	missense_variant c.1368_1378delGCATCCGGTGCinsTCATCCGGTTA p.Leu460Met	INE75_03868	rpoC	DNA-directed RNA polymerase subunit beta'
SRR23882962	UC	Bacteroides_uniformis	CP072255	4667532	complex	TGTGAACGAGGTT	CGTAAATGAAATC	CGTAAATGAAATC:30 TGTGAACGAGGTT:0	CDS	+	3756/4377	1252/1458	missense_variant c.3756_3768delTGTGAACGAGGTTinsCGTAAATGAAATC p.Val1256Ile	INE75_03868	rpoC	DNA-directed RNA polymerase subunit beta'
SRR23882962	UC	Bacteroides_uniformis	CP072255	4671748	mnp	CT	TG	TG:35 CT:4	CDS	+	1802/2118	601/705	missense_variant c.1802_1803delCTinsTG p.Ala601Val	INE75_03872	fusA_2	Elongation factor G
SRR23882962	UC	Bacteroides_uniformis	CP072255	4671841	mnp	AG	GA	GA:36 AG:0	CDS	+	1895/2118	632/705	missense_variant c.1895_1896delAGinsGA p.Lys632Arg	INE75_03872	fusA_2	Elongation factor G
SRR23882962	UC	Bacteroides_uniformis	CP072255	4672453	complex	GTAAG	CTAAT	CTAAT:152 GTAAG:0	CDS	+	303/306	101/101	splice_region_variant&stop_retained_variant c.303_*1delGTAAGinsCTAAT p.103	INE75_03873	rpsJ	30S ribosomal protein S10
SRR23882962	UC	Bacteroides_uniformis	CP072255	4672525	complex	CCGAG	TCGAC	TCGAC:135 CCGAG:0	CDS	+	50/618	17/205	missense_variant c.50_54delCCGAGinsTCGAC p.AlaGlu17ValAsp	INE75_03874	rplC	50S ribosomal protein L3
SRR23882962	UC	Bacteroides_uniformis	CP072255	4675149	ins	A	AT	AT:39 A:0	CDS	+			intragenic_variant n.4675149_4675150insT	INE75_03878	rpsS	30S ribosomal protein S19
SRR23882962	UC	Bacteroides_uniformis	CP072255	4676048	complex	GATTCAGATTTCAGGA	AGTGCTGATCTCTGGT	AGTGCTGATCTCTGGT:27 GATTCAGATTTCAGGA:0	CDS	+	447/732	149/243	missense_variant c.447_462delGATTCAGATTTCAGGAinsAGTGCTGATCTCTGGT p.IleGln150ValLeu	INE75_03880	rpsC	30S ribosomal protein S3
SRR23882962	UC	Bacteroides_uniformis	CP072255	4678026	complex	ATCACAG	GAATCAA	GAATCAA:36 ATCACAG:1	CDS	+	60/558	20/185	missense_variant c.60_66delATCACAGinsGAATCAA p.Ser21Asn	INE75_03886	rplE	50S ribosomal protein L5
SRR23882962	UC	Bacteroides_uniformis	CP072255	4680241	del	GGAC	G	G:39 GGAC:0	CDS	+	8/519	3/172	disruptive_inframe_deletion c.8_10delGAC p.Gly3_Leu4delinsVal	INE75_03891	rpsE	30S ribosomal protein S5
SRR23882962	UC	Bacteroides_uniformis	CP072255	4680723	complex	AGTTAGTATGGAA	TGTAAGTTTAGAT	TGTAAGTTTAGAT:35 AGTTAGTATGGAA:1	CDS	+	489/519	163/172	missense_variant c.489_501delAGTTAGTATGGAAinsTGTAAGTTTAGAT p.MetGlu166LeuAsp	INE75_03891	rpsE	30S ribosomal protein S5
SRR23882962	UC	Bacteroides_uniformis	CP072255	4684019	mnp	AG	GA	GA:42 AG:0	CDS	+	51/381	17/126	missense_variant c.51_52delAGinsGA p.Val18Ile	INE75_03897	rpsM	30S ribosomal protein S13
SRR23882962	UC	Bacteroides_uniformis	CP072255	4684191	complex	GTTCAA	ATCCAG	ATCCAG:48 GTTCAA:0	CDS	+	223/381	75/126	missense_variant c.223_228delGTTCAAinsATCCAG p.Val75Ile	INE75_03897	rpsM	30S ribosomal protein S13
SRR23882962	UC	Bacteroides_uniformis	CP072255	4684247	complex	TCGTATT	CCGCTTG	CCGCTTG:50 TCGTATT:0	CDS	+	279/381	93/126	missense_variant c.279_285delTCGTATTinsCCGCTTG p.Ile95Leu	INE75_03897	rpsM	30S ribosomal protein S13
SRR23882962	UC	Bacteroides_uniformis	CP072255	4684344	del	AAAT	A	A:56 AAAT:2	CDS	+	368/381	123/126	disruptive_inframe_deletion c.368_370delTAA p.Lys123_Ala124delinsThr	INE75_03897	rpsM	30S ribosomal protein S13
SRR23882962	UC	Bacteroides_uniformis	CP072255	4684477	complex	TCAAATCATTTCT	CCAGATTATTGCA	CCAGATTATTGCA:36 TCAAATCATTTCT:0	CDS	+	117/390	39/129	missense_variant c.117_129delTCAAATCATTTCTinsCCAGATTATTGCA p.Ser43Ala	INE75_03898	rpsK	30S ribosomal protein S11
SRR23882962	UC	Bacteroides_uniformis	CP072255	4685377	snp	T	A	A:31 T:0	CDS	+	510/606	170/201	missense_variant c.510T>A p.Asp170Glu	INE75_03899	rpsD	30S ribosomal protein S4
SRR23882962	UC	Bacteroides_uniformis	CP072255	4685387	complex	GTAGGC	ACTGGT	ACTGGT:30 GTAGGC:0	CDS	+	520/606	174/201	missense_variant c.520_525delGTAGGCinsACTGGT p.Val174Thr	INE75_03899	rpsD	30S ribosomal protein S4
SRR23882962	UC	Bacteroides_uniformis	CP072255	4685538	complex	CTCTAG	TTCCAA	TTCCAA:40 CTCTAG:0	CDS	+	54/993	18/330	missense_variant c.54_59delCTCTAGinsTTCCAA p.Arg20Lys	INE75_03900	rpoA	DNA-directed RNA polymerase subunit alpha
SRR23882962	UC	Bacteroides_uniformis	CP072255	4685895	complex	GTCG	AGCA	AGCA:54 GTCG:0	CDS	+	411/993	137/330	missense_variant c.411_414delGTCGinsAGCA p.Ser138Ala	INE75_03900	rpoA	DNA-directed RNA polymerase subunit alpha
SRR23882962	UC	Bacteroides_uniformis	CP072255	4685966	complex	AT	TC	TC:45 AT:1	CDS	+	482/993	161/330	missense_variant c.482_483delATinsTC p.Tyr161Phe	INE75_03900	rpoA	DNA-directed RNA polymerase subunit alpha
SRR23882962	UC	Bacteroides_uniformis	CP072255	4795432	complex	GCGGGCGCGACGTT	ACGGACGTGATGTA	ACGGACGTGATGTA:84 GCGGGCGCGACGTT:0	CDS	+	380/1023	127/340	missense_variant c.380_393delGCGGGCGCGACGTTinsACGGACGTGATGTA p.Gly127Asp	INE75_03989	mbl	Cell shape-determining protein Mbl
SRR23882962	UC	Bacteroides_uniformis	CP072255	4795595	complex	CATT	TACA	TACA:65 CATT:0	CDS	+	543/1023	181/340	missense_variant c.543_546delCATTinsTACA p.Ile182Thr	INE75_03989	mbl	Cell shape-determining protein Mbl
SRR23882963	UC	Bacteroides_uniformis	CP072255	670125	complex	TA	CT	CT:41 TA:0	CDS	-	943/1539	314/512	missense_variant c.942_943delTAinsAG p.Ile315Val	INE75_00533	rny	Ribonuclease Y
SRR23882963	UC	Bacteroides_uniformis	CP072255	1836271	complex	ACCCA	GCCCT	GCCCT:36 ACCCA:0	CDS	-	1359/1683	452/560	missense_variant c.1355_1359delTGGGTinsAGGGC p.Leu452Gln	INE75_01599	thiC	Phosphomethylpyrimidine synthase
SRR23882963	UC	Bacteroides_uniformis	CP072255	1844731	complex	TGGTGACTA	CGGCGATGC	CGGCGATGC:50 TGGTGACTA:0	CDS	+	903/1317	301/438	missense_variant c.903_911delTGGTGACTAinsCGGCGATGC p.Tyr304Ala	INE75_01607	xylA_1	Xylose isomerase
SRR23882963	UC	Bacteroides_uniformis	CP072255	2664396	snp	C	T	T:31 C:0	CDS	-	694/1920	232/639	missense_variant c.694G>A p.Asp232Asn	INE75_02357	dnaK	Chaperone protein DnaK
SRR23882963	UC	Bacteroides_uniformis	CP072255	2664528	snp	C	T	T:40 C:0	CDS	-	562/1920	188/639	missense_variant c.562G>A p.Val188Ile	INE75_02357	dnaK	Chaperone protein DnaK
SRR23882963	UC	Bacteroides_uniformis	CP072255	3290272	mnp	TA	AG	AG:35 TA:0	CDS	-	769/1020	256/339	missense_variant c.768_769delTAinsCT p.Met257Leu	INE75_02836	ilvE	Branched-chain-amino-acid aminotransferase
SRR23882963	UC	Bacteroides_uniformis	CP072255	3290341	complex	TATACGTA	CGTAGGTG	CGTAGGTG:61 TATACGTA:0	CDS	-	700/1020	231/339	missense_variant c.693_700delTACGTATAinsCACCTACG p.Ile234Val	INE75_02836	ilvE	Branched-chain-amino-acid aminotransferase
SRR23882963	UC	Bacteroides_uniformis	CP072255	3290353	snp	C	T	T:61 C:0	CDS	-	688/1020	230/339	missense_variant c.688G>A p.Asp230Asn	INE75_02836	ilvE	Branched-chain-amino-acid aminotransferase
SRR23882963	UC	Bacteroides_uniformis	CP072255	3447226	complex	CTTCAA	TTTCTG	TTTCTG:82 CTTCAA:0	CDS	+	1071/2487	357/828	missense_variant c.1071_1076delCTTCAAinsTTTCTG p.Asn359Cys	INE75_02956	cbpA	Cellobiose phosphorylase
SRR23882963	UC	Bacteroides_uniformis	CP072255	3447337	complex	AGCCCGCGAACGA	GGCGCGCACGCGC	GGCGCGCACGCGC:159 AGCCCGCGAACGA:0	CDS	+	1182/2487	394/828	missense_variant c.1182_1194delAGCCCGCGAACGAinsGGCGCGCACGCGC p.Glu397Thr	INE75_02956	cbpA	Cellobiose phosphorylase
SRR23882963	UC	Bacteroides_uniformis	CP072255	3447413	complex	ACC	TCG	TCG:100 ACC:0	CDS	+	1258/2487	420/828	missense_variant c.1258_1260delACCinsTCG p.Thr420Ser	INE75_02956	cbpA	Cellobiose phosphorylase
SRR23882963	UC	Bacteroides_uniformis	CP072255	3927867	complex	AAAGGAAGATGTAATC	GAAGCAGGAGGTGGTG	GAAGCAGGAGGTGGTG:51 AAAGGAAGATGTAATC:0	CDS	+	174/2088	58/695	missense_variant c.174_189delAAAGGAAGATGTAATCinsGAAGCAGGAGGTGGTG p.GluAspValIle60GlnGluValVal	INE75_03319	metG	Methionine--tRNA ligase
SRR23882963	UC	Bacteroides_uniformis	CP072255	4427362	complex	GATGG	TGTGT	TGTGT:47 GATGG:0	CDS	-	226/1476	74/491	missense_variant c.222_226delCCATCinsACACA p.Leu76Met	INE75_03690	cysS	Cysteine--tRNA ligase
SRR23882963	UC	Bacteroides_uniformis	CP072255	4427408	complex	GATGTGCG	CAAGTGTT	CAAGTGTT:68 GATGTGCG:0	CDS	-	180/1476	58/491	missense_variant c.173_180delCGCACATCinsAACACTTG p.ThrHisIle58LysHisLeu	INE75_03690	cysS	Cysteine--tRNA ligase
SRR23882963	UC	Bacteroides_uniformis	CP072255	4427429	complex	CAGCAGGTCGAAA	AAGGATGTCAAAC	AAGGATGTCAAAC:69 CAGCAGGTCGAAA:0	CDS	-	159/1476	49/491	missense_variant c.147_159delTTTCGACCTGCTGinsGTTTGACATCCTT p.Leu52Ile	INE75_03690	cysS	Cysteine--tRNA ligase
SRR23882963	UC	Bacteroides_uniformis	CP072255	4655875	complex	CA	TC	TC:37 CA:1	CDS	+	309/1185	103/394	missense_variant c.309_310delCAinsTC p.Ile104Leu	INE75_03860	tufA	Elongation factor Tu
SRR23882963	UC	Bacteroides_uniformis	CP072255	4656607	complex	AACTGAA	TGTTGAG	TGTTGAG:107 AACTGAA:0	CDS	+	1041/1185	347/394	missense_variant c.1041_1047delAACTGAAinsTGTTGAG p.Thr348Val	INE75_03860	tufA	Elongation factor Tu
SRR23882963	UC	Bacteroides_uniformis	CP072255	4656652	complex	AC	CT	CT:99 AC:0	CDS	+	1086/1185	362/394	missense_variant c.1086_1087delACinsCT p.Glu362Asp	INE75_03860	tufA	Elongation factor Tu
SRR23882963	UC	Bacteroides_uniformis	CP072255	4656662	complex	CCG	GCT	GCT:97 CCG:0	CDS	+	1096/1185	366/394	missense_variant c.1096_1098delCCGinsGCT p.Pro366Ala	INE75_03860	tufA	Elongation factor Tu
SRR23882963	UC	Bacteroides_uniformis	CP072255	4664991	complex	TATCCCT	ACTGCCG	ACTGCCG:93 TATCCCT:0	CDS	+	1215/4377	405/1458	missense_variant c.1215_1221delTATCCCTinsACTGCCG p.Ile406Leu	INE75_03868	rpoC	DNA-directed RNA polymerase subunit beta'
SRR23882963	UC	Bacteroides_uniformis	CP072255	4685774	snp	G	A	A:67 G:0	CDS	+	290/993	97/330	missense_variant c.290G>A p.Ser97Asn	INE75_03900	rpoA	DNA-directed RNA polymerase subunit alpha
SRR23882963	UC	Bacteroides_uniformis	CP072255	4685805	complex	AAGT	CACC	CACC:67 AAGT:0	CDS	+	321/993	107/330	missense_variant c.321_324delAAGTinsCACC p.Ser108Thr	INE75_03900	rpoA	DNA-directed RNA polymerase subunit alpha
SRR23882963	UC	Bacteroides_uniformis	CP072255	4685868	complex	ATTAGTT	TTTGGTG	TTTGGTG:30 ATTAGTT:0	CDS	+	384/993	128/330	missense_variant c.384_390delATTAGTTinsTTTGGTG p.Glu128Asp	INE75_03900	rpoA	DNA-directed RNA polymerase subunit alpha
SRR23882965	UC	Bacteroides_uniformis	CP072255	30555	snp	C	A	A:32 C:0	CDS	+	138/1641	46/546	missense_variant c.138C>A p.Asp46Glu	INE75_00021	fumB	Fumarate hydratase class I, anaerobic
SRR23882965	UC	Bacteroides_uniformis	CP072255	124634	snp	A	G	G:33 A:0	CDS	+	244/1146	82/381	missense_variant c.244A>G p.Thr82Ala	INE75_00098	lpxB	Lipid-A-disaccharide synthase
SRR23882965	UC	Bacteroides_uniformis	CP072255	175126	snp	T	C	C:33 T:1	CDS	-	496/1341	166/446	missense_variant c.496A>G p.Asn166Asp	INE75_00135	trkA	Trk system potassium uptake protein TrkA
SRR23882965	UC	Bacteroides_uniformis	CP072255	175148	complex	CATC	TATT	TATT:35 CATC:1	CDS	-	474/1341	157/446	missense_variant c.471_474delGATGinsAATA p.Met158Ile	INE75_00135	trkA	Trk system potassium uptake protein TrkA
SRR23882965	UC	Bacteroides_uniformis	CP072255	228799	snp	A	G	G:30 A:0	CDS	+	923/1074	308/357	missense_variant c.923A>G p.Glu308Gly	INE75_00175	mdtA	Multidrug resistance protein MdtA
SRR23882965	UC	Bacteroides_uniformis	CP072255	266158	snp	A	G	G:34 A:0	CDS	+	1804/2595	602/864	missense_variant c.1804A>G p.Ile602Val	INE75_00202	xyl3A_1	Xylan 1,4-beta-xylosidase
SRR23882965	UC	Bacteroides_uniformis	CP072255	266657	snp	G	A	A:34 G:0	CDS	+	2303/2595	768/864	missense_variant c.2303G>A p.Ser768Asn	INE75_00202	xyl3A_1	Xylan 1,4-beta-xylosidase
SRR23882965	UC	Bacteroides_uniformis	CP072255	310446	complex	TT	GC	GC:36 TT:0	CDS	-	846/1203	282/400	missense_variant c.845_846delAAinsGC p.Lys282Ser	INE75_00244	nagC	N-acetylglucosamine repressor
SRR23882965	UC	Bacteroides_uniformis	CP072255	310872	complex	TGTTT	CGTTC	CGTTC:30 TGTTT:0	CDS	-	420/1203	139/400	missense_variant c.416_420delAAACAinsGAACG p.Glu139Gly	INE75_00244	nagC	N-acetylglucosamine repressor
SRR23882965	UC	Bacteroides_uniformis	CP072255	310957	snp	C	T	T:32 C:0	CDS	-	335/1203	112/400	missense_variant c.335G>A p.Arg112Lys	INE75_00244	nagC	N-acetylglucosamine repressor
SRR23882965	UC	Bacteroides_uniformis	CP072255	361879	snp	G	C	C:34 G:0	CDS	-	1108/2058	370/685	missense_variant c.1108C>G p.Gln370Glu	INE75_00289	dcp_1	Dipeptidyl carboxypeptidase
SRR23882965	UC	Bacteroides_uniformis	CP072255	411763	snp	A	C	C:32 A:0	CDS	+	109/1311	37/436	missense_variant c.109A>C p.Met37Leu	INE75_00325	ampG_1	Anhydromuropeptide permease
SRR23882965	UC	Bacteroides_uniformis	CP072255	488373	snp	G	A	A:38 G:0	CDS	+	1333/3072	445/1023	missense_variant c.1333G>A p.Val445Ile	INE75_00391	susC_4	TonB-dependent receptor SusC
SRR23882965	UC	Bacteroides_uniformis	CP072255	530419	snp	A	G	G:60 A:0	CDS	-	407/537	136/178	missense_variant c.407T>C p.Leu136Pro	INE75_00423	mgsA_1	Methylglyoxal synthase
SRR23882965	UC	Bacteroides_uniformis	CP072255	653067	snp	T	C	C:31 T:0	CDS	+	485/1476	162/491	missense_variant c.485T>C p.Val162Ala	INE75_00519	modF	ABC transporter ATP-binding protein ModF
SRR23882965	UC	Bacteroides_uniformis	CP072255	666212	snp	T	C	C:30 T:0	CDS	-	1225/1458	409/485	missense_variant c.1225A>G p.Lys409Glu	INE75_00529	pepD_2	Cytosol non-specific dipeptidase
SRR23882965	UC	Bacteroides_uniformis	CP072255	693469	snp	G	C	C:32 G:0	CDS	+	475/747	159/248	missense_variant c.475G>C p.Val159Leu	INE75_00562	axe2	Acetylxylan esterase
SRR23882965	UC	Bacteroides_uniformis	CP072255	721974	snp	T	C	C:30 T:0	CDS	-	169/1437	57/478	missense_variant c.169A>G p.Thr57Ala	INE75_00594	nhaC	Na(+)/H(+) antiporter NhaC
SRR23882965	UC	Bacteroides_uniformis	CP072255	783914	snp	A	G	G:30 A:0	CDS	+	1138/1362	380/453	missense_variant c.1138A>G p.Thr380Ala	INE75_00643	atoC_1	Regulatory protein AtoC
SRR23882965	UC	Bacteroides_uniformis	CP072255	825330	snp	T	C	C:30 T:0	CDS	-	1102/2166	368/721	missense_variant c.1102A>G p.Thr368Ala	INE75_00674	dpp7_2	Dipeptidyl-peptidase 7
SRR23882965	UC	Bacteroides_uniformis	CP072255	876590	snp	A	G	G:34 A:0	CDS	-	902/1086	301/361	missense_variant c.902T>C p.Val301Ala	INE75_00718	korA_1	2-oxoglutarate oxidoreductase subunit KorA
SRR23882965	UC	Bacteroides_uniformis	CP072255	919214	snp	T	C	C:32 T:0	CDS	+	169/426	57/141	missense_variant c.169T>C p.Phe57Leu	INE75_00758	yrrK	Putative pre-16S rRNA nuclease
SRR23882965	UC	Bacteroides_uniformis	CP072255	1158955	snp	T	C	C:31 T:0	CDS	-	265/1152	89/383	missense_variant c.265A>G p.Ile89Val	INE75_00976	garK	Glycerate 2-kinase
SRR23882965	UC	Bacteroides_uniformis	CP072255	1164814	complex	TGCCT	CGCCC	CGCCC:31 TGCCT:0	CDS	-	84/369	27/122	missense_variant c.80_84delAGGCAinsGGGCG p.Gln27Arg	INE75_00981	ytrA_1	HTH-type transcriptional repressor YtrA
SRR23882965	UC	Bacteroides_uniformis	CP072255	1222726	snp	A	G	G:24 A:0	CDS	+	296/2463	99/820	missense_variant c.296A>G p.Asp99Gly	INE75_01040	pheT	Phenylalanine--tRNA ligase beta subunit
SRR23882965	UC	Bacteroides_uniformis	CP072255	1356226	snp	G	A	A:45 G:0	CDS	+	223/2355	75/784	missense_variant c.223G>A p.Val75Met	INE75_01155	pcrA	ATP-dependent DNA helicase PcrA
SRR23882965	UC	Bacteroides_uniformis	CP072255	1356307	snp	T	C	C:43 T:0	CDS	+	304/2355	102/784	missense_variant c.304T>C p.Tyr102His	INE75_01155	pcrA	ATP-dependent DNA helicase PcrA
SRR23882965	UC	Bacteroides_uniformis	CP072255	1358771	snp	T	C	C:37 T:0	CDS	+	272/1146	91/381	missense_variant c.272T>C p.Val91Ala	INE75_01156	nspC	Carboxynorspermidine/carboxyspermidine decarboxylase
SRR23882965	UC	Bacteroides_uniformis	CP072255	1404074	snp	C	G	G:31 C:2	CDS	+	2182/2835	728/944	missense_variant c.2182C>G p.Pro728Ala	INE75_01201	uvrA_2	UvrABC system protein A
SRR23882965	UC	Bacteroides_uniformis	CP072255	1467080	snp	T	C	C:29 T:0	CDS	+	974/1017	325/338	missense_variant c.974T>C p.Val325Ala	INE75_01260	hmuU_1	Hemin transport system permease protein HmuU
SRR23882965	UC	Bacteroides_uniformis	CP072255	1503164	snp	T	C	C:30 T:2	CDS	+	706/1389	236/462	missense_variant c.706T>C p.Ser236Pro	INE75_01286	cbiA	Cobyrinate a,c-diamide synthase
SRR23882965	UC	Bacteroides_uniformis	CP072255	1661409	snp	T	G	G:33 T:0	CDS	+	315/1518	105/505	missense_variant c.315T>G p.Asp105Glu	INE75_01437	cobQ	Cobyric acid synthase
SRR23882965	UC	Bacteroides_uniformis	CP072255	1662464	snp	T	C	C:30 T:0	CDS	+	1370/1518	457/505	missense_variant c.1370T>C p.Val457Ala	INE75_01437	cobQ	Cobyric acid synthase
SRR23882965	UC	Bacteroides_uniformis	CP072255	1662719	snp	A	G	G:31 A:0	CDS	+	115/1035	39/344	missense_variant c.115A>G p.Thr39Ala	INE75_01438	cobD_1	Threonine-phosphate decarboxylase
SRR23882965	UC	Bacteroides_uniformis	CP072255	1925169	complex	GGC	AGT	AGT:32 GGC:0	CDS	+	1701/1758	567/585	missense_variant c.1701_1703delGGCinsAGT p.Ala568Val	INE75_01674	aspS	Aspartate--tRNA ligase
SRR23882965	UC	Bacteroides_uniformis	CP072255	1942980	snp	G	A	A:31 G:0	CDS	+	254/777	85/258	missense_variant c.254G>A p.Arg85Lys	INE75_01692	amn	AMP nucleosidase
SRR23882965	UC	Bacteroides_uniformis	CP072255	2049643	complex	GA	TG	TG:35 GA:0	CDS	-	262/1884	87/627	missense_variant c.261_262delTCinsCA p.His88Asn	INE75_01774	purF_2	Amidophosphoribosyltransferase
SRR23882965	UC	Bacteroides_uniformis	CP072255	2049723	snp	C	T	T:30 C:0	CDS	-	182/1884	61/627	missense_variant c.182G>A p.Ser61Asn	INE75_01774	purF_2	Amidophosphoribosyltransferase
SRR23882965	UC	Bacteroides_uniformis	CP072255	2094383	snp	C	T	T:35 C:0	CDS	+	193/1299	65/432	missense_variant c.193C>T p.Arg65Cys	INE75_01813	ptp	Prolyl tri/tetrapeptidyl aminopeptidase
SRR23882965	UC	Bacteroides_uniformis	CP072255	2094914	snp	G	A	A:30 G:0	CDS	+	724/1299	242/432	missense_variant c.724G>A p.Asp242Asn	INE75_01813	ptp	Prolyl tri/tetrapeptidyl aminopeptidase
SRR23882965	UC	Bacteroides_uniformis	CP072255	2102386	snp	G	A	A:33 G:0	CDS	+	202/624	68/207	missense_variant c.202G>A p.Ala68Thr	INE75_01820	trpF	N-(5'-phosphoribosyl)anthranilate isomerase
SRR23882965	UC	Bacteroides_uniformis	CP072255	2368695	snp	C	T	T:30 C:0	CDS	-	227/756	76/251	missense_variant c.227G>A p.Arg76Lys	INE75_02071	pstB3	Phosphate import ATP-binding protein PstB 3
SRR23882965	UC	Bacteroides_uniformis	CP072255	2368706	complex	ATT	GTC	GTC:30 ATT:0	CDS	-	216/756	72/251	missense_variant c.214_216delAATinsGAC p.Asn72Asp	INE75_02071	pstB3	Phosphate import ATP-binding protein PstB 3
SRR23882965	UC	Bacteroides_uniformis	CP072255	2378631	snp	A	G	G:31 A:0	CDS	-	784/1242	262/413	missense_variant c.784T>C p.Tyr262His	INE75_02081	epsN_2	Putative pyridoxal phosphate-dependent aminotransferase EpsN
SRR23882965	UC	Bacteroides_uniformis	CP072255	2415166	snp	A	G	G:32 A:0	CDS	-	695/1671	232/556	missense_variant c.695T>C p.Met232Thr	INE75_02114	recN	DNA repair protein RecN
SRR23882965	UC	Bacteroides_uniformis	CP072255	2415394	snp	A	G	G:40 A:0	CDS	-	467/1671	156/556	missense_variant c.467T>C p.Phe156Ser	INE75_02114	recN	DNA repair protein RecN
SRR23882965	UC	Bacteroides_uniformis	CP072255	2436075	snp	C	A	A:41 C:0	CDS	-	98/423	33/140	missense_variant c.98G>T p.Cys33Phe	INE75_02136	yjaB_2	Peptidyl-lysine N-acetyltransferase YjaB
SRR23882965	UC	Bacteroides_uniformis	CP072255	2519557	snp	C	T	T:31 C:0	CDS	-	2078/2523	693/840	missense_variant c.2078G>A p.Arg693Gln	INE75_02206	csxA	Exo-beta-D-glucosaminidase
SRR23882965	UC	Bacteroides_uniformis	CP072255	2519668	snp	A	G	G:37 A:0	CDS	-	1967/2523	656/840	missense_variant c.1967T>C p.Val656Ala	INE75_02206	csxA	Exo-beta-D-glucosaminidase
SRR23882965	UC	Bacteroides_uniformis	CP072255	2519676	complex	AGT	GAC	GAC:31 AGT:0	CDS	-	1959/2523	653/840	missense_variant c.1957_1959delACTinsGTC p.Thr653Val	INE75_02206	csxA	Exo-beta-D-glucosaminidase
SRR23882965	UC	Bacteroides_uniformis	CP072255	2604995	snp	T	C	C:32 T:0	CDS	-	772/2088	258/695	missense_variant c.772A>G p.Thr258Ala	INE75_02296	topB_3	DNA topoisomerase 3
SRR23882965	UC	Bacteroides_uniformis	CP072255	2655997	snp	A	G	G:34 A:0	CDS	-	416/1029	139/342	missense_variant c.416T>C p.Val139Ala	INE75_02351	btuC	Vitamin B12 import system permease protein BtuC
SRR23882965	UC	Bacteroides_uniformis	CP072255	2666196	snp	A	G	G:36 A:0	CDS	+	668/1407	223/468	missense_variant c.668A>G p.Gln223Arg	INE75_02358	mepA_5	Multidrug export protein MepA
SRR23882965	UC	Bacteroides_uniformis	CP072255	2686132	mnp	AT	GC	GC:31 AT:0	CDS	+	476/564	159/187	missense_variant c.476_477delATinsGC p.Asp159Gly	INE75_02381	pth	Peptidyl-tRNA hydrolase
SRR23882965	UC	Bacteroides_uniformis	CP072255	2776139	snp	G	A	A:31 G:0	CDS	+	610/1128	204/375	missense_variant c.610G>A p.Asp204Asn	INE75_02455	pgl_3	6-phosphogluconolactonase
SRR23882965	UC	Bacteroides_uniformis	CP072255	2902452	snp	C	T	T:29 C:0	CDS	+	428/663	143/220	missense_variant c.428C>T p.Thr143Ile	INE75_02545	ung_1	Uracil-DNA glycosylase
SRR23882965	UC	Bacteroides_uniformis	CP072255	2918904	complex	GAATA	TAATG	TAATG:30 GAATA:0	CDS	-	364/579	120/192	missense_variant c.360_364delTATTCinsCATTA p.Leu122Ile	INE75_02556	nadD	Nicotinate-nucleotide adenylyltransferase
SRR23882965	UC	Bacteroides_uniformis	CP072255	3019664	snp	G	A	A:34 G:0	CDS	-	2116/2244	706/747	missense_variant c.2116C>T p.Pro706Ser	INE75_02637	acnA	Aconitate hydratase A
SRR23882965	UC	Bacteroides_uniformis	CP072255	3046358	snp	T	A	A:31 T:0	CDS	+	1270/1662	424/553	missense_variant c.1270T>A p.Leu424Met	INE75_02655	aspT_5	Aspartate/alanine antiporter
SRR23882965	UC	Bacteroides_uniformis	CP072255	3095609	snp	A	C	C:32 A:0	CDS	-	883/900	295/299	missense_variant c.883T>G p.Ser295Ala	INE75_02701	lpxL	Lipid A biosynthesis lauroyltransferase
SRR23882965	UC	Bacteroides_uniformis	CP072255	3095622	snp	A	C	C:32 A:0	CDS	-	870/900	290/299	missense_variant c.870T>G p.Asn290Lys	INE75_02701	lpxL	Lipid A biosynthesis lauroyltransferase
SRR23882965	UC	Bacteroides_uniformis	CP072255	3113425	snp	T	C	C:33 T:0	CDS	-	1087/1182	363/393	missense_variant c.1087A>G p.Thr363Ala	INE75_02717	uxuA_1	Mannonate dehydratase
SRR23882965	UC	Bacteroides_uniformis	CP072255	3114096	snp	A	T	T:33 A:0	CDS	-	416/1182	139/393	missense_variant c.416T>A p.Met139Lys	INE75_02717	uxuA_1	Mannonate dehydratase
SRR23882965	UC	Bacteroides_uniformis	CP072255	3133780	snp	T	C	C:32 T:0	CDS	-	869/3096	290/1031	missense_variant c.869A>G p.Asn290Ser	INE75_02727	lacZ_2	Beta-galactosidase
SRR23882965	UC	Bacteroides_uniformis	CP072255	3223954	snp	A	G	G:30 A:0	CDS	-	584/756	195/251	missense_variant c.584T>C p.Val195Ala	INE75_02790	tpiA	Triosephosphate isomerase
SRR23882965	UC	Bacteroides_uniformis	CP072255	3249686	snp	G	A	A:32 G:0	CDS	+	89/1779	30/592	missense_variant c.89G>A p.Arg30Gln	INE75_02810	uidA	Beta-glucuronidase
SRR23882965	UC	Bacteroides_uniformis	CP072255	3353993	snp	T	C	C:30 T:0	CDS	-	901/1005	301/334	missense_variant c.901A>G p.Asn301Asp	INE75_02889	fabH_4	3-oxoacyl-(acyl-carrier-protein) synthase 3
SRR23882965	UC	Bacteroides_uniformis	CP072255	3510790	complex	AT	GC	GC:30 AT:0	CDS	+	748/1056	250/351	missense_variant c.748_749delATinsGC p.Ile250Ala	INE75_03018	ribD	Riboflavin biosynthesis protein RibD
SRR23882965	UC	Bacteroides_uniformis	CP072255	3521572	snp	A	G	G:33 A:0	CDS	+	653/954	218/317	missense_variant c.653A>G p.His218Arg	INE75_03028	argF'	N-succinylornithine carbamoyltransferase
SRR23882965	UC	Bacteroides_uniformis	CP072255	3716254	snp	T	C	C:33 T:0	CDS	+	1178/2163	393/720	missense_variant c.1178T>C p.Leu393Pro	INE75_03161	spoVD	Stage V sporulation protein D
SRR23882965	UC	Bacteroides_uniformis	CP072255	3731927	snp	A	G	G:32 A:0	CDS	+	109/1962	37/653	missense_variant c.109A>G p.Asn37Asp	INE75_03175	gyrB_1	DNA gyrase subunit B
SRR23882965	UC	Bacteroides_uniformis	CP072255	3732357	snp	A	G	G:31 A:0	CDS	+	539/1962	180/653	missense_variant c.539A>G p.Asp180Gly	INE75_03175	gyrB_1	DNA gyrase subunit B
SRR23882965	UC	Bacteroides_uniformis	CP072255	3881774	snp	A	T	T:31 A:0	CDS	+	1822/1836	608/611	missense_variant c.1822A>T p.Ile608Leu	INE75_03282	korA_2	2-oxoglutarate oxidoreductase subunit KorA
SRR23882965	UC	Bacteroides_uniformis	CP072255	3889635	snp	A	G	G:38 A:0	CDS	+	718/1509	240/502	missense_variant c.718A>G p.Asn240Asp	INE75_03286	tycC	Tyrocidine synthase 3
SRR23882965	UC	Bacteroides_uniformis	CP072255	3895924	snp	A	G	G:30 A:0	CDS	+	115/648	39/215	missense_variant c.115A>G p.Thr39Ala	INE75_03292	frp	NADPH-flavin oxidoreductase
SRR23882965	UC	Bacteroides_uniformis	CP072255	3929611	snp	T	C	C:32 T:0	CDS	+	1918/2088	640/695	missense_variant c.1918T>C p.Ser640Pro	INE75_03319	metG	Methionine--tRNA ligase
SRR23882965	UC	Bacteroides_uniformis	CP072255	3986664	snp	G	A	A:43 G:0	CDS	+	976/2226	326/741	missense_variant c.976G>A p.Glu326Lys	INE75_03371	ptpA	Prolyl tripeptidyl peptidase
SRR23882965	UC	Bacteroides_uniformis	CP072255	4147437	snp	C	T	T:42 C:0	CDS	-	179/477	60/158	missense_variant c.179G>A p.Gly60Asp	INE75_03509	sulD	Bifunctional folate synthesis protein
SRR23882965	UC	Bacteroides_uniformis	CP072255	4147450	snp	T	C	C:40 T:0	CDS	-	166/477	56/158	missense_variant c.166A>G p.Thr56Ala	INE75_03509	sulD	Bifunctional folate synthesis protein
SRR23882965	UC	Bacteroides_uniformis	CP072255	4147464	snp	A	G	G:38 A:0	CDS	-	152/477	51/158	missense_variant c.152T>C p.Ile51Thr	INE75_03509	sulD	Bifunctional folate synthesis protein
SRR23882965	UC	Bacteroides_uniformis	CP072255	4165970	snp	T	C	C:34 T:0	CDS	-	397/1503	133/500	missense_variant c.397A>G p.Thr133Ala	INE75_03524	dac	D-alanyl-D-alanine carboxypeptidase
SRR23882965	UC	Bacteroides_uniformis	CP072255	4290036	complex	CG	TA	TA:29 CG:0	CDS	-	292/2856	97/951	missense_variant c.291_292delCGinsTA p.Val98Ile	INE75_03603	polA	DNA polymerase I
SRR23882965	UC	Bacteroides_uniformis	CP072255	4296684	snp	C	T	T:34 C:0	CDS	-	949/1875	317/624	missense_variant c.949G>A p.Asp317Asn	INE75_03610	mnmG	tRNA uridine 5-carboxymethylaminomethyl modification enzyme MnmG
SRR23882965	UC	Bacteroides_uniformis	CP072255	4511569	snp	A	G	G:31 A:0	CDS	+	1517/2367	506/788	missense_variant c.1517A>G p.His506Arg	INE75_03756	bglB_2	Thermostable beta-glucosidase B
SRR23882965	UC	Bacteroides_uniformis	CP072255	4512533	snp	T	A	A:37 T:0	CDS	+	27/885	9/294	missense_variant c.27T>A p.Phe9Leu	INE75_03757	xynZ	Endo-1,4-beta-xylanase Z
SRR23882965	UC	Bacteroides_uniformis	CP072255	4518787	snp	G	T	T:33 G:0	CDS	+	1291/2304	431/767	missense_variant c.1291G>T p.Ala431Ser	INE75_03761	bglB_3	Thermostable beta-glucosidase B
SRR23882965	UC	Bacteroides_uniformis	CP072255	4518869	snp	T	C	C:36 T:0	CDS	+	1373/2304	458/767	missense_variant c.1373T>C p.Val458Ala	INE75_03761	bglB_3	Thermostable beta-glucosidase B
SRR23882965	UC	Bacteroides_uniformis	CP072255	4672062	ins	T	TA	TA:29 T:0	CDS	+	2108/2118	703/705	frameshift_variant c.2107_2108insA p.Asp703fs	INE75_03872	fusA_2	Elongation factor G
SRR23882965	UC	Bacteroides_uniformis	CP072255	4851243	snp	C	T	T:30 C:0	CDS	+	460/1377	154/458	missense_variant c.460C>T p.Pro154Ser	INE75_04033	mepA_7	Multidrug export protein MepA
SRR23882965	UC	Bacteroides_uniformis	CP072255	4856411	snp	A	C	C:41 A:0	CDS	-	596/606	199/201	missense_variant c.596T>G p.Ile199Ser	INE75_04040	tdk	Thymidine kinase
SRR23882966	UC	Bacteroides_uniformis	CP072255	14303	snp	T	A	A:36 T:0	CDS	+	2934-11-01	4/977	missense_variant c.11T>A p.Phe4Tyr	INE75_00010	susC_2	TonB-dependent receptor SusC
SRR23882966	UC	Bacteroides_uniformis	CP072255	15635	snp	C	T	T:103 C:0	CDS	+	1343/2934	448/977	missense_variant c.1343C>T p.Ala448Val	INE75_00010	susC_2	TonB-dependent receptor SusC
SRR23882966	UC	Bacteroides_uniformis	CP072255	26985	complex	CA	TG	TG:97 CA:1	CDS	+	57/1257	19/418	missense_variant c.57_58delCAinsTG p.Ile20Val	INE75_00019	hflX	GTPase HflX
SRR23882966	UC	Bacteroides_uniformis	CP072255	30555	snp	C	A	A:143 C:0	CDS	+	138/1641	46/546	missense_variant c.138C>A p.Asp46Glu	INE75_00021	fumB	Fumarate hydratase class I, anaerobic
SRR23882966	UC	Bacteroides_uniformis	CP072255	35882	complex	GGTG	TTGC	TTGC:116 GGTG:0	CDS	-	768/1326	255/441	missense_variant c.765_768delCACCinsGCAA p.Thr256Gln	INE75_00025	tolC_1	Outer membrane protein TolC
SRR23882966	UC	Bacteroides_uniformis	CP072255	35920	snp	A	C	C:140 A:0	CDS	-	730/1326	244/441	missense_variant c.730T>G p.Ser244Ala	INE75_00025	tolC_1	Outer membrane protein TolC
SRR23882966	UC	Bacteroides_uniformis	CP072255	36447	snp	T	C	C:97 T:0	CDS	-	203/1326	68/441	missense_variant c.203A>G p.Asp68Gly	INE75_00025	tolC_1	Outer membrane protein TolC
SRR23882966	UC	Bacteroides_uniformis	CP072255	36600	snp	T	C	C:83 T:0	CDS	-	50/1326	17/441	missense_variant c.50A>G p.Asp17Gly	INE75_00025	tolC_1	Outer membrane protein TolC
SRR23882966	UC	Bacteroides_uniformis	CP072255	38061	snp	A	C	C:163 A:0	CDS	-	1618/3033	540/1010	missense_variant c.1618T>G p.Phe540Val	INE75_00026	bepE_1	Efflux pump membrane transporter BepE
SRR23882966	UC	Bacteroides_uniformis	CP072255	38083	complex	CAC	GAT	GAT:141 CAC:0	CDS	-	1596/3033	532/1010	missense_variant c.1594_1596delGTGinsATC p.Val532Ile	INE75_00026	bepE_1	Efflux pump membrane transporter BepE
SRR23882966	UC	Bacteroides_uniformis	CP072255	38136	snp	T	G	G:157 T:0	CDS	-	1543/3033	515/1010	missense_variant c.1543A>C p.Lys515Gln	INE75_00026	bepE_1	Efflux pump membrane transporter BepE
SRR23882966	UC	Bacteroides_uniformis	CP072255	41336	snp	G	A	A:125 G:0	CDS	-	481/894	161/297	missense_variant c.481C>T p.Arg161Cys	INE75_00028	rsgA	Small ribosomal subunit biogenesis GTPase RsgA
SRR23882966	UC	Bacteroides_uniformis	CP072255	41462	snp	C	T	T:109 C:0	CDS	-	355/894	119/297	missense_variant c.355G>A p.Asp119Asn	INE75_00028	rsgA	Small ribosomal subunit biogenesis GTPase RsgA
SRR23882966	UC	Bacteroides_uniformis	CP072255	48269	snp	A	G	G:120 A:0	CDS	-	886/1374	296/457	missense_variant c.886T>C p.Phe296Leu	INE75_00034	dinF	DNA damage-inducible protein F
SRR23882966	UC	Bacteroides_uniformis	CP072255	48774	complex	GCA	AAG	AAG:126 GCA:0	CDS	-	381/1374	127/457	missense_variant c.379_381delTGCinsCTT p.Cys127Leu	INE75_00034	dinF	DNA damage-inducible protein F
SRR23882966	UC	Bacteroides_uniformis	CP072255	48786	complex	TTCTT	CTCTC	CTCTC:131 TTCTT:0	CDS	-	369/1374	122/457	missense_variant c.365_369delAAGAAinsGAGAG p.Lys122Arg	INE75_00034	dinF	DNA damage-inducible protein F
SRR23882966	UC	Bacteroides_uniformis	CP072255	48832	snp	C	T	T:136 C:0	CDS	-	323/1374	108/457	missense_variant c.323G>A p.Arg108Lys	INE75_00034	dinF	DNA damage-inducible protein F
SRR23882966	UC	Bacteroides_uniformis	CP072255	48871	complex	GCCAG	ACCAC	ACCAC:123 GCCAG:0	CDS	-	284/1374	94/457	missense_variant c.280_284delCTGGCinsGTGGT p.LeuAla94ValVal	INE75_00034	dinF	DNA damage-inducible protein F
SRR23882966	UC	Bacteroides_uniformis	CP072255	48884	complex	TCACG	CCACA	CCACA:121 TCACG:0	CDS	-	271/1374	89/457	missense_variant c.267_271delCGTGAinsTGTGG p.Ser91Gly	INE75_00034	dinF	DNA damage-inducible protein F
SRR23882966	UC	Bacteroides_uniformis	CP072255	48905	complex	GGACC	AGACT	AGACT:108 GGACC:0	CDS	-	250/1374	82/457	missense_variant c.246_250delGGTCCinsAGTCT p.Arg84Cys	INE75_00034	dinF	DNA damage-inducible protein F
SRR23882966	UC	Bacteroides_uniformis	CP072255	48923	snp	C	T	T:116 C:0	CDS	-	232/1374	78/457	missense_variant c.232G>A p.Asp78Asn	INE75_00034	dinF	DNA damage-inducible protein F
SRR23882966	UC	Bacteroides_uniformis	CP072255	57115	snp	A	C	C:124 A:0	CDS	+	1295/3051	432/1016	missense_variant c.1295A>C p.Asn432Thr	INE75_00038	susC_3	TonB-dependent receptor SusC
SRR23882966	UC	Bacteroides_uniformis	CP072255	68674	snp	T	C	C:119 T:0	CDS	+	49/441	17/146	missense_variant c.49T>C p.Tyr17His	INE75_00047	tadA	tRNA-specific adenosine deaminase
SRR23882966	UC	Bacteroides_uniformis	CP072255	74297	snp	G	A	A:156 G:1	CDS	+	3262/3798	1088/1265	missense_variant c.3262G>A p.Ala1088Thr	INE75_00051	dnaE	DNA polymerase III subunit alpha
SRR23882966	UC	Bacteroides_uniformis	CP072255	74789	snp	G	A	A:131 G:0	CDS	+	3754/3798	1252/1265	missense_variant c.3754G>A p.Ala1252Thr	INE75_00051	dnaE	DNA polymerase III subunit alpha
SRR23882966	UC	Bacteroides_uniformis	CP072255	76913	complex	GACGGCG	CAGGGCA	CAGGGCA:112 GACGGCG:0	CDS	-	417/813	137/270	missense_variant c.411_417delCGCCGTCinsTGCCCTG p.Val139Leu	INE75_00056	znuB	High-affinity zinc uptake system membrane protein ZnuB
SRR23882966	UC	Bacteroides_uniformis	CP072255	78905	snp	G	T	T:106 G:1	CDS	-	475/1317	159/438	missense_variant c.475C>A p.Gln159Lys	INE75_00058	aroA	3-phosphoshikimate 1-carboxyvinyltransferase
SRR23882966	UC	Bacteroides_uniformis	CP072255	78917	mnp	CG	TA	TA:102 CG:0	CDS	-	463/1317	154/438	missense_variant c.462_463delCGinsTA p.Ala155Thr	INE75_00058	aroA	3-phosphoshikimate 1-carboxyvinyltransferase
SRR23882966	UC	Bacteroides_uniformis	CP072255	78975	snp	G	T	T:99 G:0	CDS	-	405/1317	135/438	missense_variant c.405C>A p.Asp135Glu	INE75_00058	aroA	3-phosphoshikimate 1-carboxyvinyltransferase
SRR23882966	UC	Bacteroides_uniformis	CP072255	79044	mnp	CT	GC	GC:99 CT:0	CDS	-	336/1317	112/438	missense_variant c.335_336delAGinsGC p.Gln112Arg	INE75_00058	aroA	3-phosphoshikimate 1-carboxyvinyltransferase
SRR23882966	UC	Bacteroides_uniformis	CP072255	79058	mnp	TC	CT	CT:101 TC:0	CDS	-	322/1317	107/438	missense_variant c.321_322delGAinsAG p.Lys108Glu	INE75_00058	aroA	3-phosphoshikimate 1-carboxyvinyltransferase
SRR23882966	UC	Bacteroides_uniformis	CP072255	79230	snp	C	T	T:94 C:0	CDS	-	150/1317	50/438	missense_variant c.150G>A p.Met50Ile	INE75_00058	aroA	3-phosphoshikimate 1-carboxyvinyltransferase
SRR23882966	UC	Bacteroides_uniformis	CP072255	79350	complex	GGCGATAGGGGCA	TGAGGCAGGAGCG	TGAGGCAGGAGCG:67 GGCGATAGGGGCA:0	CDS	-	30/1317	6/438	missense_variant c.18_30delTGCCCCTATCGCCinsCGCTCCTGCCTCA p.IleAla9AlaSer	INE75_00058	aroA	3-phosphoshikimate 1-carboxyvinyltransferase
SRR23882966	UC	Bacteroides_uniformis	CP072255	79367	snp	T	C	C:76 T:0	CDS	-	13/1317	5/438	missense_variant c.13A>G p.Ile5Val	INE75_00058	aroA	3-phosphoshikimate 1-carboxyvinyltransferase
SRR23882966	UC	Bacteroides_uniformis	CP072255	81750	complex	TCCGACGATGACG	GCCTACGCATACT	GCCTACGCATACT:92 TCCGACGATGACG:0	CDS	-	1404/1599	464/532	missense_variant c.1392_1404delCGTCATCGTCGGAinsAGTATGCGTAGGC p.Ile466Cys	INE75_00062	aspT_1	Aspartate/alanine antiporter
SRR23882966	UC	Bacteroides_uniformis	CP072255	81837	complex	TACCAGG	CATCAGA	CATCAGA:84 TACCAGG:0	CDS	-	1317/1599	437/532	missense_variant c.1311_1317delCCTGGTAinsTCTGATG p.Val439Met	INE75_00062	aspT_1	Aspartate/alanine antiporter
SRR23882966	UC	Bacteroides_uniformis	CP072255	82111	snp	T	G	G:111 T:0	CDS	-	1043/1599	348/532	missense_variant c.1043A>C p.Asn348Thr	INE75_00062	aspT_1	Aspartate/alanine antiporter
SRR23882966	UC	Bacteroides_uniformis	CP072255	82235	snp	C	T	T:130 C:1	CDS	-	919/1599	307/532	missense_variant c.919G>A p.Val307Ile	INE75_00062	aspT_1	Aspartate/alanine antiporter
SRR23882966	UC	Bacteroides_uniformis	CP072255	82368	complex	CTG	TTC	TTC:131 CTG:0	CDS	-	786/1599	262/532	missense_variant c.784_786delCAGinsGAA p.Gln262Glu	INE75_00062	aspT_1	Aspartate/alanine antiporter
SRR23882966	UC	Bacteroides_uniformis	CP072255	82846	snp	A	G	G:135 A:1	CDS	-	308/1599	103/532	missense_variant c.308T>C p.Val103Ala	INE75_00062	aspT_1	Aspartate/alanine antiporter
SRR23882966	UC	Bacteroides_uniformis	CP072255	87318	snp	C	T	T:157 C:0	CDS	-	145/780	49/259	missense_variant c.145G>A p.Gly49Ser	INE75_00064	djlA	Co-chaperone protein DjlA
SRR23882966	UC	Bacteroides_uniformis	CP072255	87329	snp	T	G	G:158 T:0	CDS	-	134/780	45/259	missense_variant c.134A>C p.Glu45Ala	INE75_00064	djlA	Co-chaperone protein DjlA
SRR23882966	UC	Bacteroides_uniformis	CP072255	87356	snp	C	T	T:159 C:0	CDS	-	107/780	36/259	missense_variant c.107G>A p.Ser36Asn	INE75_00064	djlA	Co-chaperone protein DjlA
SRR23882966	UC	Bacteroides_uniformis	CP072255	105984	snp	C	T	T:144 C:0	CDS	-	335/534	112/177	missense_variant c.335G>A p.Arg112Gln	INE75_00082	rsmD	Ribosomal RNA small subunit methyltransferase D
SRR23882966	UC	Bacteroides_uniformis	CP072255	111150	snp	G	T	T:164 G:0	CDS	-	2116/2619	706/872	missense_variant c.2116C>A p.Leu706Met	INE75_00087	alaS	Alanine--tRNA ligase
SRR23882966	UC	Bacteroides_uniformis	CP072255	112092	complex	TGGA	CGGC	CGGC:142 TGGA:0	CDS	-	1174/2619	391/872	missense_variant c.1171_1174delTCCAinsGCCG p.SerThr391AlaAla	INE75_00087	alaS	Alanine--tRNA ligase
SRR23882966	UC	Bacteroides_uniformis	CP072255	115068	snp	G	A	A:106 G:0	CDS	-	2033/2259	678/752	missense_variant c.2033C>T p.Thr678Ile	INE75_00090	spoT	Guanosine-3',5'-bis(diphosphate) 3'-pyrophosphohydrolase
SRR23882966	UC	Bacteroides_uniformis	CP072255	115525	snp	T	C	C:126 T:0	CDS	-	1576/2259	526/752	missense_variant c.1576A>G p.Asn526Asp	INE75_00090	spoT	Guanosine-3',5'-bis(diphosphate) 3'-pyrophosphohydrolase
SRR23882966	UC	Bacteroides_uniformis	CP072255	120865	snp	A	G	G:127 A:0	CDS	-	203/771	68/256	missense_variant c.203T>C p.Val68Ala	INE75_00094	soj_1	Sporulation initiation inhibitor protein Soj
SRR23882966	UC	Bacteroides_uniformis	CP072255	124634	snp	A	G	G:153 A:0	CDS	+	244/1146	82/381	missense_variant c.244A>G p.Thr82Ala	INE75_00098	lpxB	Lipid-A-disaccharide synthase
SRR23882966	UC	Bacteroides_uniformis	CP072255	129231	snp	C	T	T:110 C:0	CDS	-	116/2013	39/670	missense_variant c.116G>A p.Ser39Asn	INE75_00101	ftsH	ATP-dependent zinc metalloprotease FtsH
SRR23882966	UC	Bacteroides_uniformis	CP072255	134809	snp	C	T	T:128 C:0	CDS	-	779/795	260/264	missense_variant c.779G>A p.Arg260Lys	INE75_00107	rsmA	Ribosomal RNA small subunit methyltransferase A
SRR23882966	UC	Bacteroides_uniformis	CP072255	134852	snp	G	T	T:131 G:0	CDS	-	736/795	246/264	missense_variant c.736C>A p.Gln246Lys	INE75_00107	rsmA	Ribosomal RNA small subunit methyltransferase A
SRR23882966	UC	Bacteroides_uniformis	CP072255	135035	snp	A	G	G:132 A:0	CDS	-	553/795	185/264	missense_variant c.553T>C p.Cys185Arg	INE75_00107	rsmA	Ribosomal RNA small subunit methyltransferase A
SRR23882966	UC	Bacteroides_uniformis	CP072255	135293	complex	GTTGC	CTTGT	CTTGT:125 GTTGC:0	CDS	-	295/795	97/264	missense_variant c.291_295delGCAACinsACAAG p.Pro99Ala	INE75_00107	rsmA	Ribosomal RNA small subunit methyltransferase A
SRR23882966	UC	Bacteroides_uniformis	CP072255	135358	snp	T	A	A:136 T:0	CDS	-	230/795	77/264	missense_variant c.230A>T p.Gln77Leu	INE75_00107	rsmA	Ribosomal RNA small subunit methyltransferase A
SRR23882966	UC	Bacteroides_uniformis	CP072255	137382	snp	G	C	C:152 G:0	CDS	+	303/1458	101/485	missense_variant c.303G>C p.Glu101Asp	INE75_00109	pepD_1	Cytosol non-specific dipeptidase
SRR23882966	UC	Bacteroides_uniformis	CP072255	137888	snp	T	C	C:121 T:0	CDS	+	809/1458	270/485	missense_variant c.809T>C p.Leu270Pro	INE75_00109	pepD_1	Cytosol non-specific dipeptidase
SRR23882966	UC	Bacteroides_uniformis	CP072255	137932	snp	G	A	A:120 G:0	CDS	+	853/1458	285/485	missense_variant c.853G>A p.Ala285Thr	INE75_00109	pepD_1	Cytosol non-specific dipeptidase
SRR23882966	UC	Bacteroides_uniformis	CP072255	137983	snp	A	G	G:124 A:0	CDS	+	904/1458	302/485	missense_variant c.904A>G p.Ile302Val	INE75_00109	pepD_1	Cytosol non-specific dipeptidase
SRR23882966	UC	Bacteroides_uniformis	CP072255	138004	snp	A	G	G:129 A:0	CDS	+	925/1458	309/485	missense_variant c.925A>G p.Thr309Ala	INE75_00109	pepD_1	Cytosol non-specific dipeptidase
SRR23882966	UC	Bacteroides_uniformis	CP072255	152732	complex	TGCCGACATGT	GGCTGATATGC	GGCTGATATGC:104 TGCCGACATGT:0	CDS	+	60/1278	20/425	missense_variant c.60_70delTGCCGACATGTinsGGCTGATATGC p.Phe24Leu	INE75_00118	ybdG_1	Miniconductance mechanosensitive channel YbdG
SRR23882966	UC	Bacteroides_uniformis	CP072255	153313	mnp	CC	AG	AG:117 CC:0	CDS	+	641/1278	214/425	missense_variant c.641_642delCCinsAG p.Ala214Glu	INE75_00118	ybdG_1	Miniconductance mechanosensitive channel YbdG
SRR23882966	UC	Bacteroides_uniformis	CP072255	153326	complex	TGGCGCCG	CGGTGCCA	CGGTGCCA:116 TGGCGCCG:0	CDS	+	654/1278	218/425	missense_variant c.654_661delTGGCGCCGinsCGGTGCCA p.Asp221Asn	INE75_00118	ybdG_1	Miniconductance mechanosensitive channel YbdG
SRR23882966	UC	Bacteroides_uniformis	CP072255	163686	snp	T	G	G:129 T:0	CDS	-	1350/1485	450/494	missense_variant c.1350A>C p.Arg450Ser	INE75_00124	ndhD1	NAD(P)H-quinone oxidoreductase chain 4 1
SRR23882966	UC	Bacteroides_uniformis	CP072255	165998	snp	T	C	C:129 T:0	CDS	-	1003/1914	335/637	missense_variant c.1003A>G p.Asn335Asp	INE75_00125	nuoL	NADH-quinone oxidoreductase subunit L
SRR23882966	UC	Bacteroides_uniformis	CP072255	166886	snp	T	C	C:118 T:0	CDS	-	115/1914	39/637	missense_variant c.115A>G p.Ser39Gly	INE75_00125	nuoL	NADH-quinone oxidoreductase subunit L
SRR23882966	UC	Bacteroides_uniformis	CP072255	169417	snp	G	A	A:158 G:0	CDS	-	146/1086	49/361	missense_variant c.146C>T p.Thr49Ile	INE75_00129	nuoH	NADH-quinone oxidoreductase subunit H
SRR23882966	UC	Bacteroides_uniformis	CP072255	172945	snp	C	T	T:140 C:0	CDS	-	1315/1452	439/483	missense_variant c.1315G>A p.Glu439Lys	INE75_00134	trkH	Trk system potassium uptake protein TrkH
SRR23882966	UC	Bacteroides_uniformis	CP072255	173012	mnp	AC	CT	CT:139 AC:0	CDS	-	1248/1452	416/483	missense_variant c.1247_1248delGTinsAG p.Gly416Glu	INE75_00134	trkH	Trk system potassium uptake protein TrkH
SRR23882966	UC	Bacteroides_uniformis	CP072255	173038	snp	C	T	T:152 C:0	CDS	-	1222/1452	408/483	missense_variant c.1222G>A p.Gly408Ser	INE75_00134	trkH	Trk system potassium uptake protein TrkH
SRR23882966	UC	Bacteroides_uniformis	CP072255	173053	snp	A	C	C:165 A:0	CDS	-	1207/1452	403/483	missense_variant c.1207T>G p.Ser403Ala	INE75_00134	trkH	Trk system potassium uptake protein TrkH
SRR23882966	UC	Bacteroides_uniformis	CP072255	173561	snp	A	T	T:131 A:3	CDS	-	699/1452	233/483	missense_variant c.699T>A p.Asn233Lys	INE75_00134	trkH	Trk system potassium uptake protein TrkH
SRR23882966	UC	Bacteroides_uniformis	CP072255	177541	snp	T	C	C:153 T:0	CDS	-	280/2133	94/710	missense_variant c.280A>G p.Lys94Glu	INE75_00136	dxs_1	1-deoxy-D-xylulose-5-phosphate synthase
SRR23882966	UC	Bacteroides_uniformis	CP072255	177713	snp	C	T	T:117 C:0	CDS	-	108/2133	36/710	missense_variant c.108G>A p.Met36Ile	INE75_00136	dxs_1	1-deoxy-D-xylulose-5-phosphate synthase
SRR23882966	UC	Bacteroides_uniformis	CP072255	177736	snp	A	G	G:96 A:0	CDS	-	85/2133	29/710	missense_variant c.85T>C p.Tyr29His	INE75_00136	dxs_1	1-deoxy-D-xylulose-5-phosphate synthase
SRR23882966	UC	Bacteroides_uniformis	CP072255	177760	snp	T	G	G:85 T:1	CDS	-	61/2133	21/710	missense_variant c.61A>C p.Ile21Leu	INE75_00136	dxs_1	1-deoxy-D-xylulose-5-phosphate synthase
SRR23882966	UC	Bacteroides_uniformis	CP072255	189563	snp	T	G	G:106 T:0	CDS	-	25/1590	9/529	missense_variant c.25A>C p.Ile9Leu	INE75_00143	exuT	Hexuronate transporter
SRR23882966	UC	Bacteroides_uniformis	CP072255	190549	snp	A	G	G:107 A:0	CDS	-	38/957	13/318	missense_variant c.38T>C p.Val13Ala	INE75_00144	kduI_1	4-deoxy-L-threo-5-hexosulose-uronate ketol-isomerase
SRR23882966	UC	Bacteroides_uniformis	CP072255	192947	snp	T	C	C:125 T:1	CDS	+	475/567	159/188	missense_variant c.475T>C p.Ser159Pro	INE75_00146	sigL_1	ECF RNA polymerase sigma factor SigL
SRR23882966	UC	Bacteroides_uniformis	CP072255	200524	snp	T	G	G:150 T:0	CDS	-	647/654	216/217	missense_variant c.647A>C p.Asp216Ala	INE75_00151	gph	Phosphoglycolate phosphatase
SRR23882966	UC	Bacteroides_uniformis	CP072255	200541	snp	G	C	C:141 G:0	CDS	-	630/654	210/217	missense_variant c.630C>G p.Asp210Glu	INE75_00151	gph	Phosphoglycolate phosphatase
SRR23882966	UC	Bacteroides_uniformis	CP072255	200792	snp	G	T	T:135 G:0	CDS	-	379/654	127/217	missense_variant c.379C>A p.His127Asn	INE75_00151	gph	Phosphoglycolate phosphatase
SRR23882966	UC	Bacteroides_uniformis	CP072255	200963	snp	T	C	C:123 T:0	CDS	-	208/654	70/217	missense_variant c.208A>G p.Ile70Val	INE75_00151	gph	Phosphoglycolate phosphatase
SRR23882966	UC	Bacteroides_uniformis	CP072255	200996	snp	T	C	C:117 T:1	CDS	-	175/654	59/217	missense_variant c.175A>G p.Lys59Glu	INE75_00151	gph	Phosphoglycolate phosphatase
SRR23882966	UC	Bacteroides_uniformis	CP072255	201052	snp	T	G	G:112 T:0	CDS	-	119/654	40/217	missense_variant c.119A>C p.Asp40Ala	INE75_00151	gph	Phosphoglycolate phosphatase
SRR23882966	UC	Bacteroides_uniformis	CP072255	201625	snp	G	A	A:115 G:7	CDS	+	94/858	32/285	missense_variant c.94G>A p.Glu32Lys	INE75_00152	fabI	Enoyl-(acyl-carrier-protein) reductase (NADH) FabI
SRR23882966	UC	Bacteroides_uniformis	CP072255	201637	snp	G	A	A:117 G:0	CDS	+	106/858	36/285	missense_variant c.106G>A p.Ala36Thr	INE75_00152	fabI	Enoyl-(acyl-carrier-protein) reductase (NADH) FabI
SRR23882966	UC	Bacteroides_uniformis	CP072255	202488	snp	C	T	T:147 C:0	CDS	+	100/705	34/234	missense_variant c.100C>T p.His34Tyr	INE75_00153	rsmI_1	Ribosomal RNA small subunit methyltransferase I
SRR23882966	UC	Bacteroides_uniformis	CP072255	202640	snp	G	T	T:128 G:0	CDS	+	252/705	84/234	missense_variant c.252G>T p.Gln84His	INE75_00153	rsmI_1	Ribosomal RNA small subunit methyltransferase I
SRR23882966	UC	Bacteroides_uniformis	CP072255	204331	snp	C	T	T:101 C:0	CDS	-	775/882	259/293	missense_variant c.775G>A p.Glu259Lys	INE75_00155	lipA	Lipoyl synthase
SRR23882966	UC	Bacteroides_uniformis	CP072255	204364	snp	T	C	C:109 T:0	CDS	-	742/882	248/293	missense_variant c.742A>G p.Lys248Glu	INE75_00155	lipA	Lipoyl synthase
SRR23882966	UC	Bacteroides_uniformis	CP072255	204441	snp	C	T	T:130 C:0	CDS	-	665/882	222/293	missense_variant c.665G>A p.Gly222Asp	INE75_00155	lipA	Lipoyl synthase
SRR23882966	UC	Bacteroides_uniformis	CP072255	205525	snp	T	G	G:143 T:0	CDS	-	1794/2214	598/737	missense_variant c.1794A>C p.Lys598Asn	INE75_00156	dap4	Dipeptidyl aminopeptidase 4
SRR23882966	UC	Bacteroides_uniformis	CP072255	205882	snp	A	T	T:137 A:0	CDS	-	1437/2214	479/737	missense_variant c.1437T>A p.Asp479Glu	INE75_00156	dap4	Dipeptidyl aminopeptidase 4
SRR23882966	UC	Bacteroides_uniformis	CP072255	206168	snp	G	T	T:141 G:0	CDS	-	1151/2214	384/737	missense_variant c.1151C>A p.Pro384Gln	INE75_00156	dap4	Dipeptidyl aminopeptidase 4
SRR23882966	UC	Bacteroides_uniformis	CP072255	207257	snp	T	C	C:137 T:0	CDS	-	62/2214	21/737	missense_variant c.62A>G p.Asn21Ser	INE75_00156	dap4	Dipeptidyl aminopeptidase 4
SRR23882966	UC	Bacteroides_uniformis	CP072255	209810	snp	C	A	A:116 C:0	CDS	-	607/960	203/319	missense_variant c.607G>T p.Ala203Ser	INE75_00159	glcK_1	Glucokinase
SRR23882966	UC	Bacteroides_uniformis	CP072255	228142	snp	C	A	A:111 C:0	CDS	+	266/1074	89/357	missense_variant c.266C>A p.Ala89Asp	INE75_00175	mdtA	Multidrug resistance protein MdtA
SRR23882966	UC	Bacteroides_uniformis	CP072255	228227	snp	C	A	A:118 C:0	CDS	+	351/1074	117/357	missense_variant c.351C>A p.Asp117Glu	INE75_00175	mdtA	Multidrug resistance protein MdtA
SRR23882966	UC	Bacteroides_uniformis	CP072255	228584	complex	CTTTAGG	TTCCAGA	TTCCAGA:100 CTTTAGG:0	CDS	+	708/1074	236/357	missense_variant c.708_714delCTTTAGGinsTTCCAGA p.Phe237Ser	INE75_00175	mdtA	Multidrug resistance protein MdtA
SRR23882966	UC	Bacteroides_uniformis	CP072255	228657	snp	G	A	A:120 G:0	CDS	+	781/1074	261/357	missense_variant c.781G>A p.Ala261Thr	INE75_00175	mdtA	Multidrug resistance protein MdtA
SRR23882966	UC	Bacteroides_uniformis	CP072255	228799	snp	A	G	G:111 A:0	CDS	+	923/1074	308/357	missense_variant c.923A>G p.Glu308Gly	INE75_00175	mdtA	Multidrug resistance protein MdtA
SRR23882966	UC	Bacteroides_uniformis	CP072255	229364	snp	G	A	A:140 G:0	CDS	+	344/3060	115/1019	missense_variant c.344G>A p.Arg115Lys	INE75_00176	swrC	Swarming motility protein SwrC
SRR23882966	UC	Bacteroides_uniformis	CP072255	229601	snp	G	A	A:143 G:0	CDS	+	581/3060	194/1019	missense_variant c.581G>A p.Gly194Asp	INE75_00176	swrC	Swarming motility protein SwrC
SRR23882966	UC	Bacteroides_uniformis	CP072255	230082	complex	TGACA	GGATG	GGATG:96 TGACA:0	CDS	+	1062/3060	354/1019	missense_variant c.1062_1066delTGACAinsGGATG p.Ile356Val	INE75_00176	swrC	Swarming motility protein SwrC
SRR23882966	UC	Bacteroides_uniformis	CP072255	230162	snp	A	G	G:102 A:0	CDS	+	1142/3060	381/1019	missense_variant c.1142A>G p.Lys381Arg	INE75_00176	swrC	Swarming motility protein SwrC
SRR23882966	UC	Bacteroides_uniformis	CP072255	230314	complex	ATT	GTG	GTG:116 ATT:0	CDS	+	1294/3060	432/1019	missense_variant c.1294_1296delATTinsGTG p.Ile432Val	INE75_00176	swrC	Swarming motility protein SwrC
SRR23882966	UC	Bacteroides_uniformis	CP072255	230492	snp	G	A	A:150 G:0	CDS	+	1472/3060	491/1019	missense_variant c.1472G>A p.Arg491Gln	INE75_00176	swrC	Swarming motility protein SwrC
SRR23882966	UC	Bacteroides_uniformis	CP072255	230618	complex	GCGTA	TCATG	TCATG:133 GCGTA:0	CDS	+	1598/3060	533/1019	missense_variant c.1598_1602delGCGTAinsTCATG p.SerVal533IleMet	INE75_00176	swrC	Swarming motility protein SwrC
SRR23882966	UC	Bacteroides_uniformis	CP072255	230668	complex	GTCGG	ATAGC	ATAGC:133 GTCGG:0	CDS	+	1648/3060	550/1019	missense_variant c.1648_1652delGTCGGinsATAGC p.ValGly550IleAla	INE75_00176	swrC	Swarming motility protein SwrC
SRR23882966	UC	Bacteroides_uniformis	CP072255	230794	snp	G	A	A:137 G:0	CDS	+	1774/3060	592/1019	missense_variant c.1774G>A p.Glu592Lys	INE75_00176	swrC	Swarming motility protein SwrC
SRR23882966	UC	Bacteroides_uniformis	CP072255	231038	snp	A	G	G:164 A:0	CDS	+	2018/3060	673/1019	missense_variant c.2018A>G p.Glu673Gly	INE75_00176	swrC	Swarming motility protein SwrC
SRR23882966	UC	Bacteroides_uniformis	CP072255	231179	snp	A	G	G:146 A:0	CDS	+	2159/3060	720/1019	missense_variant c.2159A>G p.Lys720Arg	INE75_00176	swrC	Swarming motility protein SwrC
SRR23882966	UC	Bacteroides_uniformis	CP072255	231209	snp	A	G	G:140 A:0	CDS	+	2189/3060	730/1019	missense_variant c.2189A>G p.Glu730Gly	INE75_00176	swrC	Swarming motility protein SwrC
SRR23882966	UC	Bacteroides_uniformis	CP072255	231484	snp	A	G	G:143 A:2	CDS	+	2464/3060	822/1019	missense_variant c.2464A>G p.Asn822Asp	INE75_00176	swrC	Swarming motility protein SwrC
SRR23882966	UC	Bacteroides_uniformis	CP072255	234134	complex	GCACTG	ACCCTA	ACCCTA:134 GCACTG:0	CDS	+	586/3207	196/1068	missense_variant c.586_591delGCACTGinsACCCTA p.Ala196Thr	INE75_00178	bepE_2	Efflux pump membrane transporter BepE
SRR23882966	UC	Bacteroides_uniformis	CP072255	235197	snp	G	A	A:140 G:0	CDS	+	1649/3207	550/1068	missense_variant c.1649G>A p.Gly550Asp	INE75_00178	bepE_2	Efflux pump membrane transporter BepE
SRR23882966	UC	Bacteroides_uniformis	CP072255	235280	snp	G	A	A:148 G:0	CDS	+	1732/3207	578/1068	missense_variant c.1732G>A p.Val578Ile	INE75_00178	bepE_2	Efflux pump membrane transporter BepE
SRR23882966	UC	Bacteroides_uniformis	CP072255	235942	complex	AAC	GAT	GAT:109 AAC:0	CDS	+	2394/3207	798/1068	missense_variant c.2394_2396delAACinsGAT p.Thr799Met	INE75_00178	bepE_2	Efflux pump membrane transporter BepE
SRR23882966	UC	Bacteroides_uniformis	CP072255	236054	snp	G	A	A:121 G:0	CDS	+	2506/3207	836/1068	missense_variant c.2506G>A p.Ala836Thr	INE75_00178	bepE_2	Efflux pump membrane transporter BepE
SRR23882966	UC	Bacteroides_uniformis	CP072255	247412	snp	T	A	A:111 T:0	CDS	+	274/2169	92/722	missense_variant c.274T>A p.Ser92Thr	INE75_00189	apxIB	Toxin RTX-I translocation ATP-binding protein
SRR23882966	UC	Bacteroides_uniformis	CP072255	248282	complex	GCTTTG	ACGCTA	ACGCTA:106 GCTTTG:0	CDS	+	1144/2169	382/722	missense_variant c.1144_1149delGCTTTGinsACGCTA p.Ala382Thr	INE75_00189	apxIB	Toxin RTX-I translocation ATP-binding protein
SRR23882966	UC	Bacteroides_uniformis	CP072255	248331	snp	C	T	T:122 C:0	CDS	+	1193/2169	398/722	missense_variant c.1193C>T p.Thr398Met	INE75_00189	apxIB	Toxin RTX-I translocation ATP-binding protein
SRR23882966	UC	Bacteroides_uniformis	CP072255	248568	complex	GA	AG	AG:75 GA:0	CDS	+	1430/2169	477/722	missense_variant c.1430_1431delGAinsAG p.Arg477Lys	INE75_00189	apxIB	Toxin RTX-I translocation ATP-binding protein
SRR23882966	UC	Bacteroides_uniformis	CP072255	248575	complex	TATAAAG	GCTGAGA	GCTGAGA:74 TATAAAG:0	CDS	+	1437/2169	479/722	missense_variant c.1437_1443delTATAAAGinsGCTGAGA p.AspIleLys479GluLeuArg	INE75_00189	apxIB	Toxin RTX-I translocation ATP-binding protein
SRR23882966	UC	Bacteroides_uniformis	CP072255	248868	snp	C	T	T:125 C:0	CDS	+	1730/2169	577/722	missense_variant c.1730C>T p.Ala577Val	INE75_00189	apxIB	Toxin RTX-I translocation ATP-binding protein
SRR23882966	UC	Bacteroides_uniformis	CP072255	248885	snp	A	G	G:123 A:0	CDS	+	1747/2169	583/722	missense_variant c.1747A>G p.Ile583Val	INE75_00189	apxIB	Toxin RTX-I translocation ATP-binding protein
SRR23882966	UC	Bacteroides_uniformis	CP072255	248915	snp	G	A	A:105 G:0	CDS	+	1777/2169	593/722	missense_variant c.1777G>A p.Ala593Thr	INE75_00189	apxIB	Toxin RTX-I translocation ATP-binding protein
SRR23882966	UC	Bacteroides_uniformis	CP072255	249210	snp	G	A	A:92 G:0	CDS	+	2072/2169	691/722	missense_variant c.2072G>A p.Arg691Lys	INE75_00189	apxIB	Toxin RTX-I translocation ATP-binding protein
SRR23882966	UC	Bacteroides_uniformis	CP072255	249222	complex	CGGAA	TGGAG	TGGAG:86 CGGAA:0	CDS	+	2084/2169	695/722	missense_variant c.2084_2088delCGGAAinsTGGAG p.Ala695Val	INE75_00189	apxIB	Toxin RTX-I translocation ATP-binding protein
SRR23882966	UC	Bacteroides_uniformis	CP072255	249263	complex	ATG	CTA	CTA:84 ATG:0	CDS	+	2125/2169	709/722	missense_variant c.2125_2127delATGinsCTA p.Met709Leu	INE75_00189	apxIB	Toxin RTX-I translocation ATP-binding protein
SRR23882966	UC	Bacteroides_uniformis	CP072255	265199	snp	T	C	C:121 T:0	CDS	+	845/2595	282/864	missense_variant c.845T>C p.Leu282Pro	INE75_00202	xyl3A_1	Xylan 1,4-beta-xylosidase
SRR23882966	UC	Bacteroides_uniformis	CP072255	265408	snp	T	C	C:153 T:0	CDS	+	1054/2595	352/864	missense_variant c.1054T>C p.Ser352Pro	INE75_00202	xyl3A_1	Xylan 1,4-beta-xylosidase
SRR23882966	UC	Bacteroides_uniformis	CP072255	266039	snp	T	C	C:118 T:0	CDS	+	1685/2595	562/864	missense_variant c.1685T>C p.Met562Thr	INE75_00202	xyl3A_1	Xylan 1,4-beta-xylosidase
SRR23882966	UC	Bacteroides_uniformis	CP072255	266854	snp	A	G	G:103 A:0	CDS	+	2500/2595	834/864	missense_variant c.2500A>G p.Thr834Ala	INE75_00202	xyl3A_1	Xylan 1,4-beta-xylosidase
SRR23882966	UC	Bacteroides_uniformis	CP072255	291880	snp	T	A	A:93 T:1	CDS	-	1028/1041	343/346	missense_variant c.1028A>T p.Gln343Leu	INE75_00225	lpxD	UDP-3-O-acylglucosamine N-acyltransferase
SRR23882966	UC	Bacteroides_uniformis	CP072255	294275	snp	C	T	T:154 C:0	CDS	-	781/831	261/276	missense_variant c.781G>A p.Glu261Lys	INE75_00227	pyrF	Orotidine 5'-phosphate decarboxylase
SRR23882966	UC	Bacteroides_uniformis	CP072255	295754	snp	T	C	C:141 T:0	CDS	-	449/1113	150/370	missense_variant c.449A>G p.Lys150Arg	INE75_00228	prfA	Peptide chain release factor RF1
SRR23882966	UC	Bacteroides_uniformis	CP072255	300476	complex	TGCGC	CGCGT	CGCGT:158 TGCGC:0	CDS	-	457/747	151/248	missense_variant c.453_457delGCGCAinsACGCG p.Thr153Ala	INE75_00233	aroE	Shikimate dehydrogenase (NADP(+))
SRR23882966	UC	Bacteroides_uniformis	CP072255	300491	mnp	TG	AA	AA:147 TG:0	CDS	-	442/747	147/248	missense_variant c.441_442delCAinsTT p.Thr148Ser	INE75_00233	aroE	Shikimate dehydrogenase (NADP(+))
SRR23882966	UC	Bacteroides_uniformis	CP072255	300573	snp	A	T	T:157 A:0	CDS	-	360/747	120/248	missense_variant c.360T>A p.His120Gln	INE75_00233	aroE	Shikimate dehydrogenase (NADP(+))
SRR23882966	UC	Bacteroides_uniformis	CP072255	300656	snp	G	A	A:137 G:0	CDS	-	277/747	93/248	missense_variant c.277C>T p.Pro93Ser	INE75_00233	aroE	Shikimate dehydrogenase (NADP(+))
SRR23882966	UC	Bacteroides_uniformis	CP072255	300859	snp	G	T	T:129 G:0	CDS	-	74/747	25/248	missense_variant c.74C>A p.Thr25Lys	INE75_00233	aroE	Shikimate dehydrogenase (NADP(+))
SRR23882966	UC	Bacteroides_uniformis	CP072255	302261	snp	T	C	C:144 T:0	CDS	-	44/738	15/245	missense_variant c.44A>G p.Asp15Gly	INE75_00235	ubiE	Ubiquinone/menaquinone biosynthesis C-methyltransferase UbiE
SRR23882966	UC	Bacteroides_uniformis	CP072255	303220	complex	GAAATCTGTTTT	AAATTCAGTTGC	AAATTCAGTTGC:81 GAAATCTGTTTT:0	CDS	-	27/942	6/313	missense_variant c.16_27delAAAACAGATTTCinsGCAACTGAATTT p.LysThrAsp6AlaThrGlu	INE75_00236	purC	Phosphoribosylaminoimidazole-succinocarboxamide synthase
SRR23882966	UC	Bacteroides_uniformis	CP072255	306518	snp	C	T	T:124 C:0	CDS	-	1157/1182	386/393	missense_variant c.1157G>A p.Gly386Glu	INE75_00241	cgtA	GTPase Obg/CgtA
SRR23882966	UC	Bacteroides_uniformis	CP072255	308681	snp	A	C	C:118 A:2	CDS	-	160/537	54/178	missense_variant c.160T>G p.Ser54Ala	INE75_00243	hpt	Hypoxanthine phosphoribosyltransferase
SRR23882966	UC	Bacteroides_uniformis	CP072255	342502	snp	A	G	G:149 A:0	CDS	-	1168/1539	390/512	missense_variant c.1168T>C p.Phe390Leu	INE75_00265	dtpT_1	Di-/tripeptide transporter
SRR23882966	UC	Bacteroides_uniformis	CP072255	342888	mnp	CT	TC	TC:130 CT:0	CDS	-	782/1539	261/512	missense_variant c.781_782delAGinsGA p.Ser261Asp	INE75_00265	dtpT_1	Di-/tripeptide transporter
SRR23882966	UC	Bacteroides_uniformis	CP072255	342961	snp	G	T	T:131 G:0	CDS	-	709/1539	237/512	missense_variant c.709C>A p.Pro237Thr	INE75_00265	dtpT_1	Di-/tripeptide transporter
SRR23882966	UC	Bacteroides_uniformis	CP072255	344110	snp	G	A	A:123 G:0	CDS	+	52/1512	18/503	missense_variant c.52G>A p.Glu18Lys	INE75_00266	nnr	Bifunctional NAD(P)H-hydrate repair enzyme Nnr
SRR23882966	UC	Bacteroides_uniformis	CP072255	344705	snp	T	C	C:151 T:0	CDS	+	647/1512	216/503	missense_variant c.647T>C p.Val216Ala	INE75_00266	nnr	Bifunctional NAD(P)H-hydrate repair enzyme Nnr
SRR23882966	UC	Bacteroides_uniformis	CP072255	344731	complex	TGCC	CGCT	CGCT:143 TGCC:0	CDS	+	673/1512	225/503	missense_variant c.673_676delTGCCinsCGCT p.Cys225Arg	INE75_00266	nnr	Bifunctional NAD(P)H-hydrate repair enzyme Nnr
SRR23882966	UC	Bacteroides_uniformis	CP072255	345086	snp	T	C	C:105 T:0	CDS	+	1028/1512	343/503	missense_variant c.1028T>C p.Ile343Thr	INE75_00266	nnr	Bifunctional NAD(P)H-hydrate repair enzyme Nnr
SRR23882966	UC	Bacteroides_uniformis	CP072255	347058	snp	C	T	T:126 C:0	CDS	+	92/771	31/256	missense_variant c.92C>T p.Ala31Val	INE75_00269	truA	tRNA pseudouridine synthase A
SRR23882966	UC	Bacteroides_uniformis	CP072255	347273	snp	C	T	T:106 C:0	CDS	+	307/771	103/256	missense_variant c.307C>T p.Pro103Ser	INE75_00269	truA	tRNA pseudouridine synthase A
SRR23882966	UC	Bacteroides_uniformis	CP072255	347339	complex	ATG	TCT	TCT:80 ATG:8	CDS	+	373/771	125/256	missense_variant c.373_375delATGinsTCT p.Met125Ser	INE75_00269	truA	tRNA pseudouridine synthase A
SRR23882966	UC	Bacteroides_uniformis	CP072255	347639	snp	A	G	G:115 A:0	CDS	+	673/771	225/256	missense_variant c.673A>G p.Ile225Val	INE75_00269	truA	tRNA pseudouridine synthase A
SRR23882966	UC	Bacteroides_uniformis	CP072255	348986	complex	AAGA	GAGC	GAGC:126 AAGA:0	CDS	+	269/471	90/156	missense_variant c.269_272delAAGAinsGAGC p.LysAsp90ArgAla	INE75_00271	msrC	Free methionine-R-sulfoxide reductase
SRR23882966	UC	Bacteroides_uniformis	CP072255	362846	snp	C	A	A:143 C:0	CDS	-	141/2058	47/685	missense_variant c.141G>T p.Glu47Asp	INE75_00289	dcp_1	Dipeptidyl carboxypeptidase
SRR23882966	UC	Bacteroides_uniformis	CP072255	362884	snp	T	C	C:136 T:0	CDS	-	103/2058	35/685	missense_variant c.103A>G p.Ile35Val	INE75_00289	dcp_1	Dipeptidyl carboxypeptidase
SRR23882966	UC	Bacteroides_uniformis	CP072255	366890	snp	T	C	C:140 T:0	CDS	+	115/1554	39/517	missense_variant c.115T>C p.Tyr39His	INE75_00294	guaA_1	GMP synthase (glutamine-hydrolyzing)
SRR23882966	UC	Bacteroides_uniformis	CP072255	367136	complex	AAG	GAA	GAA:97 AAG:0	CDS	+	361/1554	121/517	missense_variant c.361_363delAAGinsGAA p.Lys121Glu	INE75_00294	guaA_1	GMP synthase (glutamine-hydrolyzing)
SRR23882966	UC	Bacteroides_uniformis	CP072255	367143	complex	CCCAAGTA	GCCAGGTG	GCCAGGTG:95 CCCAAGTA:0	CDS	+	368/1554	123/517	missense_variant c.368_375delCCCAAGTAinsGCCAGGTG p.Thr123Ser	INE75_00294	guaA_1	GMP synthase (glutamine-hydrolyzing)
SRR23882966	UC	Bacteroides_uniformis	CP072255	367200	snp	T	C	C:110 T:0	CDS	+	425/1554	142/517	missense_variant c.425T>C p.Ile142Thr	INE75_00294	guaA_1	GMP synthase (glutamine-hydrolyzing)
SRR23882966	UC	Bacteroides_uniformis	CP072255	367244	complex	TCCGGCGAGG	ACGGGTGAGA	ACGGGTGAGA:90 TCCGGCGAGG:0	CDS	+	469/1554	157/517	missense_variant c.469_478delTCCGGCGAGGinsACGGGTGAGA p.SerGlyGluGlu157ThrGlyGluLys	INE75_00294	guaA_1	GMP synthase (glutamine-hydrolyzing)
SRR23882966	UC	Bacteroides_uniformis	CP072255	367545	snp	A	G	G:133 A:0	CDS	+	770/1554	257/517	missense_variant c.770A>G p.Lys257Arg	INE75_00294	guaA_1	GMP synthase (glutamine-hydrolyzing)
SRR23882966	UC	Bacteroides_uniformis	CP072255	367974	snp	C	G	G:113 C:0	CDS	+	1199/1554	400/517	missense_variant c.1199C>G p.Pro400Arg	INE75_00294	guaA_1	GMP synthase (glutamine-hydrolyzing)
SRR23882966	UC	Bacteroides_uniformis	CP072255	367981	complex	GGTGCATACTT	AGTACAGACCC	AGTACAGACCC:93 GGTGCATACTT:0	CDS	+	1206/1554	402/517	missense_variant c.1206_1216delGGTGCATACTTinsAGTACAGACCC p.His404Gln	INE75_00294	guaA_1	GMP synthase (glutamine-hydrolyzing)
SRR23882966	UC	Bacteroides_uniformis	CP072255	368017	complex	TCA	CCG	CCG:109 TCA:0	CDS	+	1242/1554	414/517	missense_variant c.1242_1244delTCAinsCCG p.Gln415Arg	INE75_00294	guaA_1	GMP synthase (glutamine-hydrolyzing)
SRR23882966	UC	Bacteroides_uniformis	CP072255	369019	complex	GGAAGAA	CGAACAG	CGAACAG:105 GGAAGAA:0	CDS	+	651/1308	217/435	missense_variant c.651_657delGGAAGAAinsCGAACAG p.Glu219Gln	INE75_00295	guaA_2	GMP synthase (glutamine-hydrolyzing)
SRR23882966	UC	Bacteroides_uniformis	CP072255	378662	snp	C	G	G:144 C:0	CDS	-	596/825	199/274	missense_variant c.596G>C p.Gly199Ala	INE75_00303	glgA	Glycogen synthase
SRR23882966	UC	Bacteroides_uniformis	CP072255	379813	snp	A	G	G:119 A:11	CDS	+	310/858	104/285	missense_variant c.310A>G p.Thr104Ala	INE75_00304	panC	Pantothenate synthetase
SRR23882966	UC	Bacteroides_uniformis	CP072255	425911	complex	GGTGGTGTGCACT	AGTGTCGTGTACC	AGTGTCGTGTACC:110 GGTGGTGTGCACT:0	CDS	-	240/801	76/266	missense_variant c.228_240delAGTGCACACCACCinsGGTACACGACACT p.Thr79Asp	INE75_00334	kdsA	2-dehydro-3-deoxyphosphooctonate aldolase
SRR23882966	UC	Bacteroides_uniformis	CP072255	427262	snp	G	C	C:122 G:0	CDS	-	823/918	275/305	missense_variant c.823C>G p.Arg275Gly	INE75_00336	miaA_2	tRNA dimethylallyltransferase
SRR23882966	UC	Bacteroides_uniformis	CP072255	427873	snp	T	G	G:131 T:0	CDS	-	212/918	71/305	missense_variant c.212A>C p.Asp71Ala	INE75_00336	miaA_2	tRNA dimethylallyltransferase
SRR23882966	UC	Bacteroides_uniformis	CP072255	427895	snp	A	G	G:128 A:0	CDS	-	190/918	64/305	missense_variant c.190T>C p.Tyr64His	INE75_00336	miaA_2	tRNA dimethylallyltransferase
SRR23882966	UC	Bacteroides_uniformis	CP072255	430054	snp	A	G	G:98 A:0	CDS	+	35/621	12/206	missense_variant c.35A>G p.Lys12Arg	INE75_00339	vatD	Streptogramin A acetyltransferase
SRR23882966	UC	Bacteroides_uniformis	CP072255	431517	snp	C	T	T:117 C:0	CDS	-	1195/2061	399/686	missense_variant c.1195G>A p.Ala399Thr	INE75_00340	helD	DNA helicase IV
SRR23882966	UC	Bacteroides_uniformis	CP072255	431535	snp	C	T	T:119 C:0	CDS	-	1177/2061	393/686	missense_variant c.1177G>A p.Ala393Thr	INE75_00340	helD	DNA helicase IV
SRR23882966	UC	Bacteroides_uniformis	CP072255	431763	snp	C	T	T:129 C:0	CDS	-	949/2061	317/686	missense_variant c.949G>A p.Asp317Asn	INE75_00340	helD	DNA helicase IV
SRR23882966	UC	Bacteroides_uniformis	CP072255	432569	snp	G	A	A:130 G:0	CDS	-	143/2061	48/686	missense_variant c.143C>T p.Ser48Phe	INE75_00340	helD	DNA helicase IV
SRR23882966	UC	Bacteroides_uniformis	CP072255	436795	snp	C	T	T:108 C:9	CDS	-	157/810	53/269	missense_variant c.157G>A p.Val53Ile	INE75_00346	punA	Purine nucleoside phosphorylase 1
SRR23882966	UC	Bacteroides_uniformis	CP072255	438143	snp	C	T	T:136 C:0	CDS	-	1648/1770	550/589	missense_variant c.1648G>A p.Val550Ile	INE75_00348	sppA	Protease 4
SRR23882966	UC	Bacteroides_uniformis	CP072255	439511	snp	T	C	C:129 T:0	CDS	-	280/1770	94/589	missense_variant c.280A>G p.Asn94Asp	INE75_00348	sppA	Protease 4
SRR23882966	UC	Bacteroides_uniformis	CP072255	439547	snp	C	T	T:125 C:0	CDS	-	244/1770	82/589	missense_variant c.244G>A p.Val82Ile	INE75_00348	sppA	Protease 4
SRR23882966	UC	Bacteroides_uniformis	CP072255	439717	snp	A	C	C:122 A:0	CDS	-	74/1770	25/589	missense_variant c.74T>G p.Ile25Ser	INE75_00348	sppA	Protease 4
SRR23882966	UC	Bacteroides_uniformis	CP072255	449465	snp	G	T	T:135 G:0	CDS	+	963/1395	321/464	missense_variant c.963G>T p.Met321Ile	INE75_00357	leuC	3-isopropylmalate dehydratase large subunit
SRR23882966	UC	Bacteroides_uniformis	CP072255	450020	complex	GAT	TAA	TAA:140 GAT:0	CDS	+	20/600	7/199	missense_variant c.20_22delGATinsTAA p.ArgLeu7IleIle	INE75_00358	leuD1	3-isopropylmalate dehydratase small subunit 1
SRR23882966	UC	Bacteroides_uniformis	CP072255	454158	complex	GCTGA	ACTGG	ACTGG:120 GCTGA:0	CDS	+	486/1074	162/357	missense_variant c.486_490delGCTGAinsACTGG p.Thr164Ala	INE75_00362	cysK1_1	O-acetylserine sulfhydrylase
SRR23882966	UC	Bacteroides_uniformis	CP072255	455618	snp	T	C	C:120 T:0	CDS	-	1811/1812	604/603	splice_region_variant&stop_retained_variant c.1811A>G p.Ter604Ter	INE75_00364	recQ_1	ATP-dependent DNA helicase RecQ
SRR23882966	UC	Bacteroides_uniformis	CP072255	456071	complex	ACAGGT	GGGGGG	GGGGGG:88 ACAGGT:0	CDS	-	1358/1812	451/603	missense_variant c.1353_1358delACCTGTinsCCCCCC p.Val453Pro	INE75_00364	recQ_1	ATP-dependent DNA helicase RecQ
SRR23882966	UC	Bacteroides_uniformis	CP072255	457082	snp	G	A	A:112 G:0	CDS	-	347/1812	116/603	missense_variant c.347C>T p.Ala116Val	INE75_00364	recQ_1	ATP-dependent DNA helicase RecQ
SRR23882966	UC	Bacteroides_uniformis	CP072255	467043	snp	G	A	A:124 G:2	CDS	+	508/1362	170/453	missense_variant c.508G>A p.Val170Ile	INE75_00373	hisS	Histidine--tRNA ligase
SRR23882966	UC	Bacteroides_uniformis	CP072255	467773	snp	G	C	C:113 G:0	CDS	+	1238/1362	413/453	missense_variant c.1238G>C p.Gly413Ala	INE75_00373	hisS	Histidine--tRNA ligase
SRR23882966	UC	Bacteroides_uniformis	CP072255	473423	snp	C	T	T:110 C:0	CDS	+	827/1020	276/339	missense_variant c.827C>T p.Ala276Val	INE75_00380	ltaE	Low specificity L-threonine aldolase
SRR23882966	UC	Bacteroides_uniformis	CP072255	476888	del	ATTTGGCGGTGCCGGT	A	A:62 ATTTGGCGGTGCCGGT:0	CDS	+	288/969	96/322	disruptive_inframe_deletion c.288_302delCGGTGCCGGTTTTGG p.Gly97_Gly101del	INE75_00382	dnaJ_1	Chaperone protein DnaJ
SRR23882966	UC	Bacteroides_uniformis	CP072255	477561	complex	CAGA	AAGG	AAGG:104 CAGA:0	CDS	+	955/969	319/322	missense_variant c.955_958delCAGAinsAAGG p.GlnSer319LysGly	INE75_00382	dnaJ_1	Chaperone protein DnaJ
SRR23882966	UC	Bacteroides_uniformis	CP072255	481189	complex	AACCTTG	GGTCTTA	GGTCTTA:124 AACCTTG:0	CDS	-	408/1020	134/339	missense_variant c.402_408delCAAGGTTinsTAAGACC p.Val136Thr	INE75_00386	carE	Caffeyl-CoA reductase-Etf complex subunit CarE
SRR23882966	UC	Bacteroides_uniformis	CP072255	481833	snp	C	T	T:138 C:1	CDS	-	662/894	221/297	missense_variant c.662G>A p.Gly221Glu	INE75_00387	carD	Caffeyl-CoA reductase-Etf complex subunit CarD
SRR23882966	UC	Bacteroides_uniformis	CP072255	483233	snp	G	A	A:147 G:1	CDS	+	403/1761	135/586	missense_variant c.403G>A p.Ala135Thr	INE75_00388	dxs_2	1-deoxy-D-xylulose-5-phosphate synthase
SRR23882966	UC	Bacteroides_uniformis	CP072255	483653	snp	T	C	C:129 T:0	CDS	+	823/1761	275/586	missense_variant c.823T>C p.Ser275Pro	INE75_00388	dxs_2	1-deoxy-D-xylulose-5-phosphate synthase
SRR23882966	UC	Bacteroides_uniformis	CP072255	483658	mnp	AG	GA	GA:124 AG:0	CDS	+	828/1761	276/586	missense_variant c.828_829delAGinsGA p.Glu277Lys	INE75_00388	dxs_2	1-deoxy-D-xylulose-5-phosphate synthase
SRR23882966	UC	Bacteroides_uniformis	CP072255	484380	snp	G	T	T:118 G:0	CDS	+	1550/1761	517/586	missense_variant c.1550G>T p.Arg517Leu	INE75_00388	dxs_2	1-deoxy-D-xylulose-5-phosphate synthase
SRR23882966	UC	Bacteroides_uniformis	CP072255	484588	snp	G	T	T:123 G:0	CDS	+	1758/1761	586/586	missense_variant c.1758G>T p.Trp586Cys	INE75_00388	dxs_2	1-deoxy-D-xylulose-5-phosphate synthase
SRR23882966	UC	Bacteroides_uniformis	CP072255	484663	snp	C	A	A:119 C:0	CDS	-	1173/1200	391/399	missense_variant c.1173G>T p.Glu391Asp	INE75_00389	pepE_1	Aminopeptidase E
SRR23882966	UC	Bacteroides_uniformis	CP072255	485344	complex	ATTTTCCTT	CTTGTCTTG	CTTGTCTTG:93 ATTTTCCTT:0	CDS	-	492/1200	162/399	missense_variant c.484_492delAAGGAAAATinsCAAGACAAG p.LysGluAsn162GlnAspLys	INE75_00389	pepE_1	Aminopeptidase E
SRR23882966	UC	Bacteroides_uniformis	CP072255	485358	snp	C	T	T:102 C:0	CDS	-	478/1200	160/399	missense_variant c.478G>A p.Ala160Thr	INE75_00389	pepE_1	Aminopeptidase E
SRR23882966	UC	Bacteroides_uniformis	CP072255	485375	snp	C	T	T:101 C:0	CDS	-	461/1200	154/399	missense_variant c.461G>A p.Arg154Lys	INE75_00389	pepE_1	Aminopeptidase E
SRR23882966	UC	Bacteroides_uniformis	CP072255	485768	snp	G	A	A:116 G:0	CDS	-	68/1200	23/399	missense_variant c.68C>T p.Pro23Leu	INE75_00389	pepE_1	Aminopeptidase E
SRR23882966	UC	Bacteroides_uniformis	CP072255	487102	snp	A	C	C:101 A:0	CDS	+	62/3072	21/1023	missense_variant c.62A>C p.Tyr21Ser	INE75_00391	susC_4	TonB-dependent receptor SusC
SRR23882966	UC	Bacteroides_uniformis	CP072255	487237	snp	C	T	T:127 C:0	CDS	+	197/3072	66/1023	missense_variant c.197C>T p.Thr66Ile	INE75_00391	susC_4	TonB-dependent receptor SusC
SRR23882966	UC	Bacteroides_uniformis	CP072255	487290	snp	G	A	A:138 G:0	CDS	+	250/3072	84/1023	missense_variant c.250G>A p.Ala84Thr	INE75_00391	susC_4	TonB-dependent receptor SusC
SRR23882966	UC	Bacteroides_uniformis	CP072255	487315	snp	C	T	T:134 C:0	CDS	+	275/3072	92/1023	missense_variant c.275C>T p.Thr92Ile	INE75_00391	susC_4	TonB-dependent receptor SusC
SRR23882966	UC	Bacteroides_uniformis	CP072255	488373	snp	G	A	A:140 G:0	CDS	+	1333/3072	445/1023	missense_variant c.1333G>A p.Val445Ile	INE75_00391	susC_4	TonB-dependent receptor SusC
SRR23882966	UC	Bacteroides_uniformis	CP072255	488703	snp	A	G	G:134 A:0	CDS	+	1663/3072	555/1023	missense_variant c.1663A>G p.Ser555Gly	INE75_00391	susC_4	TonB-dependent receptor SusC
SRR23882966	UC	Bacteroides_uniformis	CP072255	488721	snp	A	G	G:155 A:0	CDS	+	1681/3072	561/1023	missense_variant c.1681A>G p.Ser561Gly	INE75_00391	susC_4	TonB-dependent receptor SusC
SRR23882966	UC	Bacteroides_uniformis	CP072255	488911	mnp	GAG	AGA	AGA:103 GAG:0	CDS	+	1871/3072	624/1023	missense_variant c.1871_1873delGAGinsAGA p.ArgAsp624LysAsn	INE75_00391	susC_4	TonB-dependent receptor SusC
SRR23882966	UC	Bacteroides_uniformis	CP072255	488952	snp	G	A	A:126 G:0	CDS	+	1912/3072	638/1023	missense_variant c.1912G>A p.Val638Ile	INE75_00391	susC_4	TonB-dependent receptor SusC
SRR23882966	UC	Bacteroides_uniformis	CP072255	489958	snp	C	T	T:149 C:0	CDS	+	2918/3072	973/1023	missense_variant c.2918C>T p.Ala973Val	INE75_00391	susC_4	TonB-dependent receptor SusC
SRR23882966	UC	Bacteroides_uniformis	CP072255	495007	snp	G	A	A:132 G:0	CDS	+	883/1485	295/494	missense_variant c.883G>A p.Val295Ile	INE75_00394	sacC	Levanase
SRR23882966	UC	Bacteroides_uniformis	CP072255	502740	snp	C	T	T:120 C:0	CDS	+	911/1167	304/388	missense_variant c.911C>T p.Thr304Met	INE75_00398	fucP_1	L-fucose-proton symporter
SRR23882966	UC	Bacteroides_uniformis	CP072255	504093	mnp	AC	TG	TG:106 AC:0	CDS	+	863/888	288/295	missense_variant c.863_864delACinsTG p.Asp288Val	INE75_00400	pfkB	ATP-dependent 6-phosphofructokinase
SRR23882966	UC	Bacteroides_uniformis	CP072255	519371	del	GT	G	G:129 GT:0	CDS	-	2768/2784	923/927	frameshift_variant c.2768delA p.His923fs	INE75_00413	uvrA_1	UvrABC system protein A
SRR23882966	UC	Bacteroides_uniformis	CP072255	520203	snp	T	C	C:150 T:0	CDS	-	1937/2784	646/927	missense_variant c.1937A>G p.Asn646Ser	INE75_00413	uvrA_1	UvrABC system protein A
SRR23882966	UC	Bacteroides_uniformis	CP072255	520447	complex	CTTT	TTTC	TTTC:96 CTTT:0	CDS	-	1693/2784	564/927	missense_variant c.1690_1693delAAAGinsGAAA p.LysAsp564GluAsn	INE75_00413	uvrA_1	UvrABC system protein A
SRR23882966	UC	Bacteroides_uniformis	CP072255	520486	mnp	TC	CT	CT:84 TC:0	CDS	-	1654/2784	551/927	missense_variant c.1653_1654delGAinsAG p.Lys552Glu	INE75_00413	uvrA_1	UvrABC system protein A
SRR23882966	UC	Bacteroides_uniformis	CP072255	520850	complex	TAGC	CATT	CATT:110 TAGC:0	CDS	-	1290/2784	429/927	missense_variant c.1287_1290delGCTAinsAATG p.Leu430Met	INE75_00413	uvrA_1	UvrABC system protein A
SRR23882966	UC	Bacteroides_uniformis	CP072255	521100	snp	C	T	T:144 C:6	CDS	-	1040/2784	347/927	missense_variant c.1040G>A p.Arg347Gln	INE75_00413	uvrA_1	UvrABC system protein A
SRR23882966	UC	Bacteroides_uniformis	CP072255	521148	snp	C	T	T:140 C:7	CDS	-	992/2784	331/927	missense_variant c.992G>A p.Gly331Asp	INE75_00413	uvrA_1	UvrABC system protein A
SRR23882966	UC	Bacteroides_uniformis	CP072255	521191	snp	C	T	T:149 C:1	CDS	-	949/2784	317/927	missense_variant c.949G>A p.Gly317Ser	INE75_00413	uvrA_1	UvrABC system protein A
SRR23882966	UC	Bacteroides_uniformis	CP072255	521301	snp	A	G	G:140 A:0	CDS	-	839/2784	280/927	missense_variant c.839T>C p.Val280Ala	INE75_00413	uvrA_1	UvrABC system protein A
SRR23882966	UC	Bacteroides_uniformis	CP072255	521691	snp	C	T	T:136 C:0	CDS	-	449/2784	150/927	missense_variant c.449G>A p.Arg150Lys	INE75_00413	uvrA_1	UvrABC system protein A
SRR23882966	UC	Bacteroides_uniformis	CP072255	526535	snp	C	A	A:93 C:1	CDS	-	546/549	182/182	missense_variant c.546G>T p.Lys182Asn	INE75_00417	chrA1	Chromate transport protein
SRR23882966	UC	Bacteroides_uniformis	CP072255	526563	snp	A	C	C:89 A:0	CDS	-	518/549	173/182	missense_variant c.518T>G p.Phe173Cys	INE75_00417	chrA1	Chromate transport protein
SRR23882966	UC	Bacteroides_uniformis	CP072255	526758	snp	G	A	A:121 G:0	CDS	-	323/549	108/182	missense_variant c.323C>T p.Thr108Ile	INE75_00417	chrA1	Chromate transport protein
SRR23882966	UC	Bacteroides_uniformis	CP072255	530419	snp	A	G	G:282 A:0	CDS	-	407/537	136/178	missense_variant c.407T>C p.Leu136Pro	INE75_00423	mgsA_1	Methylglyoxal synthase
SRR23882966	UC	Bacteroides_uniformis	CP072255	541088	snp	T	C	C:274 T:0	CDS	-	567/648	189/215	missense_variant c.567A>G p.Ile189Met	INE75_00433	yhgN_1	UPF0056 inner membrane protein YhgN
SRR23882966	UC	Bacteroides_uniformis	CP072255	581544	complex	ATTA	GTCG	GTCG:134 ATTA:0	CDS	-	2925/3705	974/1234	missense_variant c.2922_2925delTAATinsCGAC p.Asn975Asp	INE75_00467	purL	Phosphoribosylformylglycinamidine synthase
SRR23882966	UC	Bacteroides_uniformis	CP072255	583325	snp	C	T	T:144 C:1	CDS	-	1144/3705	382/1234	missense_variant c.1144G>A p.Gly382Ser	INE75_00467	purL	Phosphoribosylformylglycinamidine synthase
SRR23882966	UC	Bacteroides_uniformis	CP072255	592060	snp	G	A	A:124 G:0	CDS	+	638/1575	213/524	missense_variant c.638G>A p.Arg213Gln	INE75_00475	prfC	Peptide chain release factor 3
SRR23882966	UC	Bacteroides_uniformis	CP072255	592248	snp	T	C	C:155 T:0	CDS	+	826/1575	276/524	missense_variant c.826T>C p.Ser276Pro	INE75_00475	prfC	Peptide chain release factor 3
SRR23882966	UC	Bacteroides_uniformis	CP072255	595158	snp	A	C	C:142 A:0	CDS	+	373/1839	125/612	missense_variant c.373A>C p.Ser125Arg	INE75_00479	cfiA	2-oxoglutarate carboxylase large subunit
SRR23882966	UC	Bacteroides_uniformis	CP072255	596577	snp	T	C	C:98 T:0	CDS	+	1792/1839	598/612	missense_variant c.1792T>C p.Ser598Pro	INE75_00479	cfiA	2-oxoglutarate carboxylase large subunit
SRR23882966	UC	Bacteroides_uniformis	CP072255	596806	complex	TGGTGAT	CGGCGAG	CGGCGAG:103 TGGTGAT:0	CDS	+	183/1236	61/411	missense_variant c.183_189delTGGTGATinsCGGCGAG p.Asp63Glu	INE75_00480	gcdB_1	Glutaconyl-CoA decarboxylase subunit beta
SRR23882966	UC	Bacteroides_uniformis	CP072255	597082	complex	AGTGT	TGTGA	TGTGA:77 AGTGT:0	CDS	+	459/1236	153/411	missense_variant c.459_463delAGTGTinsTGTGA p.Leu155Met	INE75_00480	gcdB_1	Glutaconyl-CoA decarboxylase subunit beta
SRR23882966	UC	Bacteroides_uniformis	CP072255	597091	complex	GGGCTTT	AGGGTTC	AGGGTTC:73 GGGCTTT:0	CDS	+	468/1236	156/411	missense_variant c.468_474delGGGCTTTinsAGGGTTC p.Met156Ile	INE75_00480	gcdB_1	Glutaconyl-CoA decarboxylase subunit beta
SRR23882966	UC	Bacteroides_uniformis	CP072255	597104	complex	AAA	CAG	CAG:77 AAA:0	CDS	+	481/1236	161/411	missense_variant c.481_483delAAAinsCAG p.Lys161Gln	INE75_00480	gcdB_1	Glutaconyl-CoA decarboxylase subunit beta
SRR23882966	UC	Bacteroides_uniformis	CP072255	597742	complex	TATT	AATA	AATA:118 TATT:0	CDS	+	1119/1236	373/411	missense_variant c.1119_1122delTATTinsAATA p.Asp373Glu	INE75_00480	gcdB_1	Glutaconyl-CoA decarboxylase subunit beta
SRR23882966	UC	Bacteroides_uniformis	CP072255	600745	snp	T	C	C:113 T:0	CDS	-	1543/3030	515/1009	missense_variant c.1543A>G p.Ser515Gly	INE75_00482	mexB	Multidrug resistance protein MexB
SRR23882966	UC	Bacteroides_uniformis	CP072255	600791	complex	CTTGCT	TTTATC	TTTATC:97 CTTGCT:0	CDS	-	1497/3030	498/1009	missense_variant c.1492_1497delAGCAAGinsGATAAA p.Ser498Asp	INE75_00482	mexB	Multidrug resistance protein MexB
SRR23882966	UC	Bacteroides_uniformis	CP072255	601303	snp	G	T	T:145 G:0	CDS	-	985/3030	329/1009	missense_variant c.985C>A p.Gln329Lys	INE75_00482	mexB	Multidrug resistance protein MexB
SRR23882966	UC	Bacteroides_uniformis	CP072255	601669	snp	T	C	C:126 T:0	CDS	-	619/3030	207/1009	missense_variant c.619A>G p.Ser207Gly	INE75_00482	mexB	Multidrug resistance protein MexB
SRR23882966	UC	Bacteroides_uniformis	CP072255	601790	snp	T	A	A:138 T:0	CDS	-	498/3030	166/1009	missense_variant c.498A>T p.Gln166His	INE75_00482	mexB	Multidrug resistance protein MexB
SRR23882966	UC	Bacteroides_uniformis	CP072255	603282	snp	T	C	C:130 T:0	CDS	-	100/1044	34/347	missense_variant c.100A>G p.Ile34Val	INE75_00483	ttgD	Toluene efflux pump periplasmic linker protein TtgD
SRR23882966	UC	Bacteroides_uniformis	CP072255	604469	snp	T	G	G:132 T:0	CDS	-	1398/2319	466/772	missense_variant c.1398A>C p.Arg466Ser	INE75_00484	malP	Maltose phosphorylase
SRR23882966	UC	Bacteroides_uniformis	CP072255	605175	snp	G	A	A:144 G:0	CDS	-	692/2319	231/772	missense_variant c.692C>T p.Pro231Leu	INE75_00484	malP	Maltose phosphorylase
SRR23882966	UC	Bacteroides_uniformis	CP072255	605508	snp	G	A	A:120 G:0	CDS	-	359/2319	120/772	missense_variant c.359C>T p.Ser120Phe	INE75_00484	malP	Maltose phosphorylase
SRR23882966	UC	Bacteroides_uniformis	CP072255	607543	snp	C	T	T:141 C:0	CDS	-	940/1005	314/334	missense_variant c.940G>A p.Gly314Arg	INE75_00486	cytR	HTH-type transcriptional repressor CytR
SRR23882966	UC	Bacteroides_uniformis	CP072255	607551	snp	C	T	T:134 C:0	CDS	-	932/1005	311/334	missense_variant c.932G>A p.Arg311Lys	INE75_00486	cytR	HTH-type transcriptional repressor CytR
SRR23882966	UC	Bacteroides_uniformis	CP072255	607762	snp	C	T	T:135 C:0	CDS	-	721/1005	241/334	missense_variant c.721G>A p.Asp241Asn	INE75_00486	cytR	HTH-type transcriptional repressor CytR
SRR23882966	UC	Bacteroides_uniformis	CP072255	608212	snp	T	C	C:115 T:0	CDS	-	271/1005	91/334	missense_variant c.271A>G p.Asn91Asp	INE75_00486	cytR	HTH-type transcriptional repressor CytR
SRR23882966	UC	Bacteroides_uniformis	CP072255	608794	snp	C	A	A:109 C:0	CDS	+	97/1176	33/391	missense_variant c.97C>A p.Leu33Ile	INE75_00487	ganB	Arabinogalactan endo-beta-1,4-galactanase
SRR23882966	UC	Bacteroides_uniformis	CP072255	608893	complex	ACC	GCT	GCT:117 ACC:0	CDS	+	196/1176	66/391	missense_variant c.196_198delACCinsGCT p.Thr66Ala	INE75_00487	ganB	Arabinogalactan endo-beta-1,4-galactanase
SRR23882966	UC	Bacteroides_uniformis	CP072255	608998	snp	A	G	G:126 A:0	CDS	+	301/1176	101/391	missense_variant c.301A>G p.Asn101Asp	INE75_00487	ganB	Arabinogalactan endo-beta-1,4-galactanase
SRR23882966	UC	Bacteroides_uniformis	CP072255	609154	snp	G	A	A:137 G:0	CDS	+	457/1176	153/391	missense_variant c.457G>A p.Val153Ile	INE75_00487	ganB	Arabinogalactan endo-beta-1,4-galactanase
SRR23882966	UC	Bacteroides_uniformis	CP072255	609161	mnp	GT	AC	AC:120 GT:0	CDS	+	464/1176	155/391	missense_variant c.464_465delGTinsAC p.Gly155Asp	INE75_00487	ganB	Arabinogalactan endo-beta-1,4-galactanase
SRR23882966	UC	Bacteroides_uniformis	CP072255	609241	snp	T	C	C:127 T:0	CDS	+	544/1176	182/391	missense_variant c.544T>C p.Ser182Pro	INE75_00487	ganB	Arabinogalactan endo-beta-1,4-galactanase
SRR23882966	UC	Bacteroides_uniformis	CP072255	609334	snp	G	A	A:115 G:0	CDS	+	637/1176	213/391	missense_variant c.637G>A p.Glu213Lys	INE75_00487	ganB	Arabinogalactan endo-beta-1,4-galactanase
SRR23882966	UC	Bacteroides_uniformis	CP072255	609478	snp	G	A	A:100 G:0	CDS	+	781/1176	261/391	missense_variant c.781G>A p.Asp261Asn	INE75_00487	ganB	Arabinogalactan endo-beta-1,4-galactanase
SRR23882966	UC	Bacteroides_uniformis	CP072255	609488	snp	G	A	A:94 G:0	CDS	+	791/1176	264/391	missense_variant c.791G>A p.Arg264Lys	INE75_00487	ganB	Arabinogalactan endo-beta-1,4-galactanase
SRR23882966	UC	Bacteroides_uniformis	CP072255	613127	snp	C	T	T:46 C:0	CDS	+	17/2967	6/988	missense_variant c.17C>T p.Pro6Leu	INE75_00490	susC_5	TonB-dependent receptor SusC
SRR23882966	UC	Bacteroides_uniformis	CP072255	613136	complex	ATCG	GTCA	GTCA:39 ATCG:0	CDS	+	26/2967	9/988	missense_variant c.26_29delATCGinsGTCA p.TyrArg9CysGln	INE75_00490	susC_5	TonB-dependent receptor SusC
SRR23882966	UC	Bacteroides_uniformis	CP072255	631643	snp	G	A	A:113 G:0	CDS	+	410/582	137/193	missense_variant c.410G>A p.Ser137Asn	INE75_00503	maf	dTTP/UTP pyrophosphatase
SRR23882966	UC	Bacteroides_uniformis	CP072255	631680	snp	A	C	C:112 A:0	CDS	+	447/582	149/193	missense_variant c.447A>C p.Gln149His	INE75_00503	maf	dTTP/UTP pyrophosphatase
SRR23882966	UC	Bacteroides_uniformis	CP072255	631810	snp	A	G	G:112 A:0	CDS	+	577/582	193/193	missense_variant c.577A>G p.Ile193Val	INE75_00503	maf	dTTP/UTP pyrophosphatase
SRR23882966	UC	Bacteroides_uniformis	CP072255	647734	snp	G	A	A:110 G:0	CDS	+	382/1197	128/398	missense_variant c.382G>A p.Ala128Thr	INE75_00513	fsr	Fosmidomycin resistance protein
SRR23882966	UC	Bacteroides_uniformis	CP072255	647854	mnp	AGAT	CATC	CATC:73 AGAT:0	CDS	+	502/1197	168/398	missense_variant c.502_505delAGATinsCATC p.ArgTyr168HisHis	INE75_00513	fsr	Fosmidomycin resistance protein
SRR23882966	UC	Bacteroides_uniformis	CP072255	647868	snp	T	G	G:86 T:0	CDS	+	516/1197	172/398	missense_variant c.516T>G p.Phe172Leu	INE75_00513	fsr	Fosmidomycin resistance protein
SRR23882966	UC	Bacteroides_uniformis	CP072255	647999	mnp	GA	AG	AG:88 GA:0	CDS	+	647/1197	216/398	missense_variant c.647_648delGAinsAG p.Arg216Lys	INE75_00513	fsr	Fosmidomycin resistance protein
SRR23882966	UC	Bacteroides_uniformis	CP072255	648122	snp	A	C	C:103 A:0	CDS	+	770/1197	257/398	missense_variant c.770A>C p.Asp257Ala	INE75_00513	fsr	Fosmidomycin resistance protein
SRR23882966	UC	Bacteroides_uniformis	CP072255	651251	snp	G	A	A:116 G:0	CDS	+	674/1998	225/665	missense_variant c.674G>A p.Arg225Lys	INE75_00518	pulA	Pullulanase
SRR23882966	UC	Bacteroides_uniformis	CP072255	651959	snp	C	A	A:98 C:2	CDS	+	1382/1998	461/665	missense_variant c.1382C>A p.Ala461Asp	INE75_00518	pulA	Pullulanase
SRR23882966	UC	Bacteroides_uniformis	CP072255	652950	snp	C	T	T:127 C:0	CDS	+	368/1476	123/491	missense_variant c.368C>T p.Ala123Val	INE75_00519	modF	ABC transporter ATP-binding protein ModF
SRR23882966	UC	Bacteroides_uniformis	CP072255	653067	snp	T	C	C:122 T:0	CDS	+	485/1476	162/491	missense_variant c.485T>C p.Val162Ala	INE75_00519	modF	ABC transporter ATP-binding protein ModF
SRR23882966	UC	Bacteroides_uniformis	CP072255	653146	snp	T	G	G:126 T:0	CDS	+	564/1476	188/491	missense_variant c.564T>G p.Asp188Glu	INE75_00519	modF	ABC transporter ATP-binding protein ModF
SRR23882966	UC	Bacteroides_uniformis	CP072255	653216	snp	G	A	A:125 G:0	CDS	+	634/1476	212/491	missense_variant c.634G>A p.Val212Ile	INE75_00519	modF	ABC transporter ATP-binding protein ModF
SRR23882966	UC	Bacteroides_uniformis	CP072255	653242	snp	G	C	C:128 G:0	CDS	+	660/1476	220/491	missense_variant c.660G>C p.Glu220Asp	INE75_00519	modF	ABC transporter ATP-binding protein ModF
SRR23882966	UC	Bacteroides_uniformis	CP072255	653779	snp	T	G	G:121 T:7	CDS	+	1197/1476	399/491	missense_variant c.1197T>G p.Asp399Glu	INE75_00519	modF	ABC transporter ATP-binding protein ModF
SRR23882966	UC	Bacteroides_uniformis	CP072255	663743	complex	ATCT	GTCC	GTCC:139 ATCT:0	CDS	+	31/1170	11/389	missense_variant c.31_34delATCTinsGTCC p.Ile11Val	INE75_00527	ybdG_2	Miniconductance mechanosensitive channel YbdG
SRR23882966	UC	Bacteroides_uniformis	CP072255	664009	snp	T	G	G:128 T:0	CDS	+	297/1170	99/389	missense_variant c.297T>G p.Asp99Glu	INE75_00527	ybdG_2	Miniconductance mechanosensitive channel YbdG
SRR23882966	UC	Bacteroides_uniformis	CP072255	664626	snp	A	G	G:134 A:0	CDS	+	914/1170	305/389	missense_variant c.914A>G p.Glu305Gly	INE75_00527	ybdG_2	Miniconductance mechanosensitive channel YbdG
SRR23882966	UC	Bacteroides_uniformis	CP072255	665979	snp	C	T	T:88 C:0	CDS	-	1458/1458	486/485	splice_region_variant&stop_retained_variant c.1458G>A p.Ter486Ter	INE75_00529	pepD_2	Cytosol non-specific dipeptidase
SRR23882966	UC	Bacteroides_uniformis	CP072255	665986	complex	GCTGGT	ACCGGA	ACCGGA:89 GCTGGT:0	CDS	-	1451/1458	482/485	missense_variant c.1446_1451delACCAGCinsTCCGGT p.Ala484Val	INE75_00529	pepD_2	Cytosol non-specific dipeptidase
SRR23882966	UC	Bacteroides_uniformis	CP072255	666212	snp	T	C	C:157 T:0	CDS	-	1225/1458	409/485	missense_variant c.1225A>G p.Lys409Glu	INE75_00529	pepD_2	Cytosol non-specific dipeptidase
SRR23882966	UC	Bacteroides_uniformis	CP072255	666377	mnp	GC	AT	AT:115 GC:0	CDS	-	1060/1458	353/485	missense_variant c.1059_1060delGCinsAT p.Pro354Ser	INE75_00529	pepD_2	Cytosol non-specific dipeptidase
SRR23882966	UC	Bacteroides_uniformis	CP072255	666728	snp	T	C	C:158 T:1	CDS	-	709/1458	237/485	missense_variant c.709A>G p.Thr237Ala	INE75_00529	pepD_2	Cytosol non-specific dipeptidase
SRR23882966	UC	Bacteroides_uniformis	CP072255	668744	complex	TGGTG	CGGTA	CGGTA:57 TGGTG:0	CDS	-	700/771	232/256	missense_variant c.696_700delCACCAinsTACCG p.Ile234Val	INE75_00532	cutC	Copper homeostasis protein CutC
SRR23882966	UC	Bacteroides_uniformis	CP072255	668888	snp	T	C	C:119 T:0	CDS	-	556/771	186/256	missense_variant c.556A>G p.Thr186Ala	INE75_00532	cutC	Copper homeostasis protein CutC
SRR23882966	UC	Bacteroides_uniformis	CP072255	668926	snp	T	C	C:119 T:0	CDS	-	518/771	173/256	missense_variant c.518A>G p.Asp173Gly	INE75_00532	cutC	Copper homeostasis protein CutC
SRR23882966	UC	Bacteroides_uniformis	CP072255	668968	snp	C	T	T:110 C:0	CDS	-	476/771	159/256	missense_variant c.476G>A p.Arg159Gln	INE75_00532	cutC	Copper homeostasis protein CutC
SRR23882966	UC	Bacteroides_uniformis	CP072255	668981	snp	G	A	A:113 G:0	CDS	-	463/771	155/256	missense_variant c.463C>T p.Pro155Ser	INE75_00532	cutC	Copper homeostasis protein CutC
SRR23882966	UC	Bacteroides_uniformis	CP072255	669019	snp	T	G	G:107 T:0	CDS	-	425/771	142/256	missense_variant c.425A>C p.Glu142Ala	INE75_00532	cutC	Copper homeostasis protein CutC
SRR23882966	UC	Bacteroides_uniformis	CP072255	669043	snp	C	T	T:121 C:0	CDS	-	401/771	134/256	missense_variant c.401G>A p.Arg134Gln	INE75_00532	cutC	Copper homeostasis protein CutC
SRR23882966	UC	Bacteroides_uniformis	CP072255	669104	snp	C	T	T:109 C:0	CDS	-	340/771	114/256	missense_variant c.340G>A p.Glu114Lys	INE75_00532	cutC	Copper homeostasis protein CutC
SRR23882966	UC	Bacteroides_uniformis	CP072255	669292	snp	G	A	A:107 G:0	CDS	-	152/771	51/256	missense_variant c.152C>T p.Ala51Val	INE75_00532	cutC	Copper homeostasis protein CutC
SRR23882966	UC	Bacteroides_uniformis	CP072255	675789	complex	GTT	ATA	ATA:77 GTT:0	CDS	+	85/579	29/192	missense_variant c.85_87delGTTinsATA p.Val29Ile	INE75_00542	mtnN_1	5'-methylthioadenosine/S-adenosylhomocysteine nucleosidase
SRR23882966	UC	Bacteroides_uniformis	CP072255	677343	complex	GTG	ATA	ATA:117 GTG:0	CDS	+	556/873	186/290	missense_variant c.556_558delGTGinsATA p.Val186Ile	INE75_00544	pdxK	Pyridoxine/pyridoxal/pyridoxamine kinase
SRR23882966	UC	Bacteroides_uniformis	CP072255	683439	snp	G	A	A:132 G:0	CDS	-	1238/1389	413/462	missense_variant c.1238C>T p.Ala413Val	INE75_00552	alsT_1	Amino-acid carrier protein AlsT
SRR23882966	UC	Bacteroides_uniformis	CP072255	693469	snp	G	C	C:144 G:0	CDS	+	475/747	159/248	missense_variant c.475G>C p.Val159Leu	INE75_00562	axe2	Acetylxylan esterase
SRR23882966	UC	Bacteroides_uniformis	CP072255	693609	complex	TGC	CGT	CGT:107 TGC:0	CDS	+	615/747	205/248	missense_variant c.615_617delTGCinsCGT p.Ala206Val	INE75_00562	axe2	Acetylxylan esterase
SRR23882966	UC	Bacteroides_uniformis	CP072255	693643	snp	G	A	A:114 G:0	CDS	+	649/747	217/248	missense_variant c.649G>A p.Ala217Thr	INE75_00562	axe2	Acetylxylan esterase
SRR23882966	UC	Bacteroides_uniformis	CP072255	697868	snp	G	A	A:123 G:0	CDS	-	373/468	125/155	missense_variant c.373C>T p.Arg125Trp	INE75_00572	yjaB_1	Peptidyl-lysine N-acetyltransferase YjaB
SRR23882966	UC	Bacteroides_uniformis	CP072255	697958	snp	G	A	A:113 G:0	CDS	-	283/468	95/155	missense_variant c.283C>T p.His95Tyr	INE75_00572	yjaB_1	Peptidyl-lysine N-acetyltransferase YjaB
SRR23882966	UC	Bacteroides_uniformis	CP072255	703302	snp	C	T	T:136 C:0	CDS	-	312/651	104/216	missense_variant c.312G>A p.Met104Ile	INE75_00576	aat	Leucyl/phenylalanyl-tRNA--protein transferase
SRR23882966	UC	Bacteroides_uniformis	CP072255	703331	snp	C	T	T:136 C:0	CDS	-	283/651	95/216	missense_variant c.283G>A p.Val95Ile	INE75_00576	aat	Leucyl/phenylalanyl-tRNA--protein transferase
SRR23882966	UC	Bacteroides_uniformis	CP072255	703337	snp	C	G	G:136 C:0	CDS	-	277/651	93/216	missense_variant c.277G>C p.Glu93Gln	INE75_00576	aat	Leucyl/phenylalanyl-tRNA--protein transferase
SRR23882966	UC	Bacteroides_uniformis	CP072255	706955	mnp	AG	GA	GA:114 AG:0	CDS	-	850/858	283/285	missense_variant c.849_850delCTinsTC p.Trp284Arg	INE75_00580	bacC_1	Dihydroanticapsin 7-dehydrogenase
SRR23882966	UC	Bacteroides_uniformis	CP072255	707039	snp	C	G	G:138 C:0	CDS	-	766/858	256/285	missense_variant c.766G>C p.Val256Leu	INE75_00580	bacC_1	Dihydroanticapsin 7-dehydrogenase
SRR23882966	UC	Bacteroides_uniformis	CP072255	707529	complex	ATAG	GTGA	GTGA:121 ATAG:0	CDS	-	276/858	91/285	missense_variant c.273_276delCTATinsTCAC p.Tyr92His	INE75_00580	bacC_1	Dihydroanticapsin 7-dehydrogenase
SRR23882966	UC	Bacteroides_uniformis	CP072255	707570	complex	TCAT	CCAG	CCAG:119 TCAT:0	CDS	-	235/858	78/285	missense_variant c.232_235delATGAinsCTGG p.MetLys78LeuGlu	INE75_00580	bacC_1	Dihydroanticapsin 7-dehydrogenase
SRR23882966	UC	Bacteroides_uniformis	CP072255	707764	snp	T	C	C:63 T:0	CDS	-	41/858	14/285	missense_variant c.41A>G p.Gln14Arg	INE75_00580	bacC_1	Dihydroanticapsin 7-dehydrogenase
SRR23882966	UC	Bacteroides_uniformis	CP072255	709494	snp	T	C	C:56 T:0	CDS	-	1060/1074	354/357	missense_variant c.1060A>G p.Lys354Glu	INE75_00583	yhcG_1	Putative nuclease YhcG
SRR23882966	UC	Bacteroides_uniformis	CP072255	709637	snp	A	G	G:110 A:0	CDS	-	917/1074	306/357	missense_variant c.917T>C p.Val306Ala	INE75_00583	yhcG_1	Putative nuclease YhcG
SRR23882966	UC	Bacteroides_uniformis	CP072255	709685	snp	T	G	G:123 T:0	CDS	-	869/1074	290/357	missense_variant c.869A>C p.Asn290Thr	INE75_00583	yhcG_1	Putative nuclease YhcG
SRR23882966	UC	Bacteroides_uniformis	CP072255	725979	snp	T	G	G:123 T:0	CDS	-	1175/1395	392/464	missense_variant c.1175A>C p.Gln392Pro	INE75_00597	mnmE	tRNA modification GTPase MnmE
SRR23882966	UC	Bacteroides_uniformis	CP072255	726169	snp	C	T	T:139 C:0	CDS	-	985/1395	329/464	missense_variant c.985G>A p.Glu329Lys	INE75_00597	mnmE	tRNA modification GTPase MnmE
SRR23882966	UC	Bacteroides_uniformis	CP072255	726190	snp	C	T	T:131 C:0	CDS	-	964/1395	322/464	missense_variant c.964G>A p.Ala322Thr	INE75_00597	mnmE	tRNA modification GTPase MnmE
SRR23882966	UC	Bacteroides_uniformis	CP072255	726555	snp	T	C	C:117 T:1	CDS	-	599/1395	200/464	missense_variant c.599A>G p.Asp200Gly	INE75_00597	mnmE	tRNA modification GTPase MnmE
SRR23882966	UC	Bacteroides_uniformis	CP072255	726934	snp	C	T	T:117 C:0	CDS	-	220/1395	74/464	missense_variant c.220G>A p.Ala74Thr	INE75_00597	mnmE	tRNA modification GTPase MnmE
SRR23882966	UC	Bacteroides_uniformis	CP072255	727614	snp	T	C	C:116 T:0	CDS	-	700/879	234/292	missense_variant c.700A>G p.Ser234Gly	INE75_00598	deoD	Purine nucleoside phosphorylase DeoD-type
SRR23882966	UC	Bacteroides_uniformis	CP072255	727737	snp	C	T	T:114 C:0	CDS	-	577/879	193/292	missense_variant c.577G>A p.Asp193Asn	INE75_00598	deoD	Purine nucleoside phosphorylase DeoD-type
SRR23882966	UC	Bacteroides_uniformis	CP072255	727764	mnp	CA	TG	TG:105 CA:0	CDS	-	550/879	183/292	missense_variant c.549_550delTGinsCA p.Ala184Thr	INE75_00598	deoD	Purine nucleoside phosphorylase DeoD-type
SRR23882966	UC	Bacteroides_uniformis	CP072255	736162	snp	G	T	T:145 G:0	CDS	-	339/954	113/317	missense_variant c.339C>A p.Asp113Glu	INE75_00608	rgtE	Dodecaprenyl-phosphate galacturonate synthase
SRR23882966	UC	Bacteroides_uniformis	CP072255	741255	snp	A	G	G:31 A:0	CDS	+	214/1431	72/476	missense_variant c.214A>G p.Ile72Val	INE75_00612	susC_6	TonB-dependent receptor SusC
SRR23882966	UC	Bacteroides_uniformis	CP072255	759752	snp	T	C	C:148 T:0	CDS	+	236/2154	79/717	missense_variant c.236T>C p.Val79Ala	INE75_00625	susB_2	Glucan 1,4-alpha-glucosidase SusB
SRR23882966	UC	Bacteroides_uniformis	CP072255	761160	snp	G	C	C:124 G:0	CDS	+	1644/2154	548/717	missense_variant c.1644G>C p.Glu548Asp	INE75_00625	susB_2	Glucan 1,4-alpha-glucosidase SusB
SRR23882966	UC	Bacteroides_uniformis	CP072255	767582	snp	C	T	T:111 C:0	CDS	+	920/1089	307/362	missense_variant c.920C>T p.Thr307Ile	INE75_00630	gcvT	Aminomethyltransferase
SRR23882966	UC	Bacteroides_uniformis	CP072255	782866	complex	GGGC	AAGT	AAGT:95 GGGC:0	CDS	+	90/1362	30/453	missense_variant c.90_93delGGGCinsAAGT p.Gly31Ser	INE75_00643	atoC_1	Regulatory protein AtoC
SRR23882966	UC	Bacteroides_uniformis	CP072255	788083	snp	A	G	G:139 A:0	CDS	-	977/1695	326/564	missense_variant c.977T>C p.Val326Ala	INE75_00646	aspT_2	Aspartate/alanine antiporter
SRR23882966	UC	Bacteroides_uniformis	CP072255	796107	snp	C	T	T:104 C:0	CDS	+	221/1173	74/390	missense_variant c.221C>T p.Thr74Ile	INE75_00653	adh2	Long-chain-alcohol dehydrogenase 2
SRR23882966	UC	Bacteroides_uniformis	CP072255	796442	snp	C	T	T:134 C:0	CDS	+	556/1173	186/390	missense_variant c.556C>T p.Pro186Ser	INE75_00653	adh2	Long-chain-alcohol dehydrogenase 2
SRR23882966	UC	Bacteroides_uniformis	CP072255	796919	snp	G	A	A:124 G:0	CDS	+	1033/1173	345/390	missense_variant c.1033G>A p.Gly345Ser	INE75_00653	adh2	Long-chain-alcohol dehydrogenase 2
SRR23882966	UC	Bacteroides_uniformis	CP072255	796970	snp	G	A	A:124 G:0	CDS	+	1084/1173	362/390	missense_variant c.1084G>A p.Gly362Ser	INE75_00653	adh2	Long-chain-alcohol dehydrogenase 2
SRR23882966	UC	Bacteroides_uniformis	CP072255	797045	snp	T	C	C:125 T:0	CDS	+	1159/1173	387/390	missense_variant c.1159T>C p.Cys387Arg	INE75_00653	adh2	Long-chain-alcohol dehydrogenase 2
SRR23882966	UC	Bacteroides_uniformis	CP072255	800833	complex	CACTT	AACTC	AACTC:99 CACTT:0	CDS	+	339/456	113/151	missense_variant c.339_343delCACTTinsAACTC p.Ser115Pro	INE75_00657	ssb	Single-stranded DNA-binding protein
SRR23882966	UC	Bacteroides_uniformis	CP072255	800845	complex	CGC	TGG	TGG:97 CGC:0	CDS	+	351/456	117/151	missense_variant c.351_353delCGCinsTGG p.Ala118Gly	INE75_00657	ssb	Single-stranded DNA-binding protein
SRR23882966	UC	Bacteroides_uniformis	CP072255	800908	complex	CAT	TGC	TGC:100 CAT:0	CDS	+	414/456	138/151	missense_variant c.414_416delCATinsTGC p.Ile139Ala	INE75_00657	ssb	Single-stranded DNA-binding protein
SRR23882966	UC	Bacteroides_uniformis	CP072255	803122	snp	T	C	C:104 T:0	CDS	-	1240/1374	414/457	missense_variant c.1240A>G p.Asn414Asp	INE75_00660	tnaA1	Tryptophanase 1
SRR23882966	UC	Bacteroides_uniformis	CP072255	803394	snp	C	G	G:134 C:0	CDS	-	968/1374	323/457	missense_variant c.968G>C p.Gly323Ala	INE75_00660	tnaA1	Tryptophanase 1
SRR23882966	UC	Bacteroides_uniformis	CP072255	803543	snp	G	C	C:161 G:1	CDS	-	819/1374	273/457	missense_variant c.819C>G p.Asp273Glu	INE75_00660	tnaA1	Tryptophanase 1
SRR23882966	UC	Bacteroides_uniformis	CP072255	803755	snp	T	G	G:113 T:0	CDS	-	607/1374	203/457	missense_variant c.607A>C p.Ile203Leu	INE75_00660	tnaA1	Tryptophanase 1
SRR23882966	UC	Bacteroides_uniformis	CP072255	803830	snp	C	T	T:124 C:0	CDS	-	532/1374	178/457	missense_variant c.532G>A p.Val178Ile	INE75_00660	tnaA1	Tryptophanase 1
SRR23882966	UC	Bacteroides_uniformis	CP072255	803848	snp	T	C	C:128 T:0	CDS	-	514/1374	172/457	missense_variant c.514A>G p.Ser172Gly	INE75_00660	tnaA1	Tryptophanase 1
SRR23882966	UC	Bacteroides_uniformis	CP072255	806952	snp	A	T	T:141 A:2	CDS	-	5/1794	2/597	missense_variant c.5T>A p.Val2Asp	INE75_00662	srrA	Transcriptional regulatory protein SrrA
SRR23882966	UC	Bacteroides_uniformis	CP072255	807191	complex	TGTCCAGT	CGTTCAGC	CGTTCAGC:119 TGTCCAGT:0	CDS	-	430/690	141/229	missense_variant c.423_430delACTGGACAinsGCTGAACG p.AspIle143AsnVal	INE75_00662	srrA	Transcriptional regulatory protein SrrA
SRR23882966	UC	Bacteroides_uniformis	CP072255	807250	snp	C	T	T:134 C:0	CDS	-	371/690	124/229	missense_variant c.371G>A p.Arg124Gln	INE75_00662	srrA	Transcriptional regulatory protein SrrA
SRR23882966	UC	Bacteroides_uniformis	CP072255	807474	complex	CAGGC	TAGGT	TAGGT:105 CAGGC:0	CDS	-	147/690	48/229	missense_variant c.143_147delGCCTGinsACCTA p.Ser48Asn	INE75_00662	srrA	Transcriptional regulatory protein SrrA
SRR23882966	UC	Bacteroides_uniformis	CP072255	807614	snp	C	T	T:122 C:0	CDS	-	7/690	3/229	missense_variant c.7G>A p.Asp3Asn	INE75_00662	srrA	Transcriptional regulatory protein SrrA
SRR23882966	UC	Bacteroides_uniformis	CP072255	822772	snp	T	C	C:118 T:0	CDS	-	1355/2160	452/719	missense_variant c.1355A>G p.His452Arg	INE75_00673	dpp7_1	Dipeptidyl-peptidase 7
SRR23882966	UC	Bacteroides_uniformis	CP072255	823083	snp	G	T	T:161 G:0	CDS	-	1044/2160	348/719	missense_variant c.1044C>A p.Asn348Lys	INE75_00673	dpp7_1	Dipeptidyl-peptidase 7
SRR23882966	UC	Bacteroides_uniformis	CP072255	823440	snp	C	G	G:125 C:1	CDS	-	687/2160	229/719	missense_variant c.687G>C p.Met229Ile	INE75_00673	dpp7_1	Dipeptidyl-peptidase 7
SRR23882966	UC	Bacteroides_uniformis	CP072255	823731	snp	G	C	C:139 G:0	CDS	-	396/2160	132/719	missense_variant c.396C>G p.Asp132Glu	INE75_00673	dpp7_1	Dipeptidyl-peptidase 7
SRR23882966	UC	Bacteroides_uniformis	CP072255	823991	snp	C	T	T:108 C:0	CDS	-	136/2160	46/719	missense_variant c.136G>A p.Ala46Thr	INE75_00673	dpp7_1	Dipeptidyl-peptidase 7
SRR23882966	UC	Bacteroides_uniformis	CP072255	825330	snp	T	C	C:140 T:0	CDS	-	1102/2166	368/721	missense_variant c.1102A>G p.Thr368Ala	INE75_00674	dpp7_2	Dipeptidyl-peptidase 7
SRR23882966	UC	Bacteroides_uniformis	CP072255	826539	snp	T	C	C:126 T:0	CDS	-	1181/1236	394/411	missense_variant c.1181A>G p.Gln394Arg	INE75_00675	chuR	Anaerobic sulfatase-maturating enzyme
SRR23882966	UC	Bacteroides_uniformis	CP072255	826581	snp	A	G	G:129 A:0	CDS	-	1139/1236	380/411	missense_variant c.1139T>C p.Val380Ala	INE75_00675	chuR	Anaerobic sulfatase-maturating enzyme
SRR23882966	UC	Bacteroides_uniformis	CP072255	826835	complex	CGC	GGT	GGT:116 CGC:0	CDS	-	885/1236	295/411	missense_variant c.883_885delGCGinsACC p.Ala295Thr	INE75_00675	chuR	Anaerobic sulfatase-maturating enzyme
SRR23882966	UC	Bacteroides_uniformis	CP072255	827576	complex	ATCA	CTCG	CTCG:93 ATCA:0	CDS	-	144/1236	47/411	missense_variant c.141_144delTGATinsCGAG p.Asp48Glu	INE75_00675	chuR	Anaerobic sulfatase-maturating enzyme
SRR23882966	UC	Bacteroides_uniformis	CP072255	831740	snp	T	C	C:109 T:1	CDS	-	34/486	12/161	missense_variant c.34A>G p.Ile12Val	INE75_00680	ylaC	RNA polymerase sigma factor YlaC
SRR23882966	UC	Bacteroides_uniformis	CP072255	832002	snp	T	C	C:102 T:0	CDS	-	880/915	294/304	missense_variant c.880A>G p.Arg294Gly	INE75_00681	metH_1	Methionine synthase
SRR23882966	UC	Bacteroides_uniformis	CP072255	832637	snp	C	T	T:106 C:1	CDS	-	245/915	82/304	missense_variant c.245G>A p.Gly82Asp	INE75_00681	metH_1	Methionine synthase
SRR23882966	UC	Bacteroides_uniformis	CP072255	832859	snp	G	A	A:101 G:0	CDS	-	23/915	8/304	missense_variant c.23C>T p.Pro8Leu	INE75_00681	metH_1	Methionine synthase
SRR23882966	UC	Bacteroides_uniformis	CP072255	833095	snp	C	T	T:146 C:0	CDS	-	1174/1347	392/448	missense_variant c.1174G>A p.Ala392Thr	INE75_00682	pyrC	Dihydroorotase
SRR23882966	UC	Bacteroides_uniformis	CP072255	833218	snp	C	T	T:141 C:0	CDS	-	1051/1347	351/448	missense_variant c.1051G>A p.Val351Ile	INE75_00682	pyrC	Dihydroorotase
SRR23882966	UC	Bacteroides_uniformis	CP072255	835659	snp	C	T	T:130 C:0	CDS	+	82/3534	28/1177	missense_variant c.82C>T p.His28Tyr	INE75_00684	mfd	Transcription-repair-coupling factor
SRR23882966	UC	Bacteroides_uniformis	CP072255	835692	snp	A	G	G:116 A:0	CDS	+	115/3534	39/1177	missense_variant c.115A>G p.Arg39Gly	INE75_00684	mfd	Transcription-repair-coupling factor
SRR23882966	UC	Bacteroides_uniformis	CP072255	836144	snp	G	C	C:118 G:0	CDS	+	567/3534	189/1177	missense_variant c.567G>C p.Glu189Asp	INE75_00684	mfd	Transcription-repair-coupling factor
SRR23882966	UC	Bacteroides_uniformis	CP072255	836703	snp	G	A	A:133 G:0	CDS	+	1126/3534	376/1177	missense_variant c.1126G>A p.Val376Ile	INE75_00684	mfd	Transcription-repair-coupling factor
SRR23882966	UC	Bacteroides_uniformis	CP072255	836933	complex	CGTC	TATT	TATT:116 CGTC:0	CDS	+	1356/3534	452/1177	missense_variant c.1356_1359delCGTCinsTATT p.Val453Ile	INE75_00684	mfd	Transcription-repair-coupling factor
SRR23882966	UC	Bacteroides_uniformis	CP072255	837363	snp	C	T	T:128 C:3	CDS	+	1786/3534	596/1177	missense_variant c.1786C>T p.Pro596Ser	INE75_00684	mfd	Transcription-repair-coupling factor
SRR23882966	UC	Bacteroides_uniformis	CP072255	837679	snp	T	C	C:117 T:0	CDS	+	2102/3534	701/1177	missense_variant c.2102T>C p.Val701Ala	INE75_00684	mfd	Transcription-repair-coupling factor
SRR23882966	UC	Bacteroides_uniformis	CP072255	838077	snp	G	T	T:122 G:0	CDS	+	2500/3534	834/1177	missense_variant c.2500G>T p.Val834Phe	INE75_00684	mfd	Transcription-repair-coupling factor
SRR23882966	UC	Bacteroides_uniformis	CP072255	838779	snp	A	T	T:133 A:0	CDS	+	3202/3534	1068/1177	missense_variant c.3202A>T p.Thr1068Ser	INE75_00684	mfd	Transcription-repair-coupling factor
SRR23882966	UC	Bacteroides_uniformis	CP072255	839050	snp	G	A	A:120 G:0	CDS	+	3473/3534	1158/1177	missense_variant c.3473G>A p.Arg1158Lys	INE75_00684	mfd	Transcription-repair-coupling factor
SRR23882966	UC	Bacteroides_uniformis	CP072255	839109	ins	T	TA	TA:117 T:0	CDS	+	3524/3534	1175/1177	frameshift_variant c.3523_3524insA p.Val1175fs	INE75_00684	mfd	Transcription-repair-coupling factor
SRR23882966	UC	Bacteroides_uniformis	CP072255	849709	snp	C	T	T:125 C:0	CDS	-	682/807	228/268	missense_variant c.682G>A p.Asp228Asn	INE75_00693	yafV	Omega-amidase YafV
SRR23882966	UC	Bacteroides_uniformis	CP072255	850159	snp	T	C	C:145 T:0	CDS	-	232/807	78/268	missense_variant c.232A>G p.Ser78Gly	INE75_00693	yafV	Omega-amidase YafV
SRR23882966	UC	Bacteroides_uniformis	CP072255	850246	snp	C	T	T:132 C:0	CDS	-	145/807	49/268	missense_variant c.145G>A p.Asp49Asn	INE75_00693	yafV	Omega-amidase YafV
SRR23882966	UC	Bacteroides_uniformis	CP072255	861878	snp	C	T	T:111 C:0	CDS	-	217/843	73/280	missense_variant c.217G>A p.Val73Ile	INE75_00703	prmA	Ribosomal protein L11 methyltransferase
SRR23882966	UC	Bacteroides_uniformis	CP072255	868780	snp	T	C	C:95 T:0	CDS	-	313/435	105/144	missense_variant c.313A>G p.Ile105Val	INE75_00711	perR	Peroxide-responsive repressor PerR
SRR23882966	UC	Bacteroides_uniformis	CP072255	869806	snp	C	A	A:141 C:0	CDS	+	417/1926	139/641	missense_variant c.417C>A p.Asn139Lys	INE75_00712	nadE	Glutamine-dependent NAD(+) synthetase
SRR23882966	UC	Bacteroides_uniformis	CP072255	870163	snp	C	A	A:107 C:0	CDS	+	774/1926	258/641	missense_variant c.774C>A p.Asp258Glu	INE75_00712	nadE	Glutamine-dependent NAD(+) synthetase
SRR23882966	UC	Bacteroides_uniformis	CP072255	870175	mnp	TG	CA	CA:97 TG:0	CDS	+	786/1926	262/641	missense_variant c.786_787delTGinsCA p.Val263Ile	INE75_00712	nadE	Glutamine-dependent NAD(+) synthetase
SRR23882966	UC	Bacteroides_uniformis	CP072255	870205	complex	CAT	TAC	TAC:89 CAT:0	CDS	+	816/1926	272/641	missense_variant c.816_818delCATinsTAC p.Met273Thr	INE75_00712	nadE	Glutamine-dependent NAD(+) synthetase
SRR23882966	UC	Bacteroides_uniformis	CP072255	870255	snp	C	T	T:62 C:0	CDS	+	866/1926	289/641	missense_variant c.866C>T p.Ala289Val	INE75_00712	nadE	Glutamine-dependent NAD(+) synthetase
SRR23882966	UC	Bacteroides_uniformis	CP072255	870261	mnp	AG	CC	CC:59 AG:0	CDS	+	872/1926	291/641	missense_variant c.872_873delAGinsCC p.Glu291Ala	INE75_00712	nadE	Glutamine-dependent NAD(+) synthetase
SRR23882966	UC	Bacteroides_uniformis	CP072255	870300	snp	A	G	G:66 A:0	CDS	+	911/1926	304/641	missense_variant c.911A>G p.Lys304Arg	INE75_00712	nadE	Glutamine-dependent NAD(+) synthetase
SRR23882966	UC	Bacteroides_uniformis	CP072255	870353	complex	GCGGCGC	ATAGCGT	ATAGCGT:43 GCGGCGC:0	CDS	+	964/1926	322/641	missense_variant c.964_970delGCGGCGCinsATAGCGT p.Ala322Ile	INE75_00712	nadE	Glutamine-dependent NAD(+) synthetase
SRR23882966	UC	Bacteroides_uniformis	CP072255	870376	complex	AGAGA	GGAGG	GGAGG:70 AGAGA:0	CDS	+	987/1926	329/641	missense_variant c.987_991delAGAGAinsGGAGG p.Ile331Val	INE75_00712	nadE	Glutamine-dependent NAD(+) synthetase
SRR23882966	UC	Bacteroides_uniformis	CP072255	870532	complex	CATCA	TATTG	TATTG:66 CATCA:0	CDS	+	1143/1926	381/641	missense_variant c.1143_1147delCATCAinsTATTG p.Ile383Val	INE75_00712	nadE	Glutamine-dependent NAD(+) synthetase
SRR23882966	UC	Bacteroides_uniformis	CP072255	870541	mnp	CA	TG	TG:66 CA:0	CDS	+	1152/1926	384/641	missense_variant c.1152_1153delCAinsTG p.Ile385Val	INE75_00712	nadE	Glutamine-dependent NAD(+) synthetase
SRR23882966	UC	Bacteroides_uniformis	CP072255	870574	complex	CACTCAT	TACTTAC	TACTTAC:79 CACTCAT:0	CDS	+	1185/1926	395/641	missense_variant c.1185_1191delCACTCATinsTACTTAC p.His397Tyr	INE75_00712	nadE	Glutamine-dependent NAD(+) synthetase
SRR23882966	UC	Bacteroides_uniformis	CP072255	870650	snp	G	A	A:94 G:0	CDS	+	1261/1926	421/641	missense_variant c.1261G>A p.Val421Ile	INE75_00712	nadE	Glutamine-dependent NAD(+) synthetase
SRR23882966	UC	Bacteroides_uniformis	CP072255	870679	mnp	CA	TG	TG:109 CA:0	CDS	+	1290/1926	430/641	missense_variant c.1290_1291delCAinsTG p.Ile431Val	INE75_00712	nadE	Glutamine-dependent NAD(+) synthetase
SRR23882966	UC	Bacteroides_uniformis	CP072255	870773	snp	G	A	A:113 G:0	CDS	+	1384/1926	462/641	missense_variant c.1384G>A p.Val462Ile	INE75_00712	nadE	Glutamine-dependent NAD(+) synthetase
SRR23882966	UC	Bacteroides_uniformis	CP072255	871698	snp	T	C	C:115 T:0	CDS	-	722/831	241/276	missense_variant c.722A>G p.Asn241Ser	INE75_00713	tcyA	L-cystine-binding protein TcyA
SRR23882966	UC	Bacteroides_uniformis	CP072255	871846	snp	G	A	A:126 G:1	CDS	-	574/831	192/276	missense_variant c.574C>T p.Pro192Ser	INE75_00713	tcyA	L-cystine-binding protein TcyA
SRR23882966	UC	Bacteroides_uniformis	CP072255	871996	complex	GAAC	AAAT	AAAT:114 GAAC:0	CDS	-	424/831	141/276	missense_variant c.421_424delGTTCinsATTT p.ValPro141IleSer	INE75_00713	tcyA	L-cystine-binding protein TcyA
SRR23882966	UC	Bacteroides_uniformis	CP072255	872116	complex	TCCCA	GCCCG	GCCCG:116 TCCCA:0	CDS	-	304/831	100/276	missense_variant c.300_304delTGGGAinsCGGGC p.Lys102Gln	INE75_00713	tcyA	L-cystine-binding protein TcyA
SRR23882966	UC	Bacteroides_uniformis	CP072255	872377	complex	TAATC	CAATT	CAATT:116 TAATC:0	CDS	-	43/831	13/276	missense_variant c.39_43delGATTAinsAATTG p.Thr15Ala	INE75_00713	tcyA	L-cystine-binding protein TcyA
SRR23882966	UC	Bacteroides_uniformis	CP072255	872389	snp	A	G	G:119 A:0	CDS	-	31/831	11/276	missense_variant c.31T>C p.Phe11Leu	INE75_00713	tcyA	L-cystine-binding protein TcyA
SRR23882966	UC	Bacteroides_uniformis	CP072255	876184	snp	A	G	G:150 A:0	CDS	-	41/762	14/253	missense_variant c.41T>C p.Val14Ala	INE75_00716	korB_1	2-oxoglutarate oxidoreductase subunit KorB
SRR23882966	UC	Bacteroides_uniformis	CP072255	876590	snp	A	G	G:124 A:0	CDS	-	902/1086	301/361	missense_variant c.902T>C p.Val301Ala	INE75_00718	korA_1	2-oxoglutarate oxidoreductase subunit KorA
SRR23882966	UC	Bacteroides_uniformis	CP072255	876932	snp	G	A	A:120 G:11	CDS	-	560/1086	187/361	missense_variant c.560C>T p.Ala187Val	INE75_00718	korA_1	2-oxoglutarate oxidoreductase subunit KorA
SRR23882966	UC	Bacteroides_uniformis	CP072255	878304	snp	A	T	T:124 A:0	CDS	-	340/438	114/145	missense_variant c.340T>A p.Ser114Thr	INE75_00721	rpiB	Ribose-5-phosphate isomerase B
SRR23882966	UC	Bacteroides_uniformis	CP072255	879844	snp	T	C	C:135 T:0	CDS	-	901/2010	301/669	missense_variant c.901A>G p.Thr301Ala	INE75_00722	tkt	Transketolase
SRR23882966	UC	Bacteroides_uniformis	CP072255	881570	snp	T	C	C:141 T:0	CDS	-	910/1545	304/514	missense_variant c.910A>G p.Lys304Glu	INE75_00723	abf2	Intracellular exo-alpha-L-arabinofuranosidase 2
SRR23882966	UC	Bacteroides_uniformis	CP072255	881656	snp	C	T	T:126 C:0	CDS	-	824/1545	275/514	missense_variant c.824G>A p.Arg275Gln	INE75_00723	abf2	Intracellular exo-alpha-L-arabinofuranosidase 2
SRR23882966	UC	Bacteroides_uniformis	CP072255	882379	snp	C	T	T:136 C:0	CDS	-	101/1545	34/514	missense_variant c.101G>A p.Gly34Glu	INE75_00723	abf2	Intracellular exo-alpha-L-arabinofuranosidase 2
SRR23882966	UC	Bacteroides_uniformis	CP072255	885086	snp	G	A	A:109 G:0	CDS	-	649/1509	217/502	missense_variant c.649C>T p.His217Tyr	INE75_00725	araA	L-arabinose isomerase
SRR23882966	UC	Bacteroides_uniformis	CP072255	889041	snp	A	C	C:121 A:0	CDS	-	1060/1140	354/379	missense_variant c.1060T>G p.Ser354Ala	INE75_00729	mro_1	Aldose 1-epimerase
SRR23882966	UC	Bacteroides_uniformis	CP072255	889635	snp	T	C	C:110 T:0	CDS	-	466/1140	156/379	missense_variant c.466A>G p.Lys156Glu	INE75_00729	mro_1	Aldose 1-epimerase
SRR23882966	UC	Bacteroides_uniformis	CP072255	893241	snp	T	C	C:127 T:0	CDS	-	865/1182	289/393	missense_variant c.865A>G p.Thr289Ala	INE75_00732	mro_2	Aldose 1-epimerase
SRR23882966	UC	Bacteroides_uniformis	CP072255	894283	snp	C	T	T:110 C:4	CDS	+	64/972	22/323	missense_variant c.64C>T p.Pro22Ser	INE75_00733	manA_1	Mannose-6-phosphate isomerase ManA
SRR23882966	UC	Bacteroides_uniformis	CP072255	896918	complex	GTC	ATT	ATT:100 GTC:0	CDS	-	575/1278	191/425	missense_variant c.573_575delGACinsAAT p.Thr192Ile	INE75_00737	rhlE	ATP-dependent RNA helicase RhlE
SRR23882966	UC	Bacteroides_uniformis	CP072255	899620	snp	G	A	A:128 G:0	CDS	+	463/825	155/274	missense_variant c.463G>A p.Val155Met	INE75_00740	cysQ	3'(2'),5'-bisphosphate nucleotidase CysQ
SRR23882966	UC	Bacteroides_uniformis	CP072255	903852	snp	A	G	G:109 A:0	CDS	+	724/1464	242/487	missense_variant c.724A>G p.Ile242Val	INE75_00744	cysN	Sulfate adenylyltransferase subunit 1
SRR23882966	UC	Bacteroides_uniformis	CP072255	904360	complex	GGC	AGA	AGA:85 GGC:0	CDS	+	1232/1464	411/487	missense_variant c.1232_1234delGGCinsAGA p.ArgGln411GlnLys	INE75_00744	cysN	Sulfate adenylyltransferase subunit 1
SRR23882966	UC	Bacteroides_uniformis	CP072255	904457	snp	G	C	C:60 G:0	CDS	+	1329/1464	443/487	missense_variant c.1329G>C p.Glu443Asp	INE75_00744	cysN	Sulfate adenylyltransferase subunit 1
SRR23882966	UC	Bacteroides_uniformis	CP072255	904466	complex	GTCCGAA	AGCTGAG	AGCTGAG:53 GTCCGAA:0	CDS	+	1338/1464	446/487	missense_variant c.1338_1344delGTCCGAAinsAGCTGAG p.Ser447Ala	INE75_00744	cysN	Sulfate adenylyltransferase subunit 1
SRR23882966	UC	Bacteroides_uniformis	CP072255	930208	snp	G	T	T:103 G:0	CDS	-	665/1032	222/343	missense_variant c.665C>A p.Thr222Asn	INE75_00768	mltG	Endolytic murein transglycosylase
SRR23882966	UC	Bacteroides_uniformis	CP072255	930259	snp	G	A	A:128 G:0	CDS	-	614/1032	205/343	missense_variant c.614C>T p.Pro205Leu	INE75_00768	mltG	Endolytic murein transglycosylase
SRR23882966	UC	Bacteroides_uniformis	CP072255	930467	snp	T	C	C:117 T:0	CDS	-	406/1032	136/343	missense_variant c.406A>G p.Thr136Ala	INE75_00768	mltG	Endolytic murein transglycosylase
SRR23882966	UC	Bacteroides_uniformis	CP072255	930544	snp	G	A	A:118 G:0	CDS	-	329/1032	110/343	missense_variant c.329C>T p.Thr110Met	INE75_00768	mltG	Endolytic murein transglycosylase
SRR23882966	UC	Bacteroides_uniformis	CP072255	930598	snp	C	T	T:111 C:0	CDS	-	275/1032	92/343	missense_variant c.275G>A p.Gly92Glu	INE75_00768	mltG	Endolytic murein transglycosylase
SRR23882966	UC	Bacteroides_uniformis	CP072255	930701	snp	C	T	T:118 C:0	CDS	-	172/1032	58/343	missense_variant c.172G>A p.Glu58Lys	INE75_00768	mltG	Endolytic murein transglycosylase
SRR23882966	UC	Bacteroides_uniformis	CP072255	930760	complex	TTTTT	CTTTG	CTTTG:111 TTTTT:0	CDS	-	113/1032	37/343	missense_variant c.109_113delAAAAAinsCAAAG p.LysLys37GlnArg	INE75_00768	mltG	Endolytic murein transglycosylase
SRR23882966	UC	Bacteroides_uniformis	CP072255	930808	snp	A	G	G:116 A:0	CDS	-	65/1032	22/343	missense_variant c.65T>C p.Val22Ala	INE75_00768	mltG	Endolytic murein transglycosylase
SRR23882966	UC	Bacteroides_uniformis	CP072255	933287	snp	G	T	T:103 G:0	CDS	+	173/1674	58/557	missense_variant c.173G>T p.Trp58Leu	INE75_00771	pglF_1	UDP-N-acetyl-alpha-D-glucosamine C6 dehydratase
SRR23882966	UC	Bacteroides_uniformis	CP072255	933304	snp	A	G	G:101 A:0	CDS	+	190/1674	64/557	missense_variant c.190A>G p.Ile64Val	INE75_00771	pglF_1	UDP-N-acetyl-alpha-D-glucosamine C6 dehydratase
SRR23882966	UC	Bacteroides_uniformis	CP072255	933322	snp	T	C	C:103 T:0	CDS	+	208/1674	70/557	missense_variant c.208T>C p.Phe70Leu	INE75_00771	pglF_1	UDP-N-acetyl-alpha-D-glucosamine C6 dehydratase
SRR23882966	UC	Bacteroides_uniformis	CP072255	933379	snp	T	C	C:101 T:0	CDS	+	265/1674	89/557	missense_variant c.265T>C p.Phe89Leu	INE75_00771	pglF_1	UDP-N-acetyl-alpha-D-glucosamine C6 dehydratase
SRR23882966	UC	Bacteroides_uniformis	CP072255	933404	snp	T	C	C:90 T:0	CDS	+	290/1674	97/557	missense_variant c.290T>C p.Val97Ala	INE75_00771	pglF_1	UDP-N-acetyl-alpha-D-glucosamine C6 dehydratase
SRR23882966	UC	Bacteroides_uniformis	CP072255	933425	snp	G	A	A:89 G:0	CDS	+	311/1674	104/557	missense_variant c.311G>A p.Cys104Tyr	INE75_00771	pglF_1	UDP-N-acetyl-alpha-D-glucosamine C6 dehydratase
SRR23882966	UC	Bacteroides_uniformis	CP072255	934451	snp	C	A	A:108 C:0	CDS	+	1337/1674	446/557	missense_variant c.1337C>A p.Thr446Lys	INE75_00771	pglF_1	UDP-N-acetyl-alpha-D-glucosamine C6 dehydratase
SRR23882966	UC	Bacteroides_uniformis	CP072255	934522	snp	T	A	A:104 T:0	CDS	+	1408/1674	470/557	missense_variant c.1408T>A p.Leu470Met	INE75_00771	pglF_1	UDP-N-acetyl-alpha-D-glucosamine C6 dehydratase
SRR23882966	UC	Bacteroides_uniformis	CP072255	934651	snp	G	C	C:93 G:0	CDS	+	1537/1674	513/557	missense_variant c.1537G>C p.Ala513Pro	INE75_00771	pglF_1	UDP-N-acetyl-alpha-D-glucosamine C6 dehydratase
SRR23882966	UC	Bacteroides_uniformis	CP072255	934705	snp	C	T	T:104 C:1	CDS	+	1591/1674	531/557	missense_variant c.1591C>T p.His531Tyr	INE75_00771	pglF_1	UDP-N-acetyl-alpha-D-glucosamine C6 dehydratase
SRR23882966	UC	Bacteroides_uniformis	CP072255	939460	complex	ATGTT	GCGCC	GCGCC:57 ATGTT:0	CDS	-	1084/1173	360/390	missense_variant c.1080_1084delAACATinsGGCGC p.Thr361Ala	INE75_00776	dnaJ_2	Chaperone protein DnaJ
SRR23882966	UC	Bacteroides_uniformis	CP072255	939480	snp	C	T	T:68 C:0	CDS	-	1064/1173	355/390	missense_variant c.1064G>A p.Ser355Asn	INE75_00776	dnaJ_2	Chaperone protein DnaJ
SRR23882966	UC	Bacteroides_uniformis	CP072255	939546	snp	C	T	T:84 C:0	CDS	-	998/1173	333/390	missense_variant c.998G>A p.Ser333Asn	INE75_00776	dnaJ_2	Chaperone protein DnaJ
SRR23882966	UC	Bacteroides_uniformis	CP072255	939763	mnp	TA	CG	CG:114 TA:0	CDS	-	781/1173	260/390	missense_variant c.780_781delTAinsCG p.Met261Val	INE75_00776	dnaJ_2	Chaperone protein DnaJ
SRR23882966	UC	Bacteroides_uniformis	CP072255	940016	complex	TTCGGCGCCG	CTCTGAACCA	CTCTGAACCA:67 TTCGGCGCCG:0	CDS	-	528/1173	173/390	missense_variant c.519_528delCGGCGCCGAAinsTGGTTCAGAG p.Ala175Ser	INE75_00776	dnaJ_2	Chaperone protein DnaJ
SRR23882966	UC	Bacteroides_uniformis	CP072255	940171	ins	G	GT	GT:85 G:2	CDS	-	372/1173	124/390	frameshift_variant c.372dupA p.Gln125fs	INE75_00776	dnaJ_2	Chaperone protein DnaJ
SRR23882966	UC	Bacteroides_uniformis	CP072255	940177	complex	CGCCACT	TCCACCGCC	TCCACCGCC:82 CGCCACT:0	CDS	-	367/1173	121/390	frameshift_variant&missense_variant c.361_367delAGTGGCGinsGGCGGTGGA p.Ser121fs	INE75_00776	dnaJ_2	Chaperone protein DnaJ
SRR23882966	UC	Bacteroides_uniformis	CP072255	945665	snp	T	C	C:123 T:0	CDS	-	1895/2136	632/711	missense_variant c.1895A>G p.Asn632Ser	INE75_00781	yhgF	Protein YhgF
SRR23882966	UC	Bacteroides_uniformis	CP072255	945824	snp	C	T	T:110 C:0	CDS	-	1736/2136	579/711	missense_variant c.1736G>A p.Ser579Asn	INE75_00781	yhgF	Protein YhgF
SRR23882966	UC	Bacteroides_uniformis	CP072255	945851	snp	T	C	C:115 T:0	CDS	-	1709/2136	570/711	missense_variant c.1709A>G p.Asp570Gly	INE75_00781	yhgF	Protein YhgF
SRR23882966	UC	Bacteroides_uniformis	CP072255	946029	mnp	TA	CG	CG:111 TA:0	CDS	-	1531/2136	510/711	missense_variant c.1530_1531delTAinsCG p.Thr511Ala	INE75_00781	yhgF	Protein YhgF
SRR23882966	UC	Bacteroides_uniformis	CP072255	946913	snp	T	C	C:125 T:0	CDS	-	647/2136	216/711	missense_variant c.647A>G p.Asn216Ser	INE75_00781	yhgF	Protein YhgF
SRR23882966	UC	Bacteroides_uniformis	CP072255	947003	snp	A	G	G:123 A:0	CDS	-	557/2136	186/711	missense_variant c.557T>C p.Ile186Thr	INE75_00781	yhgF	Protein YhgF
SRR23882966	UC	Bacteroides_uniformis	CP072255	947158	snp	A	C	C:108 A:0	CDS	-	402/2136	134/711	missense_variant c.402T>G p.Asp134Glu	INE75_00781	yhgF	Protein YhgF
SRR23882966	UC	Bacteroides_uniformis	CP072255	947310	snp	C	T	T:90 C:0	CDS	-	250/2136	84/711	missense_variant c.250G>A p.Ala84Thr	INE75_00781	yhgF	Protein YhgF
SRR23882966	UC	Bacteroides_uniformis	CP072255	947366	snp	G	A	A:58 G:0	CDS	-	194/2136	65/711	missense_variant c.194C>T p.Thr65Ile	INE75_00781	yhgF	Protein YhgF
SRR23882966	UC	Bacteroides_uniformis	CP072255	947372	snp	C	T	T:57 C:0	CDS	-	188/2136	63/711	missense_variant c.188G>A p.Ser63Asn	INE75_00781	yhgF	Protein YhgF
SRR23882966	UC	Bacteroides_uniformis	CP072255	947386	complex	TTGC	GTGG	GTGG:49 TTGC:0	CDS	-	174/2136	57/711	missense_variant c.171_174delGCAAinsCCAC p.Gln58His	INE75_00781	yhgF	Protein YhgF
SRR23882966	UC	Bacteroides_uniformis	CP072255	947394	complex	GGATAGC	TTATGGA	TTATGGA:48 GGATAGC:0	CDS	-	166/2136	54/711	missense_variant c.160_166delGCTATCCinsTCCATAA p.AlaIleGln54SerIleLys	INE75_00781	yhgF	Protein YhgF
SRR23882966	UC	Bacteroides_uniformis	CP072255	949813	snp	A	T	T:110 A:0	CDS	+	197/1746	66/581	missense_variant c.197A>T p.Glu66Val	INE75_00783	yfkN_1	Trifunctional nucleotide phosphoesterase protein YfkN
SRR23882966	UC	Bacteroides_uniformis	CP072255	955668	snp	C	T	T:131 C:0	CDS	+	431/762	144/253	missense_variant c.431C>T p.Ala144Val	INE75_00787	mftE	Putative mycofactocin system creatinine amidohydrolase family protein MftE
SRR23882966	UC	Bacteroides_uniformis	CP072255	955801	complex	AGAGTCCC	GGAATCCA	GGAATCCA:112 AGAGTCCC:0	CDS	+	564/762	188/253	missense_variant c.564_571delAGAGTCCCinsGGAATCCA p.Gln191Lys	INE75_00787	mftE	Putative mycofactocin system creatinine amidohydrolase family protein MftE
SRR23882966	UC	Bacteroides_uniformis	CP072255	955958	snp	G	T	T:106 G:0	CDS	+	721/762	241/253	missense_variant c.721G>T p.Ala241Ser	INE75_00787	mftE	Putative mycofactocin system creatinine amidohydrolase family protein MftE
SRR23882966	UC	Bacteroides_uniformis	CP072255	955981	complex	CCTG	TCAA	TCAA:97 CCTG:0	CDS	+	744/762	248/253	missense_variant c.744_747delCCTGinsTCAA p.Leu249Gln	INE75_00787	mftE	Putative mycofactocin system creatinine amidohydrolase family protein MftE
SRR23882966	UC	Bacteroides_uniformis	CP072255	981141	complex	GAGGAGCA	TGGGGGCG	TGGGGGCG:68 GAGGAGCA:0	CDS	-	1972/2397	655/798	missense_variant c.1965_1972delTGCTCCTCinsCGCCCCCA p.Gln658Lys	INE75_00811	ptk	Tyrosine-protein kinase ptk
SRR23882966	UC	Bacteroides_uniformis	CP072255	981193	complex	TAT	CAA	CAA:83 TAT:0	CDS	-	1920/2397	640/798	missense_variant c.1918_1920delATAinsTTG p.Ile640Leu	INE75_00811	ptk	Tyrosine-protein kinase ptk
SRR23882966	UC	Bacteroides_uniformis	CP072255	981267	complex	CGGCAAGA	GGGCGAGG	GGGCGAGG:71 CGGCAAGA:0	CDS	-	1846/2397	613/798	missense_variant c.1839_1846delTCTTGCCGinsCCTCGCCC p.Val616Leu	INE75_00811	ptk	Tyrosine-protein kinase ptk
SRR23882966	UC	Bacteroides_uniformis	CP072255	981283	snp	C	T	T:85 C:0	CDS	-	1830/2397	610/798	missense_variant c.1830G>A p.Met610Ile	INE75_00811	ptk	Tyrosine-protein kinase ptk
SRR23882966	UC	Bacteroides_uniformis	CP072255	981327	complex	TT	CG	CG:56 TT:0	CDS	-	1786/2397	595/798	missense_variant c.1785_1786delAAinsCG p.Ile596Val	INE75_00811	ptk	Tyrosine-protein kinase ptk
SRR23882966	UC	Bacteroides_uniformis	CP072255	981352	snp	G	C	C:45 G:0	CDS	-	1761/2397	587/798	missense_variant c.1761C>G p.Ile587Met	INE75_00811	ptk	Tyrosine-protein kinase ptk
SRR23882966	UC	Bacteroides_uniformis	CP072255	981745	complex	GGAAATGG	TGCGATAC	TGCGATAC:41 GGAAATGG:0	CDS	-	1368/2397	454/798	missense_variant c.1361_1368delCCATTTCCinsGTATCGCA p.ThrIleSer454SerIleAla	INE75_00811	ptk	Tyrosine-protein kinase ptk
SRR23882966	UC	Bacteroides_uniformis	CP072255	981823	complex	ATTGT	GTTGC	GTTGC:36 ATTGT:0	CDS	-	1290/2397	429/798	missense_variant c.1286_1290delACAATinsGCAAC p.Asn429Ser	INE75_00811	ptk	Tyrosine-protein kinase ptk
SRR23882966	UC	Bacteroides_uniformis	CP072255	984247	snp	T	C	C:94 T:0	CDS	-	1184/1404	395/467	missense_variant c.1184A>G p.His395Arg	INE75_00813	wcaJ	UDP-glucose:undecaprenyl-phosphate glucose-1-phosphate transferase
SRR23882966	UC	Bacteroides_uniformis	CP072255	984323	complex	TG	AA	AA:84 TG:0	CDS	-	1108/1404	369/467	missense_variant c.1107_1108delCAinsTT p.Ile370Phe	INE75_00813	wcaJ	UDP-glucose:undecaprenyl-phosphate glucose-1-phosphate transferase
SRR23882966	UC	Bacteroides_uniformis	CP072255	984350	snp	T	C	C:99 T:0	CDS	-	1081/1404	361/467	missense_variant c.1081A>G p.Thr361Ala	INE75_00813	wcaJ	UDP-glucose:undecaprenyl-phosphate glucose-1-phosphate transferase
SRR23882966	UC	Bacteroides_uniformis	CP072255	984410	snp	T	C	C:92 T:0	CDS	-	1021/1404	341/467	missense_variant c.1021A>G p.Lys341Glu	INE75_00813	wcaJ	UDP-glucose:undecaprenyl-phosphate glucose-1-phosphate transferase
SRR23882966	UC	Bacteroides_uniformis	CP072255	984462	snp	T	A	A:88 T:0	CDS	-	969/1404	323/467	missense_variant c.969A>T p.Lys323Asn	INE75_00813	wcaJ	UDP-glucose:undecaprenyl-phosphate glucose-1-phosphate transferase
SRR23882966	UC	Bacteroides_uniformis	CP072255	984509	complex	AAGAA	GGGAG	GGGAG:60 AAGAA:0	CDS	-	922/1404	306/467	missense_variant c.918_922delTTCTTinsCTCCC p.Ser308Pro	INE75_00813	wcaJ	UDP-glucose:undecaprenyl-phosphate glucose-1-phosphate transferase
SRR23882966	UC	Bacteroides_uniformis	CP072255	984525	complex	GGTT	AGCG	AGCG:62 GGTT:0	CDS	-	906/1404	301/467	missense_variant c.903_906delAACCinsCGCT p.Thr302Ala	INE75_00813	wcaJ	UDP-glucose:undecaprenyl-phosphate glucose-1-phosphate transferase
SRR23882966	UC	Bacteroides_uniformis	CP072255	984567	complex	AAGGAAAGA	CAGAAAAAC	CAGAAAAAC:63 AAGGAAAGA:0	CDS	-	864/1404	286/467	missense_variant c.856_864delTCTTTCCTTinsGTTTTTCTG p.Ser286Val	INE75_00813	wcaJ	UDP-glucose:undecaprenyl-phosphate glucose-1-phosphate transferase
SRR23882966	UC	Bacteroides_uniformis	CP072255	984629	snp	T	C	C:69 T:0	CDS	-	802/1404	268/467	missense_variant c.802A>G p.Thr268Ala	INE75_00813	wcaJ	UDP-glucose:undecaprenyl-phosphate glucose-1-phosphate transferase
SRR23882966	UC	Bacteroides_uniformis	CP072255	984674	snp	G	T	T:58 G:0	CDS	-	757/1404	253/467	missense_variant c.757C>A p.Leu253Met	INE75_00813	wcaJ	UDP-glucose:undecaprenyl-phosphate glucose-1-phosphate transferase
SRR23882966	UC	Bacteroides_uniformis	CP072255	984767	complex	CTATC	GTATT	GTATT:48 CTATC:0	CDS	-	664/1404	220/467	missense_variant c.660_664delGATAGinsAATAC p.Val222Leu	INE75_00813	wcaJ	UDP-glucose:undecaprenyl-phosphate glucose-1-phosphate transferase
SRR23882966	UC	Bacteroides_uniformis	CP072255	985283	complex	ACTGTGG	GCTGGGA	GCTGGGA:57 ACTGTGG:0	CDS	-	148/1404	48/467	missense_variant c.142_148delCCACAGTinsTCCCAGC p.Pro48Ser	INE75_00813	wcaJ	UDP-glucose:undecaprenyl-phosphate glucose-1-phosphate transferase
SRR23882966	UC	Bacteroides_uniformis	CP072255	1101690	snp	G	A	A:145 G:0	CDS	+	1108/1989	370/662	missense_variant c.1108G>A p.Val370Ile	INE75_00930	fbp	Fructose-1,6-bisphosphatase class 3
SRR23882966	UC	Bacteroides_uniformis	CP072255	1101986	snp	C	A	A:146 C:0	CDS	+	1404/1989	468/662	missense_variant c.1404C>A p.Asp468Glu	INE75_00930	fbp	Fructose-1,6-bisphosphatase class 3
SRR23882966	UC	Bacteroides_uniformis	CP072255	1106523	snp	T	C	C:119 T:2	CDS	-	607/1659	203/552	missense_variant c.607A>G p.Thr203Ala	INE75_00933	lcfB_1	Long-chain-fatty-acid--CoA ligase
SRR23882966	UC	Bacteroides_uniformis	CP072255	1109912	snp	C	T	T:109 C:3	CDS	-	830/1077	277/358	missense_variant c.830G>A p.Gly277Asp	INE75_00935	fcl	GDP-L-fucose synthase
SRR23882966	UC	Bacteroides_uniformis	CP072255	1109919	snp	T	C	C:105 T:3	CDS	-	823/1077	275/358	missense_variant c.823A>G p.Lys275Glu	INE75_00935	fcl	GDP-L-fucose synthase
SRR23882966	UC	Bacteroides_uniformis	CP072255	1111013	snp	A	G	G:158 A:0	CDS	-	832/1077	278/358	missense_variant c.832T>C p.Cys278Arg	INE75_00936	gmd	GDP-mannose 4,6-dehydratase
SRR23882966	UC	Bacteroides_uniformis	CP072255	1114706	snp	G	T	T:98 G:0	CDS	+	6/1497	2/498	missense_variant c.6G>T p.Lys2Asn	INE75_00939	zwf	Glucose-6-phosphate 1-dehydrogenase
SRR23882966	UC	Bacteroides_uniformis	CP072255	1114900	snp	G	A	A:101 G:0	CDS	+	200/1497	67/498	missense_variant c.200G>A p.Arg67Lys	INE75_00939	zwf	Glucose-6-phosphate 1-dehydrogenase
SRR23882966	UC	Bacteroides_uniformis	CP072255	1115572	snp	C	T	T:140 C:0	CDS	+	872/1497	291/498	missense_variant c.872C>T p.Ser291Leu	INE75_00939	zwf	Glucose-6-phosphate 1-dehydrogenase
SRR23882966	UC	Bacteroides_uniformis	CP072255	1116532	snp	G	T	T:80 G:0	CDS	+	339/717	113/238	missense_variant c.339G>T p.Lys113Asn	INE75_00940	pgl_2	6-phosphogluconolactonase
SRR23882966	UC	Bacteroides_uniformis	CP072255	1117075	snp	T	A	A:92 T:0	CDS	-	872/1044	291/347	missense_variant c.872A>T p.Gln291Leu	INE75_00941	yhiM	Inner membrane protein YhiM
SRR23882966	UC	Bacteroides_uniformis	CP072255	1117193	snp	A	G	G:122 A:0	CDS	-	754/1044	252/347	missense_variant c.754T>C p.Ser252Pro	INE75_00941	yhiM	Inner membrane protein YhiM
SRR23882966	UC	Bacteroides_uniformis	CP072255	1117433	snp	C	T	T:119 C:1	CDS	-	514/1044	172/347	missense_variant c.514G>A p.Ala172Thr	INE75_00941	yhiM	Inner membrane protein YhiM
SRR23882966	UC	Bacteroides_uniformis	CP072255	1120438	snp	G	A	A:98 G:0	CDS	-	370/702	124/233	missense_variant c.370C>T p.Pro124Ser	INE75_00944	btsR_2	Transcriptional regulatory protein BtsR
SRR23882966	UC	Bacteroides_uniformis	CP072255	1124268	snp	T	G	G:121 T:0	CDS	-	1115/1230	372/409	missense_variant c.1115A>C p.Asn372Thr	INE75_00948	macA_1	Macrolide export protein MacA
SRR23882966	UC	Bacteroides_uniformis	CP072255	1125380	ins	C	CAT	CAT:80 C:0	CDS	-	2/1230	1/409	frameshift_variant c.1_2dupAT p.Asn2fs	INE75_00948	macA_1	Macrolide export protein MacA
SRR23882966	UC	Bacteroides_uniformis	CP072255	1128892	del	ACATAACT	A	A:97 ACATAACT:0	CDS	+	1547/1575	516/524	frameshift_variant c.1547_1553delCTCATAA p.Glu516fs	INE75_00951	cydA	Cytochrome bd ubiquinol oxidase subunit 1
SRR23882966	UC	Bacteroides_uniformis	CP072255	1132339	snp	A	G	G:121 A:0	CDS	-	706/1329	236/442	missense_variant c.706T>C p.Cys236Arg	INE75_00955	mepA_1	Multidrug export protein MepA
SRR23882966	UC	Bacteroides_uniformis	CP072255	1137862	snp	G	A	A:141 G:0	CDS	+	206/762	69/253	missense_variant c.206G>A p.Arg69His	INE75_00960	ydfG	NADP-dependent 3-hydroxy acid dehydrogenase YdfG
SRR23882966	UC	Bacteroides_uniformis	CP072255	1138556	snp	C	T	T:101 C:0	CDS	+	38/2205	13/734	missense_variant c.38C>T p.Ala13Val	INE75_00961	agaA_2	Alpha-galactosidase AgaA
SRR23882966	UC	Bacteroides_uniformis	CP072255	1138631	snp	T	C	C:96 T:0	CDS	+	113/2205	38/734	missense_variant c.113T>C p.Val38Ala	INE75_00961	agaA_2	Alpha-galactosidase AgaA
SRR23882966	UC	Bacteroides_uniformis	CP072255	1140088	snp	A	C	C:108 A:0	CDS	+	1570/2205	524/734	missense_variant c.1570A>C p.Met524Leu	INE75_00961	agaA_2	Alpha-galactosidase AgaA
SRR23882966	UC	Bacteroides_uniformis	CP072255	1150153	mnp	TA	CC	CC:81 TA:0	CDS	+	87/1338	29/445	missense_variant c.87_88delTAinsCC p.Lys30Gln	INE75_00967	dbpA	ATP-dependent RNA helicase DbpA
SRR23882966	UC	Bacteroides_uniformis	CP072255	1150388	snp	G	A	A:125 G:0	CDS	+	322/1338	108/445	missense_variant c.322G>A p.Val108Ile	INE75_00967	dbpA	ATP-dependent RNA helicase DbpA
SRR23882966	UC	Bacteroides_uniformis	CP072255	1150428	snp	G	A	A:123 G:0	CDS	+	362/1338	121/445	missense_variant c.362G>A p.Ser121Asn	INE75_00967	dbpA	ATP-dependent RNA helicase DbpA
SRR23882966	UC	Bacteroides_uniformis	CP072255	1150458	snp	C	T	T:128 C:0	CDS	+	392/1338	131/445	missense_variant c.392C>T p.Ala131Val	INE75_00967	dbpA	ATP-dependent RNA helicase DbpA
SRR23882966	UC	Bacteroides_uniformis	CP072255	1150649	complex	CC	TT	TT:130 CC:0	CDS	+	583/1338	195/445	missense_variant c.583_584delCCinsTT p.Pro195Phe	INE75_00967	dbpA	ATP-dependent RNA helicase DbpA
SRR23882966	UC	Bacteroides_uniformis	CP072255	1150821	mnp	TT	CC	CC:122 TT:0	CDS	+	755/1338	252/445	missense_variant c.755_756delTTinsCC p.Val252Ala	INE75_00967	dbpA	ATP-dependent RNA helicase DbpA
SRR23882966	UC	Bacteroides_uniformis	CP072255	1155976	snp	G	A	A:77 G:0	CDS	+	4/402	2/133	missense_variant c.4G>A p.Gly2Ser	INE75_00973	mip	Peptidyl-prolyl cis-trans isomerase Mip
SRR23882966	UC	Bacteroides_uniformis	CP072255	1156100	complex	TGACG	CGACA	CGACA:112 TGACG:0	CDS	+	128/402	43/133	missense_variant c.128_132delTGACGinsCGACA p.Leu43Pro	INE75_00973	mip	Peptidyl-prolyl cis-trans isomerase Mip
SRR23882966	UC	Bacteroides_uniformis	CP072255	1157026	snp	T	C	C:109 T:0	CDS	+	296/1341	99/446	missense_variant c.296T>C p.Val99Ala	INE75_00975	mepA_2	Multidrug export protein MepA
SRR23882966	UC	Bacteroides_uniformis	CP072255	1157062	snp	C	T	T:96 C:0	CDS	+	332/1341	111/446	missense_variant c.332C>T p.Ala111Val	INE75_00975	mepA_2	Multidrug export protein MepA
SRR23882966	UC	Bacteroides_uniformis	CP072255	1157229	snp	C	A	A:107 C:0	CDS	+	499/1341	167/446	missense_variant c.499C>A p.Leu167Ile	INE75_00975	mepA_2	Multidrug export protein MepA
SRR23882966	UC	Bacteroides_uniformis	CP072255	1157410	mnp	AC	GT	GT:115 AC:0	CDS	+	680/1341	227/446	missense_variant c.680_681delACinsGT p.Asp227Gly	INE75_00975	mepA_2	Multidrug export protein MepA
SRR23882966	UC	Bacteroides_uniformis	CP072255	1157469	snp	A	G	G:110 A:0	CDS	+	739/1341	247/446	missense_variant c.739A>G p.Ile247Val	INE75_00975	mepA_2	Multidrug export protein MepA
SRR23882966	UC	Bacteroides_uniformis	CP072255	1157505	snp	G	A	A:115 G:0	CDS	+	775/1341	259/446	missense_variant c.775G>A p.Val259Ile	INE75_00975	mepA_2	Multidrug export protein MepA
SRR23882966	UC	Bacteroides_uniformis	CP072255	1157799	complex	ATGGCGTACCTA	GTGACATATCTG	GTGACATATCTG:89 ATGGCGTACCTA:0	CDS	+	1069/1341	357/446	missense_variant c.1069_1080delATGGCGTACCTAinsGTGACATATCTG p.MetAla357ValThr	INE75_00975	mepA_2	Multidrug export protein MepA
SRR23882966	UC	Bacteroides_uniformis	CP072255	1157960	snp	G	A	A:63 G:0	CDS	+	1230/1341	410/446	missense_variant c.1230G>A p.Met410Ile	INE75_00975	mepA_2	Multidrug export protein MepA
SRR23882966	UC	Bacteroides_uniformis	CP072255	1157967	snp	G	A	A:62 G:0	CDS	+	1237/1341	413/446	missense_variant c.1237G>A p.Val413Ile	INE75_00975	mepA_2	Multidrug export protein MepA
SRR23882966	UC	Bacteroides_uniformis	CP072255	1158185	complex	GAATCCGGCTGCA	AAAGCCCGCTTCG	AAAGCCCGCTTCG:36 GAATCCGGCTGCA:0	CDS	-	1035/1152	341/383	missense_variant c.1023_1035delTGCAGCCGGATTCinsCGAAGCGGGCTTT p.Ala342Glu	INE75_00976	garK	Glycerate 2-kinase
SRR23882966	UC	Bacteroides_uniformis	CP072255	1158202	complex	GTATCCCGGCA	ATATTTTGGTG	ATATTTTGGTG:38 GTATCCCGGCA:0	CDS	-	1018/1152	336/383	missense_variant c.1008_1018delTGCCGGGATACinsCACCAAAATAT p.AlaGly337ThrLys	INE75_00976	garK	Glycerate 2-kinase
SRR23882966	UC	Bacteroides_uniformis	CP072255	1158334	snp	G	T	T:100 G:0	CDS	-	886/1152	296/383	missense_variant c.886C>A p.Leu296Ile	INE75_00976	garK	Glycerate 2-kinase
SRR23882966	UC	Bacteroides_uniformis	CP072255	1158400	complex	GCAA	TCAG	TCAG:103 GCAA:0	CDS	-	820/1152	273/383	missense_variant c.817_820delTTGCinsCTGA p.Gln274Lys	INE75_00976	garK	Glycerate 2-kinase
SRR23882966	UC	Bacteroides_uniformis	CP072255	1158430	complex	CGCCC	TGCCG	TGCCG:111 CGCCC:0	CDS	-	790/1152	262/383	missense_variant c.786_790delGGGCGinsCGGCA p.Gly264Ser	INE75_00976	garK	Glycerate 2-kinase
SRR23882966	UC	Bacteroides_uniformis	CP072255	1158492	snp	C	T	T:106 C:0	CDS	-	728/1152	243/383	missense_variant c.728G>A p.Arg243His	INE75_00976	garK	Glycerate 2-kinase
SRR23882966	UC	Bacteroides_uniformis	CP072255	1158577	snp	C	T	T:120 C:0	CDS	-	643/1152	215/383	missense_variant c.643G>A p.Val215Ile	INE75_00976	garK	Glycerate 2-kinase
SRR23882966	UC	Bacteroides_uniformis	CP072255	1158844	snp	T	C	C:114 T:1	CDS	-	376/1152	126/383	missense_variant c.376A>G p.Arg126Gly	INE75_00976	garK	Glycerate 2-kinase
SRR23882966	UC	Bacteroides_uniformis	CP072255	1158955	snp	T	C	C:112 T:0	CDS	-	265/1152	89/383	missense_variant c.265A>G p.Ile89Val	INE75_00976	garK	Glycerate 2-kinase
SRR23882966	UC	Bacteroides_uniformis	CP072255	1159134	snp	C	T	T:61 C:0	CDS	-	86/1152	29/383	missense_variant c.86G>A p.Arg29His	INE75_00976	garK	Glycerate 2-kinase
SRR23882966	UC	Bacteroides_uniformis	CP072255	1159767	snp	A	G	G:124 A:2	CDS	+	436/615	146/204	missense_variant c.436A>G p.Thr146Ala	INE75_00977	yigZ	IMPACT family member YigZ
SRR23882966	UC	Bacteroides_uniformis	CP072255	1164588	snp	C	T	T:126 C:0	CDS	-	310/369	104/122	missense_variant c.310G>A p.Gly104Ser	INE75_00981	ytrA_1	HTH-type transcriptional repressor YtrA
SRR23882966	UC	Bacteroides_uniformis	CP072255	1164719	snp	C	T	T:112 C:0	CDS	-	179/369	60/122	missense_variant c.179G>A p.Gly60Asp	INE75_00981	ytrA_1	HTH-type transcriptional repressor YtrA
SRR23882966	UC	Bacteroides_uniformis	CP072255	1164814	complex	TGCCT	CGCCC	CGCCC:136 TGCCT:0	CDS	-	84/369	27/122	missense_variant c.80_84delAGGCAinsGGGCG p.Gln27Arg	INE75_00981	ytrA_1	HTH-type transcriptional repressor YtrA
SRR23882966	UC	Bacteroides_uniformis	CP072255	1166949	complex	AAGTT	CAGTC	CAGTC:123 AAGTT:0	CDS	-	369/684	122/227	missense_variant c.365_369delAACTTinsGACTG p.Glu122Gly	INE75_00984	yqfA	UPF0073 inner membrane protein YqfA
SRR23882966	UC	Bacteroides_uniformis	CP072255	1167197	snp	T	C	C:132 T:0	CDS	-	121/684	41/227	missense_variant c.121A>G p.Thr41Ala	INE75_00984	yqfA	UPF0073 inner membrane protein YqfA
SRR23882966	UC	Bacteroides_uniformis	CP072255	1169036	complex	ACTTTC	GCTCTT	GCTCTT:117 ACTTTC:0	CDS	-	1110/2850	369/949	missense_variant c.1105_1110delGAAAGTinsAAGAGC p.Glu369Lys	INE75_00985	gcvP	Glycine dehydrogenase (decarboxylating)
SRR23882966	UC	Bacteroides_uniformis	CP072255	1169491	mnp	TA	CG	CG:104 TA:0	CDS	-	655/2850	218/949	missense_variant c.654_655delTAinsCG p.Thr219Ala	INE75_00985	gcvP	Glycine dehydrogenase (decarboxylating)
SRR23882966	UC	Bacteroides_uniformis	CP072255	1169956	complex	TAATA	CAATG	CAATG:127 TAATA:0	CDS	-	190/2850	62/949	missense_variant c.186_190delTATTAinsCATTG p.Thr64Ala	INE75_00985	gcvP	Glycine dehydrogenase (decarboxylating)
SRR23882966	UC	Bacteroides_uniformis	CP072255	1219454	snp	T	C	C:72 T:0	CDS	+	17/381	6/126	missense_variant c.17T>C p.Ile6Thr	INE75_01037	gloB	Hydroxyacylglutathione hydrolase
SRR23882966	UC	Bacteroides_uniformis	CP072255	1219476	complex	TAA	CAT	CAT:68 TAA:0	CDS	+	39/381	13/126	missense_variant c.39_41delTAAinsCAT p.Lys14Met	INE75_01037	gloB	Hydroxyacylglutathione hydrolase
SRR23882966	UC	Bacteroides_uniformis	CP072255	1219772	snp	C	T	T:124 C:0	CDS	+	335/381	112/126	missense_variant c.335C>T p.Thr112Ile	INE75_01037	gloB	Hydroxyacylglutathione hydrolase
SRR23882966	UC	Bacteroides_uniformis	CP072255	1220102	snp	G	A	A:95 G:0	CDS	+	178/1251	60/416	missense_variant c.178G>A p.Ala60Thr	INE75_01038	epsN_1	Putative pyridoxal phosphate-dependent aminotransferase EpsN
SRR23882966	UC	Bacteroides_uniformis	CP072255	1220273	snp	C	A	A:148 C:0	CDS	+	349/1251	117/416	missense_variant c.349C>A p.Leu117Met	INE75_01038	epsN_1	Putative pyridoxal phosphate-dependent aminotransferase EpsN
SRR23882966	UC	Bacteroides_uniformis	CP072255	1222726	snp	A	G	G:98 A:0	CDS	+	296/2463	99/820	missense_variant c.296A>G p.Asp99Gly	INE75_01040	pheT	Phenylalanine--tRNA ligase beta subunit
SRR23882966	UC	Bacteroides_uniformis	CP072255	1223017	snp	A	C	C:126 A:0	CDS	+	587/2463	196/820	missense_variant c.587A>C p.Gln196Pro	INE75_01040	pheT	Phenylalanine--tRNA ligase beta subunit
SRR23882966	UC	Bacteroides_uniformis	CP072255	1223437	snp	G	C	C:138 G:10	CDS	+	1007/2463	336/820	missense_variant c.1007G>C p.Gly336Ala	INE75_01040	pheT	Phenylalanine--tRNA ligase beta subunit
SRR23882966	UC	Bacteroides_uniformis	CP072255	1223791	snp	C	T	T:110 C:0	CDS	+	1361/2463	454/820	missense_variant c.1361C>T p.Ala454Val	INE75_01040	pheT	Phenylalanine--tRNA ligase beta subunit
SRR23882966	UC	Bacteroides_uniformis	CP072255	1224303	snp	A	G	G:142 A:0	CDS	+	1873/2463	625/820	missense_variant c.1873A>G p.Thr625Ala	INE75_01040	pheT	Phenylalanine--tRNA ligase beta subunit
SRR23882966	UC	Bacteroides_uniformis	CP072255	1224622	snp	C	T	T:134 C:6	CDS	+	2192/2463	731/820	missense_variant c.2192C>T p.Ala731Val	INE75_01040	pheT	Phenylalanine--tRNA ligase beta subunit
SRR23882966	UC	Bacteroides_uniformis	CP072255	1224760	snp	T	C	C:123 T:0	CDS	+	2330/2463	777/820	missense_variant c.2330T>C p.Val777Ala	INE75_01040	pheT	Phenylalanine--tRNA ligase beta subunit
SRR23882966	UC	Bacteroides_uniformis	CP072255	1226452	complex	CTCTA	TTCTG	TTCTG:105 CTCTA:0	CDS	+	405/1266	135/421	missense_variant c.405_409delCTCTAinsTTCTG p.Ile137Val	INE75_01043	mntH	Divalent metal cation transporter MntH
SRR23882966	UC	Bacteroides_uniformis	CP072255	1226916	snp	A	G	G:138 A:0	CDS	+	869/1266	290/421	missense_variant c.869A>G p.Asn290Ser	INE75_01043	mntH	Divalent metal cation transporter MntH
SRR23882966	UC	Bacteroides_uniformis	CP072255	1227813	complex	GGAT	AGAC	AGAC:91 GGAT:0	CDS	+	468/765	156/254	missense_variant c.468_471delGGATinsAGAC p.Met156Ile	INE75_01044	exoA	Exodeoxyribonuclease
SRR23882966	UC	Bacteroides_uniformis	CP072255	1228105	ins	G	GAAT	GAAT:89 G:0	CDS	+	764/765	255/254	disruptive_inframe_insertion&splice_region_variant c.761_763dupAAT p.Ter255dup	INE75_01044	exoA	Exodeoxyribonuclease
SRR23882966	UC	Bacteroides_uniformis	CP072255	1232181	complex	TAAGA	CAAGG	CAAGG:101 TAAGA:0	CDS	+	1308/1320	436/439	missense_variant c.1308_1312delTAAGAinsCAAGG p.Asn438Asp	INE75_01048	nhaA	Na(+)/H(+) antiporter NhaA
SRR23882966	UC	Bacteroides_uniformis	CP072255	1240075	complex	GGCAGT	AGCGGC	AGCGGC:110 GGCAGT:0	CDS	-	249/957	82/318	missense_variant c.244_249delACTGCCinsGCCGCT p.Thr82Ala	INE75_01052	hpr	Hydroxypyruvate reductase
SRR23882966	UC	Bacteroides_uniformis	CP072255	1255082	complex	CTTGTG	TTTGCA	TTTGCA:90 CTTGTG:0	CDS	-	1143/1191	380/396	missense_variant c.1138_1143delCACAAGinsTGCAAA p.His380Cys	INE75_01061	pgaC	Poly-beta-1,6-N-acetyl-D-glucosamine synthase
SRR23882966	UC	Bacteroides_uniformis	CP072255	1255173	snp	A	G	G:115 A:0	CDS	-	1052/1191	351/396	missense_variant c.1052T>C p.Met351Thr	INE75_01061	pgaC	Poly-beta-1,6-N-acetyl-D-glucosamine synthase
SRR23882966	UC	Bacteroides_uniformis	CP072255	1255184	complex	GTA	ATG	ATG:104 GTA:0	CDS	-	1041/1191	347/396	missense_variant c.1039_1041delTACinsCAT p.Tyr347His	INE75_01061	pgaC	Poly-beta-1,6-N-acetyl-D-glucosamine synthase
SRR23882966	UC	Bacteroides_uniformis	CP072255	1255216	snp	C	T	T:106 C:0	CDS	-	1009/1191	337/396	missense_variant c.1009G>A p.Ala337Thr	INE75_01061	pgaC	Poly-beta-1,6-N-acetyl-D-glucosamine synthase
SRR23882966	UC	Bacteroides_uniformis	CP072255	1255234	snp	T	C	C:114 T:0	CDS	-	991/1191	331/396	missense_variant c.991A>G p.Ile331Val	INE75_01061	pgaC	Poly-beta-1,6-N-acetyl-D-glucosamine synthase
SRR23882966	UC	Bacteroides_uniformis	CP072255	1255507	snp	T	C	C:106 T:0	CDS	-	718/1191	240/396	missense_variant c.718A>G p.Thr240Ala	INE75_01061	pgaC	Poly-beta-1,6-N-acetyl-D-glucosamine synthase
SRR23882966	UC	Bacteroides_uniformis	CP072255	1255566	snp	T	C	C:117 T:0	CDS	-	659/1191	220/396	missense_variant c.659A>G p.Gln220Arg	INE75_01061	pgaC	Poly-beta-1,6-N-acetyl-D-glucosamine synthase
SRR23882966	UC	Bacteroides_uniformis	CP072255	1255594	snp	C	T	T:117 C:0	CDS	-	631/1191	211/396	missense_variant c.631G>A p.Val211Met	INE75_01061	pgaC	Poly-beta-1,6-N-acetyl-D-glucosamine synthase
SRR23882966	UC	Bacteroides_uniformis	CP072255	1257879	snp	C	T	T:94 C:0	CDS	+	46/1401	16/466	missense_variant c.46C>T p.Leu16Phe	INE75_01063	pepE_2	Aminopeptidase E
SRR23882966	UC	Bacteroides_uniformis	CP072255	1259480	snp	G	A	A:138 G:0	CDS	+	26/1350	9/449	missense_variant c.26G>A p.Arg9Lys	INE75_01064	nqrA	Na(+)-translocating NADH-quinone reductase subunit A
SRR23882966	UC	Bacteroides_uniformis	CP072255	1260154	snp	G	A	A:117 G:0	CDS	+	700/1350	234/449	missense_variant c.700G>A p.Gly234Ser	INE75_01064	nqrA	Na(+)-translocating NADH-quinone reductase subunit A
SRR23882966	UC	Bacteroides_uniformis	CP072255	1262540	snp	C	T	T:112 C:0	CDS	+	499/690	167/229	missense_variant c.499C>T p.Pro167Ser	INE75_01066	nqrC	Na(+)-translocating NADH-quinone reductase subunit C
SRR23882966	UC	Bacteroides_uniformis	CP072255	1267756	snp	G	A	A:94 G:0	CDS	-	23/855	8/284	missense_variant c.23C>T p.Ala8Val	INE75_01071	map_1	Methionine aminopeptidase
SRR23882966	UC	Bacteroides_uniformis	CP072255	1271367	snp	T	A	A:123 T:0	CDS	-	1163/1212	388/403	missense_variant c.1163A>T p.Gln388Leu	INE75_01073	sbcD	Nuclease SbcCD subunit D
SRR23882966	UC	Bacteroides_uniformis	CP072255	1272240	snp	C	T	T:128 C:0	CDS	-	290/1212	97/403	missense_variant c.290G>A p.Ser97Asn	INE75_01073	sbcD	Nuclease SbcCD subunit D
SRR23882966	UC	Bacteroides_uniformis	CP072255	1272298	snp	C	T	T:129 C:0	CDS	-	232/1212	78/403	missense_variant c.232G>A p.Ala78Thr	INE75_01073	sbcD	Nuclease SbcCD subunit D
SRR23882966	UC	Bacteroides_uniformis	CP072255	1272303	snp	C	T	T:134 C:0	CDS	-	227/1212	76/403	missense_variant c.227G>A p.Gly76Glu	INE75_01073	sbcD	Nuclease SbcCD subunit D
SRR23882966	UC	Bacteroides_uniformis	CP072255	1272454	mnp	AT	CC	CC:81 AT:0	CDS	-	76/1212	25/403	missense_variant c.75_76delATinsGG p.Ser26Ala	INE75_01073	sbcD	Nuclease SbcCD subunit D
SRR23882966	UC	Bacteroides_uniformis	CP072255	1272461	complex	CTCGG	TTCGA	TTCGA:84 CTCGG:0	CDS	-	69/1212	22/403	missense_variant c.65_69delCCGAGinsTCGAA p.Ala22Val	INE75_01073	sbcD	Nuclease SbcCD subunit D
SRR23882966	UC	Bacteroides_uniformis	CP072255	1275181	snp	C	T	T:122 C:0	CDS	+	203/870	68/289	missense_variant c.203C>T p.Thr68Met	INE75_01077	lacX	Protein LacX, plasmid
SRR23882966	UC	Bacteroides_uniformis	CP072255	1276529	snp	C	T	T:128 C:1	CDS	+	577/1143	193/380	missense_variant c.577C>T p.Arg193Cys	INE75_01078	araJ	Putative transporter AraJ
SRR23882966	UC	Bacteroides_uniformis	CP072255	1277085	complex	AT	CG	CG:88 AT:0	CDS	+	1133/1143	378/380	missense_variant c.1133_1134delATinsCG p.Asp378Ala	INE75_01078	araJ	Putative transporter AraJ
SRR23882966	UC	Bacteroides_uniformis	CP072255	1278492	snp	C	T	T:129 C:0	CDS	-	497/912	166/303	missense_variant c.497G>A p.Gly166Asp	INE75_01081	rluD_1	Ribosomal large subunit pseudouridine synthase D
SRR23882966	UC	Bacteroides_uniformis	CP072255	1280265	snp	A	G	G:148 A:0	CDS	-	206/1422	69/473	missense_variant c.206T>C p.Val69Ala	INE75_01082	rlmCD	23S rRNA (uracil-C(5))-methyltransferase RlmCD
SRR23882966	UC	Bacteroides_uniformis	CP072255	1355017	snp	A	G	G:108 A:1	CDS	-	56/609	19/202	missense_variant c.56T>C p.Ile19Thr	INE75_01153	tenI	Thiazole tautomerase
SRR23882966	UC	Bacteroides_uniformis	CP072255	1356226	snp	G	A	A:145 G:0	CDS	+	223/2355	75/784	missense_variant c.223G>A p.Val75Met	INE75_01155	pcrA	ATP-dependent DNA helicase PcrA
SRR23882966	UC	Bacteroides_uniformis	CP072255	1356307	snp	T	C	C:130 T:0	CDS	+	304/2355	102/784	missense_variant c.304T>C p.Tyr102His	INE75_01155	pcrA	ATP-dependent DNA helicase PcrA
SRR23882966	UC	Bacteroides_uniformis	CP072255	1356700	snp	A	G	G:112 A:0	CDS	+	697/2355	233/784	missense_variant c.697A>G p.Thr233Ala	INE75_01155	pcrA	ATP-dependent DNA helicase PcrA
SRR23882966	UC	Bacteroides_uniformis	CP072255	1357517	snp	A	G	G:121 A:0	CDS	+	1514/2355	505/784	missense_variant c.1514A>G p.Asn505Ser	INE75_01155	pcrA	ATP-dependent DNA helicase PcrA
SRR23882966	UC	Bacteroides_uniformis	CP072255	1357608	complex	ACCG	CCCT	CCCT:105 ACCG:0	CDS	+	1605/2355	535/784	missense_variant c.1605_1608delACCGinsCCCT p.Lys535Asn	INE75_01155	pcrA	ATP-dependent DNA helicase PcrA
SRR23882966	UC	Bacteroides_uniformis	CP072255	1357780	snp	G	A	A:111 G:0	CDS	+	1777/2355	593/784	missense_variant c.1777G>A p.Gly593Ser	INE75_01155	pcrA	ATP-dependent DNA helicase PcrA
SRR23882966	UC	Bacteroides_uniformis	CP072255	1357944	mnp	TA	CG	CG:125 TA:0	CDS	+	1941/2355	647/784	missense_variant c.1941_1942delTAinsCG p.Ile648Val	INE75_01155	pcrA	ATP-dependent DNA helicase PcrA
SRR23882966	UC	Bacteroides_uniformis	CP072255	1358009	snp	C	T	T:127 C:1	CDS	+	2006/2355	669/784	missense_variant c.2006C>T p.Ala669Val	INE75_01155	pcrA	ATP-dependent DNA helicase PcrA
SRR23882966	UC	Bacteroides_uniformis	CP072255	1358048	snp	G	A	A:136 G:0	CDS	+	2045/2355	682/784	missense_variant c.2045G>A p.Arg682Lys	INE75_01155	pcrA	ATP-dependent DNA helicase PcrA
SRR23882966	UC	Bacteroides_uniformis	CP072255	1358056	snp	G	A	A:133 G:0	CDS	+	2053/2355	685/784	missense_variant c.2053G>A p.Ala685Thr	INE75_01155	pcrA	ATP-dependent DNA helicase PcrA
SRR23882966	UC	Bacteroides_uniformis	CP072255	1358186	snp	G	C	C:118 G:0	CDS	+	2183/2355	728/784	missense_variant c.2183G>C p.Gly728Ala	INE75_01155	pcrA	ATP-dependent DNA helicase PcrA
SRR23882966	UC	Bacteroides_uniformis	CP072255	1358771	snp	T	C	C:143 T:0	CDS	+	272/1146	91/381	missense_variant c.272T>C p.Val91Ala	INE75_01156	nspC	Carboxynorspermidine/carboxyspermidine decarboxylase
SRR23882966	UC	Bacteroides_uniformis	CP072255	1362048	complex	CGT	TGC	TGC:130 CGT:0	CDS	+	217/618	73/205	missense_variant c.217_219delCGTinsTGC p.Arg73Cys	INE75_01166	recR	Recombination protein RecR
SRR23882966	UC	Bacteroides_uniformis	CP072255	1362226	snp	G	A	A:123 G:0	CDS	+	395/618	132/205	missense_variant c.395G>A p.Arg132Gln	INE75_01166	recR	Recombination protein RecR
SRR23882966	UC	Bacteroides_uniformis	CP072255	1363169	snp	A	T	T:99 A:0	CDS	+	199/537	67/178	missense_variant c.199A>T p.Met67Leu	INE75_01168	speG	Spermidine N(1)-acetyltransferase
SRR23882966	UC	Bacteroides_uniformis	CP072255	1363394	snp	T	C	C:123 T:0	CDS	+	424/537	142/178	missense_variant c.424T>C p.Cys142Arg	INE75_01168	speG	Spermidine N(1)-acetyltransferase
SRR23882966	UC	Bacteroides_uniformis	CP072255	1374539	snp	A	C	C:109 A:0	CDS	+	111/564	37/187	missense_variant c.111A>C p.Leu37Phe	INE75_01177	maa	Maltose O-acetyltransferase
SRR23882966	UC	Bacteroides_uniformis	CP072255	1375933	snp	T	C	C:98 T:0	CDS	+	62/1170	21/389	missense_variant c.62T>C p.Ile21Thr	INE75_01179	patB_2	Cystathionine beta-lyase PatB
SRR23882966	UC	Bacteroides_uniformis	CP072255	1376140	snp	A	G	G:116 A:0	CDS	+	269/1170	90/389	missense_variant c.269A>G p.Asn90Ser	INE75_01179	patB_2	Cystathionine beta-lyase PatB
SRR23882966	UC	Bacteroides_uniformis	CP072255	1376211	snp	G	A	A:120 G:0	CDS	+	340/1170	114/389	missense_variant c.340G>A p.Ala114Thr	INE75_01179	patB_2	Cystathionine beta-lyase PatB
SRR23882966	UC	Bacteroides_uniformis	CP072255	1376280	snp	A	G	G:128 A:0	CDS	+	409/1170	137/389	missense_variant c.409A>G p.Ile137Val	INE75_01179	patB_2	Cystathionine beta-lyase PatB
SRR23882966	UC	Bacteroides_uniformis	CP072255	1376772	snp	C	T	T:116 C:0	CDS	+	901/1170	301/389	missense_variant c.901C>T p.Arg301Cys	INE75_01179	patB_2	Cystathionine beta-lyase PatB
SRR23882966	UC	Bacteroides_uniformis	CP072255	1376784	complex	GGA	AAG	AAG:102 GGA:0	CDS	+	913/1170	305/389	missense_variant c.913_915delGGAinsAAG p.Gly305Lys	INE75_01179	patB_2	Cystathionine beta-lyase PatB
SRR23882966	UC	Bacteroides_uniformis	CP072255	1376875	snp	C	T	T:110 C:0	CDS	+	1004/1170	335/389	missense_variant c.1004C>T p.Ala335Val	INE75_01179	patB_2	Cystathionine beta-lyase PatB
SRR23882966	UC	Bacteroides_uniformis	CP072255	1378022	snp	G	A	A:133 G:0	CDS	-	395/885	132/294	missense_variant c.395C>T p.Ala132Val	INE75_01181	araC_1	Arabinose operon regulatory protein
SRR23882966	UC	Bacteroides_uniformis	CP072255	1393021	snp	T	C	C:90 T:0	CDS	-	54/1056	18/351	missense_variant c.54A>G p.Ile18Met	INE75_01192	cbh	Choloylglycine hydrolase
SRR23882966	UC	Bacteroides_uniformis	CP072255	1393026	snp	C	A	A:88 C:0	CDS	-	49/1056	17/351	missense_variant c.49G>T p.Ala17Ser	INE75_01192	cbh	Choloylglycine hydrolase
SRR23882966	UC	Bacteroides_uniformis	CP072255	1393046	complex	ACAGT	GCAGC	GCAGC:85 ACAGT:0	CDS	-	29/1056	9/351	missense_variant c.25_29delACTGTinsGCTGC p.ThrVal9AlaAla	INE75_01192	cbh	Choloylglycine hydrolase
SRR23882966	UC	Bacteroides_uniformis	CP072255	1393903	complex	CAGCTGTATC	TACTTGGATT	TACTTGGATT:55 CAGCTGTATC:0	CDS	-	1320/2061	437/686	missense_variant c.1311_1320delGATACAGCTGinsAATCCAAGTA p.Leu440Val	INE75_01193	uvrB	UvrABC system protein B
SRR23882966	UC	Bacteroides_uniformis	CP072255	1393951	complex	TACCTGGATGATA	CACCTCAATAATG	CACCTCAATAATG:41 TACCTGGATGATA:0	CDS	-	1272/2061	420/686	missense_variant c.1260_1272delTATCATCCAGGTAinsCATTATTGAGGTG p.Gln423Glu	INE75_01193	uvrB	UvrABC system protein B
SRR23882966	UC	Bacteroides_uniformis	CP072255	1402372	complex	GGGG	CAGC	CAGC:63 GGGG:0	CDS	+	480/2835	160/944	missense_variant c.480_483delGGGGinsCAGC p.Gly161Ser	INE75_01201	uvrA_2	UvrABC system protein A
SRR23882966	UC	Bacteroides_uniformis	CP072255	1402909	complex	GAAGGAGC	CAAAGACT	CAAAGACT:91 GAAGGAGC:0	CDS	+	1017/2835	339/944	missense_variant c.1017_1024delGAAGGAGCinsCAAAGACT p.Glu341Asp	INE75_01201	uvrA_2	UvrABC system protein A
SRR23882966	UC	Bacteroides_uniformis	CP072255	1402930	complex	ACTG	CATC	CATC:87 ACTG:0	CDS	+	1038/2835	346/944	missense_variant c.1038_1041delACTGinsCATC p.Leu347Ile	INE75_01201	uvrA_2	UvrABC system protein A
SRR23882966	UC	Bacteroides_uniformis	CP072255	1402940	complex	GTG	ATT	ATT:90 GTG:0	CDS	+	1048/2835	350/944	missense_variant c.1048_1050delGTGinsATT p.Val350Ile	INE75_01201	uvrA_2	UvrABC system protein A
SRR23882966	UC	Bacteroides_uniformis	CP072255	1403023	complex	TGTCATCAAATACATT	GGTTGTAAAGTATATC	GGTTGTAAAGTATATC:60 TGTCATCAAATACATT:0	CDS	+	1131/2835	377/944	missense_variant c.1131_1146delTGTCATCAAATACATTinsGGTTGTAAAGTATATC p.Ile379Val	INE75_01201	uvrA_2	UvrABC system protein A
SRR23882966	UC	Bacteroides_uniformis	CP072255	1403226	snp	C	T	T:119 C:0	CDS	+	1334/2835	445/944	missense_variant c.1334C>T p.Ala445Val	INE75_01201	uvrA_2	UvrABC system protein A
SRR23882966	UC	Bacteroides_uniformis	CP072255	1403240	complex	CAC	TAT	TAT:118 CAC:0	CDS	+	1348/2835	450/944	missense_variant c.1348_1350delCACinsTAT p.His450Tyr	INE75_01201	uvrA_2	UvrABC system protein A
SRR23882966	UC	Bacteroides_uniformis	CP072255	1403500	snp	C	A	A:102 C:0	CDS	+	1608/2835	536/944	missense_variant c.1608C>A p.Asp536Glu	INE75_01201	uvrA_2	UvrABC system protein A
SRR23882966	UC	Bacteroides_uniformis	CP072255	1403680	complex	AGAAC	TGAGT	TGAGT:101 AGAAC:0	CDS	+	1788/2835	596/944	missense_variant c.1788_1792delAGAACinsTGAGT p.Arg598Cys	INE75_01201	uvrA_2	UvrABC system protein A
SRR23882966	UC	Bacteroides_uniformis	CP072255	1403725	mnp	GT	AC	AC:106 GT:0	CDS	+	1833/2835	611/944	missense_variant c.1833_1834delGTinsAC p.Tyr612His	INE75_01201	uvrA_2	UvrABC system protein A
SRR23882966	UC	Bacteroides_uniformis	CP072255	1403751	complex	GGGGC	AGGGT	AGGGT:100 GGGGC:0	CDS	+	1859/2835	620/944	missense_variant c.1859_1863delGGGGCinsAGGGT p.Arg620Lys	INE75_01201	uvrA_2	UvrABC system protein A
SRR23882966	UC	Bacteroides_uniformis	CP072255	1403908	snp	G	C	C:95 G:3	CDS	+	2016/2835	672/944	missense_variant c.2016G>C p.Glu672Asp	INE75_01201	uvrA_2	UvrABC system protein A
SRR23882966	UC	Bacteroides_uniformis	CP072255	1403932	mnp	GC	AT	AT:97 GC:0	CDS	+	2040/2835	680/944	missense_variant c.2040_2041delGCinsAT p.His681Tyr	INE75_01201	uvrA_2	UvrABC system protein A
SRR23882966	UC	Bacteroides_uniformis	CP072255	1404064	complex	CGGGTATAAGC	TGGATATAAGG	TGGATATAAGG:103 CGGGTATAAGC:0	CDS	+	2172/2835	724/944	missense_variant c.2172_2182delCGGGTATAAGCinsTGGATATAAGG p.Pro728Ala	INE75_01201	uvrA_2	UvrABC system protein A
SRR23882966	UC	Bacteroides_uniformis	CP072255	1405078	snp	C	T	T:109 C:0	CDS	+	337/483	113/160	missense_variant c.337C>T p.Pro113Ser	INE75_01202	ybaK	Cys-tRNA(Pro)/Cys-tRNA(Cys) deacylase YbaK
SRR23882966	UC	Bacteroides_uniformis	CP072255	1405193	snp	A	G	G:112 A:0	CDS	+	452/483	151/160	missense_variant c.452A>G p.His151Arg	INE75_01202	ybaK	Cys-tRNA(Pro)/Cys-tRNA(Cys) deacylase YbaK
SRR23882966	UC	Bacteroides_uniformis	CP072255	1405576	complex	GCCGGT	ACTGGC	ACTGGC:96 GCCGGT:0	CDS	+	235/1521	79/506	missense_variant c.235_240delGCCGGTinsACTGGC p.Ala79Thr	INE75_01203	dtpT_2	Di-/tripeptide transporter
SRR23882966	UC	Bacteroides_uniformis	CP072255	1405969	complex	GCC	ACG	ACG:127 GCC:0	CDS	+	628/1521	210/506	missense_variant c.628_630delGCCinsACG p.Ala210Thr	INE75_01203	dtpT_2	Di-/tripeptide transporter
SRR23882966	UC	Bacteroides_uniformis	CP072255	1406173	mnp	AT	GC	GC:141 AT:0	CDS	+	832/1521	278/506	missense_variant c.832_833delATinsGC p.Ile278Ala	INE75_01203	dtpT_2	Di-/tripeptide transporter
SRR23882966	UC	Bacteroides_uniformis	CP072255	1406958	snp	G	T	T:76 G:0	CDS	-	492/498	164/165	missense_variant c.492C>A p.Asp164Glu	INE75_01204	paiA	Spermidine/spermine N(1)-acetyltransferase
SRR23882966	UC	Bacteroides_uniformis	CP072255	1407068	snp	G	T	T:52 G:0	CDS	-	382/498	128/165	missense_variant c.382C>A p.His128Asn	INE75_01204	paiA	Spermidine/spermine N(1)-acetyltransferase
SRR23882966	UC	Bacteroides_uniformis	CP072255	1454528	snp	C	T	T:142 C:1	CDS	-	2983/3222	995/1073	missense_variant c.2983G>A p.Gly995Ser	INE75_01251	lacZ_1	Beta-galactosidase
SRR23882966	UC	Bacteroides_uniformis	CP072255	1454579	snp	C	T	T:126 C:1	CDS	-	2932/3222	978/1073	missense_variant c.2932G>A p.Ala978Thr	INE75_01251	lacZ_1	Beta-galactosidase
SRR23882966	UC	Bacteroides_uniformis	CP072255	1455724	snp	T	C	C:106 T:0	CDS	-	1787/3222	596/1073	missense_variant c.1787A>G p.Asp596Gly	INE75_01251	lacZ_1	Beta-galactosidase
SRR23882966	UC	Bacteroides_uniformis	CP072255	1455735	complex	CTT	TTG	TTG:99 CTT:6	CDS	-	1776/3222	592/1073	missense_variant c.1774_1776delAAGinsCAA p.Lys592Gln	INE75_01251	lacZ_1	Beta-galactosidase
SRR23882966	UC	Bacteroides_uniformis	CP072255	1455813	complex	GTAG	ATAC	ATAC:96 GTAG:0	CDS	-	1698/3222	565/1073	missense_variant c.1695_1698delCTACinsGTAT p.Asp565Glu	INE75_01251	lacZ_1	Beta-galactosidase
SRR23882966	UC	Bacteroides_uniformis	CP072255	1457461	snp	C	G	G:130 C:0	CDS	-	50/3222	17/1073	missense_variant c.50G>C p.Gly17Ala	INE75_01251	lacZ_1	Beta-galactosidase
SRR23882966	UC	Bacteroides_uniformis	CP072255	1457472	complex	CGT	AGC	AGC:117 CGT:0	CDS	-	39/3222	13/1073	missense_variant c.37_39delACGinsGCT p.Thr13Ala	INE75_01251	lacZ_1	Beta-galactosidase
SRR23882966	UC	Bacteroides_uniformis	CP072255	1461220	snp	A	G	G:111 A:0	CDS	-	574/708	192/235	missense_variant c.574T>C p.Tyr192His	INE75_01255	cobI	Precorrin-2 C(20)-methyltransferase
SRR23882966	UC	Bacteroides_uniformis	CP072255	1463250	complex	GGC	TGT	TGT:109 GGC:0	CDS	+	387/591	129/196	missense_variant c.387_389delGGCinsTGT p.Ala130Val	INE75_01257	rclC	Inner membrane protein RclC
SRR23882966	UC	Bacteroides_uniformis	CP072255	1463265	complex	AATA	GATG	GATG:106 AATA:0	CDS	+	402/591	134/196	missense_variant c.402_405delAATAinsGATG p.Ile135Met	INE75_01257	rclC	Inner membrane protein RclC
SRR23882966	UC	Bacteroides_uniformis	CP072255	1467080	snp	T	C	C:121 T:0	CDS	+	974/1017	325/338	missense_variant c.974T>C p.Val325Ala	INE75_01260	hmuU_1	Hemin transport system permease protein HmuU
SRR23882966	UC	Bacteroides_uniformis	CP072255	1469369	snp	G	A	A:141 G:0	CDS	+	1238/1380	413/459	missense_variant c.1238G>A p.Cys413Tyr	INE75_01262	mepA_3	Multidrug export protein MepA
SRR23882966	UC	Bacteroides_uniformis	CP072255	1475417	snp	C	T	T:102 C:0	CDS	-	994/1269	332/422	missense_variant c.994G>A p.Val332Ile	INE75_01267	cbiET	Cobalamin biosynthesis bifunctional protein CbiET
SRR23882966	UC	Bacteroides_uniformis	CP072255	1475710	del	TGTA	T	T:111 TGTA:0	CDS	-	700/1269	233/422	disruptive_inframe_deletion c.698_700delTAC p.Val233_Gln234delinsGlu	INE75_01267	cbiET	Cobalamin biosynthesis bifunctional protein CbiET
SRR23882966	UC	Bacteroides_uniformis	CP072255	1475795	snp	C	A	A:130 C:0	CDS	-	616/1269	206/422	missense_variant c.616G>T p.Ala206Ser	INE75_01267	cbiET	Cobalamin biosynthesis bifunctional protein CbiET
SRR23882966	UC	Bacteroides_uniformis	CP072255	1475806	snp	C	T	T:129 C:0	CDS	-	605/1269	202/422	missense_variant c.605G>A p.Arg202Gln	INE75_01267	cbiET	Cobalamin biosynthesis bifunctional protein CbiET
SRR23882966	UC	Bacteroides_uniformis	CP072255	1475891	snp	T	C	C:114 T:0	CDS	-	520/1269	174/422	missense_variant c.520A>G p.Lys174Glu	INE75_01267	cbiET	Cobalamin biosynthesis bifunctional protein CbiET
SRR23882966	UC	Bacteroides_uniformis	CP072255	1475955	complex	GGCAC	TGCAT	TGCAT:103 GGCAC:0	CDS	-	456/1269	151/422	missense_variant c.452_456delGTGCCinsATGCA p.Arg151His	INE75_01267	cbiET	Cobalamin biosynthesis bifunctional protein CbiET
SRR23882966	UC	Bacteroides_uniformis	CP072255	1476173	snp	T	C	C:105 T:0	CDS	-	238/1269	80/422	missense_variant c.238A>G p.Asn80Asp	INE75_01267	cbiET	Cobalamin biosynthesis bifunctional protein CbiET
SRR23882966	UC	Bacteroides_uniformis	CP072255	1476217	snp	T	C	C:97 T:0	CDS	-	194/1269	65/422	missense_variant c.194A>G p.His65Arg	INE75_01267	cbiET	Cobalamin biosynthesis bifunctional protein CbiET
SRR23882966	UC	Bacteroides_uniformis	CP072255	1476228	complex	ACA	GCG	GCG:96 ACA:0	CDS	-	183/1269	61/422	missense_variant c.181_183delTGTinsCGC p.Cys61Arg	INE75_01267	cbiET	Cobalamin biosynthesis bifunctional protein CbiET
SRR23882966	UC	Bacteroides_uniformis	CP072255	1479223	snp	T	C	C:116 T:0	CDS	-	730/825	244/274	missense_variant c.730A>G p.Ser244Gly	INE75_01270	cbiK_1	Sirohydrochlorin cobaltochelatase
SRR23882966	UC	Bacteroides_uniformis	CP072255	1479666	snp	C	T	T:99 C:0	CDS	-	287/825	96/274	missense_variant c.287G>A p.Arg96Gln	INE75_01270	cbiK_1	Sirohydrochlorin cobaltochelatase
SRR23882966	UC	Bacteroides_uniformis	CP072255	1479943	snp	G	A	A:119 G:0	CDS	-	10/825	4/274	missense_variant c.10C>T p.Leu4Phe	INE75_01270	cbiK_1	Sirohydrochlorin cobaltochelatase
SRR23882966	UC	Bacteroides_uniformis	CP072255	1489518	snp	A	G	G:111 A:0	CDS	-	680/948	227/315	missense_variant c.680T>C p.Val227Ala	INE75_01277	cbiK_2	Sirohydrochlorin cobaltochelatase
SRR23882966	UC	Bacteroides_uniformis	CP072255	1489572	snp	A	G	G:110 A:0	CDS	-	626/948	209/315	missense_variant c.626T>C p.Ile209Thr	INE75_01277	cbiK_2	Sirohydrochlorin cobaltochelatase
SRR23882966	UC	Bacteroides_uniformis	CP072255	1490002	snp	T	C	C:112 T:0	CDS	-	196/948	66/315	missense_variant c.196A>G p.Thr66Ala	INE75_01277	cbiK_2	Sirohydrochlorin cobaltochelatase
SRR23882966	UC	Bacteroides_uniformis	CP072255	1490076	snp	A	G	G:106 A:0	CDS	-	122/948	41/315	missense_variant c.122T>C p.Val41Ala	INE75_01277	cbiK_2	Sirohydrochlorin cobaltochelatase
SRR23882966	UC	Bacteroides_uniformis	CP072255	1494802	complex	AGAT	TGAA	TGAA:126 AGAT:0	CDS	+	189/1512	63/503	missense_variant c.189_192delAGATinsTGAA p.Asp64Glu	INE75_01280	accC	Biotin carboxylase
SRR23882966	UC	Bacteroides_uniformis	CP072255	1495064	snp	A	G	G:104 A:0	CDS	+	451/1512	151/503	missense_variant c.451A>G p.Ile151Val	INE75_01280	accC	Biotin carboxylase
SRR23882966	UC	Bacteroides_uniformis	CP072255	1495969	complex	TACCA	CACTG	CACTG:95 TACCA:0	CDS	+	1356/1512	452/503	missense_variant c.1356_1360delTACCAinsCACTG p.Thr454Ala	INE75_01280	accC	Biotin carboxylase
SRR23882966	UC	Bacteroides_uniformis	CP072255	1496826	snp	T	C	C:104 T:0	CDS	+	100/1533	34/510	missense_variant c.100T>C p.Cys34Arg	INE75_01282	pccB_2	Propionyl-CoA carboxylase beta chain
SRR23882966	UC	Bacteroides_uniformis	CP072255	1497534	snp	A	G	G:130 A:0	CDS	+	808/1533	270/510	missense_variant c.808A>G p.Thr270Ala	INE75_01282	pccB_2	Propionyl-CoA carboxylase beta chain
SRR23882966	UC	Bacteroides_uniformis	CP072255	1498097	complex	CGAAAG	TGAAGA	TGAAGA:74 CGAAAG:0	CDS	+	1371/1533	457/510	missense_variant c.1371_1376delCGAAAGinsTGAAGA p.Ser459Asp	INE75_01282	pccB_2	Propionyl-CoA carboxylase beta chain
SRR23882966	UC	Bacteroides_uniformis	CP072255	1498735	snp	C	G	G:121 C:1	CDS	+	349/1686	117/561	missense_variant c.349C>G p.Leu117Val	INE75_01283	aspT_4	Aspartate/alanine antiporter
SRR23882966	UC	Bacteroides_uniformis	CP072255	1500760	snp	A	G	G:125 A:0	CDS	-	140/732	47/243	missense_variant c.140T>C p.Met47Thr	INE75_01284	murU	N-acetylmuramate alpha-1-phosphate uridylyltransferase
SRR23882966	UC	Bacteroides_uniformis	CP072255	1502995	complex	ACG	GCA	GCA:106 ACG:0	CDS	+	537/1389	179/462	missense_variant c.537_539delACGinsGCA p.Arg180Gln	INE75_01286	cbiA	Cobyrinate a,c-diamide synthase
SRR23882966	UC	Bacteroides_uniformis	CP072255	1503295	snp	T	A	A:121 T:0	CDS	+	837/1389	279/462	missense_variant c.837T>A p.His279Gln	INE75_01286	cbiA	Cobyrinate a,c-diamide synthase
SRR23882966	UC	Bacteroides_uniformis	CP072255	1503302	snp	C	G	G:124 C:0	CDS	+	844/1389	282/462	missense_variant c.844C>G p.Pro282Ala	INE75_01286	cbiA	Cobyrinate a,c-diamide synthase
SRR23882966	UC	Bacteroides_uniformis	CP072255	1503659	snp	T	C	C:64 T:0	CDS	+	1201/1389	401/462	missense_variant c.1201T>C p.Phe401Leu	INE75_01286	cbiA	Cobyrinate a,c-diamide synthase
SRR23882966	UC	Bacteroides_uniformis	CP072255	1503674	complex	ACCGA	GCTGG	GCTGG:57 ACCGA:0	CDS	+	1216/1389	406/462	missense_variant c.1216_1220delACCGAinsGCTGG p.ThrAsp406AlaGly	INE75_01286	cbiA	Cobyrinate a,c-diamide synthase
SRR23882966	UC	Bacteroides_uniformis	CP072255	1503689	snp	G	A	A:58 G:0	CDS	+	1231/1389	411/462	missense_variant c.1231G>A p.Gly411Ser	INE75_01286	cbiA	Cobyrinate a,c-diamide synthase
SRR23882966	UC	Bacteroides_uniformis	CP072255	1503699	snp	G	A	A:55 G:0	CDS	+	1241/1389	414/462	missense_variant c.1241G>A p.Cys414Tyr	INE75_01286	cbiA	Cobyrinate a,c-diamide synthase
SRR23882966	UC	Bacteroides_uniformis	CP072255	1503707	complex	CCTCTT	ACTCCC	ACTCCC:47 CCTCTT:0	CDS	+	1249/1389	417/462	missense_variant c.1249_1254delCCTCTTinsACTCCC p.ProLeu417ThrPro	INE75_01286	cbiA	Cobyrinate a,c-diamide synthase
SRR23882966	UC	Bacteroides_uniformis	CP072255	1503720	snp	C	T	T:43 C:0	CDS	+	1262/1389	421/462	missense_variant c.1262C>T p.Ala421Val	INE75_01286	cbiA	Cobyrinate a,c-diamide synthase
SRR23882966	UC	Bacteroides_uniformis	CP072255	1503727	complex	CTA	TTT	TTT:42 CTA:0	CDS	+	1269/1389	423/462	missense_variant c.1269_1271delCTAinsTTT p.Tyr424Phe	INE75_01286	cbiA	Cobyrinate a,c-diamide synthase
SRR23882966	UC	Bacteroides_uniformis	CP072255	1503738	snp	A	G	G:36 A:0	CDS	+	1280/1389	427/462	missense_variant c.1280A>G p.Lys427Arg	INE75_01286	cbiA	Cobyrinate a,c-diamide synthase
SRR23882966	UC	Bacteroides_uniformis	CP072255	1503744	snp	G	A	A:32 G:0	CDS	+	1286/1389	429/462	missense_variant c.1286G>A p.Gly429Glu	INE75_01286	cbiA	Cobyrinate a,c-diamide synthase
SRR23882966	UC	Bacteroides_uniformis	CP072255	1649338	snp	G	A	A:92 G:0	CDS	+	232/1140	78/379	missense_variant c.232G>A p.Ala78Thr	INE75_01426	fim1C_1	Fimbrium subunit Fim1C
SRR23882966	UC	Bacteroides_uniformis	CP072255	1649608	snp	G	A	A:117 G:0	CDS	+	502/1140	168/379	missense_variant c.502G>A p.Ala168Thr	INE75_01426	fim1C_1	Fimbrium subunit Fim1C
SRR23882966	UC	Bacteroides_uniformis	CP072255	1650168	mnp	CA	TG	TG:75 CA:0	CDS	+	1062/1140	354/379	missense_variant c.1062_1063delCAinsTG p.Ile355Val	INE75_01426	fim1C_1	Fimbrium subunit Fim1C
SRR23882966	UC	Bacteroides_uniformis	CP072255	1650188	snp	G	A	A:79 G:0	CDS	+	1082/1140	361/379	missense_variant c.1082G>A p.Ser361Asn	INE75_01426	fim1C_1	Fimbrium subunit Fim1C
SRR23882966	UC	Bacteroides_uniformis	CP072255	1650376	snp	A	G	G:118 A:0	CDS	+	92/1047	31/348	missense_variant c.92A>G p.Asn31Ser	INE75_01427	fim1C_2	Fimbrium subunit Fim1C
SRR23882966	UC	Bacteroides_uniformis	CP072255	1650675	snp	A	G	G:94 A:0	CDS	+	391/1047	131/348	missense_variant c.391A>G p.Asn131Asp	INE75_01427	fim1C_2	Fimbrium subunit Fim1C
SRR23882966	UC	Bacteroides_uniformis	CP072255	1650778	snp	G	A	A:103 G:0	CDS	+	494/1047	165/348	missense_variant c.494G>A p.Ser165Asn	INE75_01427	fim1C_2	Fimbrium subunit Fim1C
SRR23882966	UC	Bacteroides_uniformis	CP072255	1650927	snp	G	A	A:90 G:0	CDS	+	643/1047	215/348	missense_variant c.643G>A p.Ala215Thr	INE75_01427	fim1C_2	Fimbrium subunit Fim1C
SRR23882966	UC	Bacteroides_uniformis	CP072255	1650982	snp	A	G	G:85 A:0	CDS	+	698/1047	233/348	missense_variant c.698A>G p.Asn233Ser	INE75_01427	fim1C_2	Fimbrium subunit Fim1C
SRR23882966	UC	Bacteroides_uniformis	CP072255	1651009	snp	C	A	A:81 C:0	CDS	+	725/1047	242/348	missense_variant c.725C>A p.Pro242Gln	INE75_01427	fim1C_2	Fimbrium subunit Fim1C
SRR23882966	UC	Bacteroides_uniformis	CP072255	1651028	snp	A	G	G:81 A:0	CDS	+	744/1047	248/348	missense_variant c.744A>G p.Ile248Met	INE75_01427	fim1C_2	Fimbrium subunit Fim1C
SRR23882966	UC	Bacteroides_uniformis	CP072255	1651162	complex	AGTCTTTG	TGTTTTTA	TGTTTTTA:85 AGTCTTTG:0	CDS	+	878/1047	293/348	missense_variant c.878_885delAGTCTTTGinsTGTTTTTA p.GlnSer293LeuPhe	INE75_01427	fim1C_2	Fimbrium subunit Fim1C
SRR23882966	UC	Bacteroides_uniformis	CP072255	1651247	snp	A	G	G:91 A:0	CDS	+	963/1047	321/348	missense_variant c.963A>G p.Ile321Met	INE75_01427	fim1C_2	Fimbrium subunit Fim1C
SRR23882966	UC	Bacteroides_uniformis	CP072255	1651281	snp	G	A	A:82 G:0	CDS	+	997/1047	333/348	missense_variant c.997G>A p.Ala333Thr	INE75_01427	fim1C_2	Fimbrium subunit Fim1C
SRR23882966	UC	Bacteroides_uniformis	CP072255	1651312	snp	C	A	A:74 C:0	CDS	+	1028/1047	343/348	missense_variant c.1028C>A p.Ala343Glu	INE75_01427	fim1C_2	Fimbrium subunit Fim1C
SRR23882966	UC	Bacteroides_uniformis	CP072255	1654128	complex	GCGCGT	ATGCGC	ATGCGC:82 GCGCGT:1	CDS	+	58/573	20/190	missense_variant c.58_63delGCGCGTinsATGCGC p.Ala20Met	INE75_01431	yvqK_1	Corrinoid adenosyltransferase
SRR23882966	UC	Bacteroides_uniformis	CP072255	1654217	mnp	GG	TT	TT:103 GG:0	CDS	+	147/573	49/190	missense_variant c.147_148delGGinsTT p.Ala50Ser	INE75_01431	yvqK_1	Corrinoid adenosyltransferase
SRR23882966	UC	Bacteroides_uniformis	CP072255	1654230	complex	GGA	AGC	AGC:106 GGA:0	CDS	+	160/573	54/190	missense_variant c.160_162delGGAinsAGC p.Gly54Ser	INE75_01431	yvqK_1	Corrinoid adenosyltransferase
SRR23882966	UC	Bacteroides_uniformis	CP072255	1654380	complex	CTGCTGA	TTGC	TTGC:115 CTGCTGA:0	CDS	+	310/573	104/190	conservative_inframe_deletion&synonymous_variant c.310_316delCTGCTGAinsTTGC p.Met106del	INE75_01431	yvqK_1	Corrinoid adenosyltransferase
SRR23882966	UC	Bacteroides_uniformis	CP072255	1661443	snp	T	C	C:160 T:0	CDS	+	349/1518	117/505	missense_variant c.349T>C p.Trp117Arg	INE75_01437	cobQ	Cobyric acid synthase
SRR23882966	UC	Bacteroides_uniformis	CP072255	1662288	snp	A	C	C:146 A:0	CDS	+	1194/1518	398/505	missense_variant c.1194A>C p.Leu398Phe	INE75_01437	cobQ	Cobyric acid synthase
SRR23882966	UC	Bacteroides_uniformis	CP072255	1662389	snp	A	G	G:119 A:0	CDS	+	1295/1518	432/505	missense_variant c.1295A>G p.Tyr432Cys	INE75_01437	cobQ	Cobyric acid synthase
SRR23882966	UC	Bacteroides_uniformis	CP072255	1662464	snp	T	C	C:109 T:0	CDS	+	1370/1518	457/505	missense_variant c.1370T>C p.Val457Ala	INE75_01437	cobQ	Cobyric acid synthase
SRR23882966	UC	Bacteroides_uniformis	CP072255	1662719	snp	A	G	G:132 A:0	CDS	+	115/1035	39/344	missense_variant c.115A>G p.Thr39Ala	INE75_01438	cobD_1	Threonine-phosphate decarboxylase
SRR23882966	UC	Bacteroides_uniformis	CP072255	1662788	mnp	CA	TG	TG:128 CA:0	CDS	+	184/1035	62/344	missense_variant c.184_185delCAinsTG p.His62Cys	INE75_01438	cobD_1	Threonine-phosphate decarboxylase
SRR23882966	UC	Bacteroides_uniformis	CP072255	1662955	complex	TTGGT	CCGGC	CCGGC:104 TTGGT:0	CDS	+	351/1035	117/344	missense_variant c.351_355delTTGGTinsCCGGC p.TrpPhe118ArgLeu	INE75_01438	cobD_1	Threonine-phosphate decarboxylase
SRR23882966	UC	Bacteroides_uniformis	CP072255	1663431	snp	C	T	T:95 C:1	CDS	+	827/1035	276/344	missense_variant c.827C>T p.Ala276Val	INE75_01438	cobD_1	Threonine-phosphate decarboxylase
SRR23882966	UC	Bacteroides_uniformis	CP072255	1663555	complex	ACA	GCG	GCG:110 ACA:0	CDS	+	951/1035	317/344	missense_variant c.951_953delACAinsGCG p.His318Arg	INE75_01438	cobD_1	Threonine-phosphate decarboxylase
SRR23882966	UC	Bacteroides_uniformis	CP072255	1664076	snp	C	A	A:118 C:0	CDS	+	434/969	145/322	missense_variant c.434C>A p.Ala145Glu	INE75_01439	cobD_2	Cobalamin biosynthesis protein CobD
SRR23882966	UC	Bacteroides_uniformis	CP072255	1664408	snp	G	A	A:111 G:2	CDS	+	766/969	256/322	missense_variant c.766G>A p.Ala256Thr	INE75_01439	cobD_2	Cobalamin biosynthesis protein CobD
SRR23882966	UC	Bacteroides_uniformis	CP072255	1668952	snp	T	C	C:110 T:0	CDS	-	127/540	43/179	missense_variant c.127A>G p.Thr43Ala	INE75_01442	pspB	Putative phosphoserine phosphatase 2
SRR23882966	UC	Bacteroides_uniformis	CP072255	1668985	snp	C	T	T:109 C:0	CDS	-	94/540	32/179	missense_variant c.94G>A p.Ala32Thr	INE75_01442	pspB	Putative phosphoserine phosphatase 2
SRR23882966	UC	Bacteroides_uniformis	CP072255	1669028	complex	TACG	CATC	CATC:89 TACG:0	CDS	-	51/540	16/179	missense_variant c.48_51delCGTAinsGATG p.Val17Met	INE75_01442	pspB	Putative phosphoserine phosphatase 2
SRR23882966	UC	Bacteroides_uniformis	CP072255	1669989	snp	T	C	C:104 T:0	CDS	-	889/1038	297/345	missense_variant c.889A>G p.Thr297Ala	INE75_01444	cobT	Nicotinate-nucleotide--dimethylbenzimidazole phosphoribosyltransferase
SRR23882966	UC	Bacteroides_uniformis	CP072255	1670483	complex	CTCCGGGTG	TTTCTGGTA	TTTCTGGTA:89 CTCCGGGTG:0	CDS	-	395/1038	129/345	missense_variant c.387_395delCACCCGGAGinsTACCAGAAA p.Ser132Asn	INE75_01444	cobT	Nicotinate-nucleotide--dimethylbenzimidazole phosphoribosyltransferase
SRR23882966	UC	Bacteroides_uniformis	CP072255	1671204	complex	CCCGC	TCCGT	TCCGT:106 CCCGC:0	CDS	-	226/522	74/173	missense_variant c.222_226delGCGGGinsACGGA p.Val76Ile	INE75_01445	cobP	Bifunctional adenosylcobalamin biosynthesis protein CobP
SRR23882966	UC	Bacteroides_uniformis	CP072255	1671240	snp	C	G	G:107 C:0	CDS	-	190/522	64/173	missense_variant c.190G>C p.Glu64Gln	INE75_01445	cobP	Bifunctional adenosylcobalamin biosynthesis protein CobP
SRR23882966	UC	Bacteroides_uniformis	CP072255	1671288	snp	C	T	T:108 C:0	CDS	-	142/522	48/173	missense_variant c.142G>A p.Val48Ile	INE75_01445	cobP	Bifunctional adenosylcobalamin biosynthesis protein CobP
SRR23882966	UC	Bacteroides_uniformis	CP072255	1699043	snp	C	T	T:70 C:0	CDS	+	101/1065	34/354	missense_variant c.101C>T p.Ala34Val	INE75_01470	pglH_1	PglH-like protein glycosylation alpha-1,4-N-acetyl-D-galactosaminyltransferase
SRR23882966	UC	Bacteroides_uniformis	CP072255	1704070	snp	G	A	A:97 G:0	CDS	+	421/1266	141/421	missense_variant c.421G>A p.Glu141Lys	INE75_01474	wbpA	UDP-N-acetyl-D-glucosamine 6-dehydrogenase
SRR23882966	UC	Bacteroides_uniformis	CP072255	1711205	snp	T	C	C:105 T:0	CDS	-	1115/2100	372/699	missense_variant c.1115A>G p.Gln372Arg	INE75_01481	dpp5	Dipeptidyl-peptidase 5
SRR23882966	UC	Bacteroides_uniformis	CP072255	1711601	snp	A	G	G:98 A:0	CDS	-	719/2100	240/699	missense_variant c.719T>C p.Phe240Ser	INE75_01481	dpp5	Dipeptidyl-peptidase 5
SRR23882966	UC	Bacteroides_uniformis	CP072255	1713831	complex	TTT	CTC	CTC:86 TTT:0	CDS	-	1838/1854	612/617	missense_variant c.1836_1838delAAAinsGAG p.Lys613Arg	INE75_01483	yidC	Membrane protein insertase YidC
SRR23882966	UC	Bacteroides_uniformis	CP072255	1713994	snp	C	T	T:96 C:0	CDS	-	1675/1854	559/617	missense_variant c.1675G>A p.Val559Ile	INE75_01483	yidC	Membrane protein insertase YidC
SRR23882966	UC	Bacteroides_uniformis	CP072255	1716557	snp	G	T	T:90 G:0	CDS	-	763/1620	255/539	missense_variant c.763C>A p.Arg255Ser	INE75_01484	pyrG	CTP synthase
SRR23882966	UC	Bacteroides_uniformis	CP072255	1731191	snp	G	A	A:115 G:0	CDS	+	218/561	73/186	missense_variant c.218G>A p.Gly73Asp	INE75_01501	atpH	ATP synthase subunit delta
SRR23882966	UC	Bacteroides_uniformis	CP072255	1733250	snp	G	A	A:104 G:0	CDS	+	1586/1587	529/528	splice_region_variant&stop_retained_variant c.1586G>A p.Ter529Ter	INE75_01502	atpA_1	ATP synthase subunit alpha
SRR23882966	UC	Bacteroides_uniformis	CP072255	1736683	snp	T	C	C:140 T:0	CDS	-	899/900	300/299	stop_lost&splice_region_variant c.899A>G p.Ter300Trpext*?	INE75_01505	rmlD_3	dTDP-4-dehydrorhamnose reductase
SRR23882966	UC	Bacteroides_uniformis	CP072255	1736720	snp	G	A	A:135 G:0	CDS	-	862/900	288/299	missense_variant c.862C>T p.His288Tyr	INE75_01505	rmlD_3	dTDP-4-dehydrorhamnose reductase
SRR23882966	UC	Bacteroides_uniformis	CP072255	1736725	snp	C	T	T:133 C:0	CDS	-	857/900	286/299	missense_variant c.857G>A p.Arg286Gln	INE75_01505	rmlD_3	dTDP-4-dehydrorhamnose reductase
SRR23882966	UC	Bacteroides_uniformis	CP072255	1736743	complex	CGTA	TGTG	TGTG:116 CGTA:0	CDS	-	839/900	279/299	missense_variant c.836_839delTACGinsCACA p.ValArg279AlaHis	INE75_01505	rmlD_3	dTDP-4-dehydrorhamnose reductase
SRR23882966	UC	Bacteroides_uniformis	CP072255	1736858	snp	A	G	G:123 A:0	CDS	-	724/900	242/299	missense_variant c.724T>C p.Trp242Arg	INE75_01505	rmlD_3	dTDP-4-dehydrorhamnose reductase
SRR23882966	UC	Bacteroides_uniformis	CP072255	1736922	complex	GTGAT	ATGAC	ATGAC:124 GTGAT:0	CDS	-	660/900	219/299	missense_variant c.656_660delATCACinsGTCAT p.Asn219Ser	INE75_01505	rmlD_3	dTDP-4-dehydrorhamnose reductase
SRR23882966	UC	Bacteroides_uniformis	CP072255	1737068	snp	A	C	C:109 A:0	CDS	-	514/900	172/299	missense_variant c.514T>G p.Ser172Ala	INE75_01505	rmlD_3	dTDP-4-dehydrorhamnose reductase
SRR23882966	UC	Bacteroides_uniformis	CP072255	1737109	snp	T	C	C:117 T:0	CDS	-	473/900	158/299	missense_variant c.473A>G p.Lys158Arg	INE75_01505	rmlD_3	dTDP-4-dehydrorhamnose reductase
SRR23882966	UC	Bacteroides_uniformis	CP072255	1737401	complex	CCAT	TCAC	TCAC:100 CCAT:0	CDS	-	181/900	60/299	missense_variant c.178_181delATGGinsGTGA p.MetGlu60ValLys	INE75_01505	rmlD_3	dTDP-4-dehydrorhamnose reductase
SRR23882966	UC	Bacteroides_uniformis	CP072255	1737446	snp	T	C	C:104 T:0	CDS	-	136/900	46/299	missense_variant c.136A>G p.Asn46Asp	INE75_01505	rmlD_3	dTDP-4-dehydrorhamnose reductase
SRR23882966	UC	Bacteroides_uniformis	CP072255	1737499	complex	GACAA	AACAC	AACAC:78 GACAA:0	CDS	-	83/900	27/299	missense_variant c.79_83delTTGTCinsGTGTT p.LeuSer27ValPhe	INE75_01505	rmlD_3	dTDP-4-dehydrorhamnose reductase
SRR23882966	UC	Bacteroides_uniformis	CP072255	1737508	snp	C	T	T:74 C:0	CDS	-	74/900	25/299	missense_variant c.74G>A p.Arg25His	INE75_01505	rmlD_3	dTDP-4-dehydrorhamnose reductase
SRR23882966	UC	Bacteroides_uniformis	CP072255	1737578	snp	C	T	T:64 C:0	CDS	-	4/900	2/299	missense_variant c.4G>A p.Ala2Thr	INE75_01505	rmlD_3	dTDP-4-dehydrorhamnose reductase
SRR23882966	UC	Bacteroides_uniformis	CP072255	1739391	del	GTGC	G	G:108 GTGC:0	CDS	-	466/723	155/240	disruptive_inframe_deletion c.464_466delGCA p.Ser155del	INE75_01508	mprA_1	Response regulator MprA
SRR23882966	UC	Bacteroides_uniformis	CP072255	1739602	complex	CAGAA	TGGAG	TGGAG:109 CAGAA:0	CDS	-	256/723	84/240	missense_variant c.252_256delTTCTGinsCTCCA p.Ala86Thr	INE75_01508	mprA_1	Response regulator MprA
SRR23882966	UC	Bacteroides_uniformis	CP072255	1745750	snp	T	C	C:76 T:0	CDS	-	1280/1281	427/426	splice_region_variant&stop_retained_variant c.1280A>G p.Ter427Ter	INE75_01512	glyA	Serine hydroxymethyltransferase
SRR23882966	UC	Bacteroides_uniformis	CP072255	1751681	snp	A	G	G:126 A:0	CDS	+	1144/2331	382/776	missense_variant c.1144A>G p.Lys382Glu	INE75_01517	mrcA	Penicillin-binding protein 1A
SRR23882966	UC	Bacteroides_uniformis	CP072255	1751735	complex	CTC	ATT	ATT:122 CTC:0	CDS	+	1198/2331	400/776	missense_variant c.1198_1200delCTCinsATT p.Leu400Ile	INE75_01517	mrcA	Penicillin-binding protein 1A
SRR23882966	UC	Bacteroides_uniformis	CP072255	1754052	complex	AGC	GGT	GGT:102 AGC:0	CDS	+	666/756	222/251	missense_variant c.666_668delAGCinsGGT p.Ala223Val	INE75_01519	kpsU	3-deoxy-manno-octulosonate cytidylyltransferase
SRR23882966	UC	Bacteroides_uniformis	CP072255	1754059	snp	A	G	G:110 A:0	CDS	+	673/756	225/251	missense_variant c.673A>G p.Ile225Val	INE75_01519	kpsU	3-deoxy-manno-octulosonate cytidylyltransferase
SRR23882966	UC	Bacteroides_uniformis	CP072255	1763113	snp	A	G	G:90 A:0	CDS	+	190/1437	64/478	missense_variant c.190A>G p.Thr64Ala	INE75_01525	abgT	p-aminobenzoyl-glutamate transport protein
SRR23882966	UC	Bacteroides_uniformis	CP072255	1763539	snp	A	T	T:124 A:0	CDS	+	616/1437	206/478	missense_variant c.616A>T p.Asn206Tyr	INE75_01525	abgT	p-aminobenzoyl-glutamate transport protein
SRR23882966	UC	Bacteroides_uniformis	CP072255	1764430	snp	G	A	A:118 G:1	CDS	-	610/705	204/234	missense_variant c.610C>T p.Pro204Ser	INE75_01526	rpiA	Ribose-5-phosphate isomerase A
SRR23882966	UC	Bacteroides_uniformis	CP072255	1823888	snp	G	A	A:109 G:2	CDS	-	1414/2010	472/669	missense_variant c.1414C>T p.His472Tyr	INE75_01586	glgB	1,4-alpha-glucan branching enzyme GlgB
SRR23882966	UC	Bacteroides_uniformis	CP072255	1825524	snp	T	C	C:109 T:0	CDS	-	256/447	86/148	missense_variant c.256A>G p.Thr86Ala	INE75_01587	tabA	Toxin-antitoxin biofilm protein TabA
SRR23882966	UC	Bacteroides_uniformis	CP072255	1832644	snp	T	C	C:133 T:0	CDS	-	778/828	260/275	missense_variant c.778A>G p.Asn260Asp	INE75_01595	thiD	Hydroxymethylpyrimidine/phosphomethylpyrimidine kinase
SRR23882966	UC	Bacteroides_uniformis	CP072255	1832650	snp	C	T	T:127 C:0	CDS	-	772/828	258/275	missense_variant c.772G>A p.Asp258Asn	INE75_01595	thiD	Hydroxymethylpyrimidine/phosphomethylpyrimidine kinase
SRR23882966	UC	Bacteroides_uniformis	CP072255	1832715	complex	TTGCC	CTGCT	CTGCT:116 TTGCC:0	CDS	-	707/828	235/275	missense_variant c.703_707delGGCAAinsAGCAG p.GlyAsn235SerSer	INE75_01595	thiD	Hydroxymethylpyrimidine/phosphomethylpyrimidine kinase
SRR23882966	UC	Bacteroides_uniformis	CP072255	1832827	snp	T	C	C:132 T:1	CDS	-	595/828	199/275	missense_variant c.595A>G p.Ile199Val	INE75_01595	thiD	Hydroxymethylpyrimidine/phosphomethylpyrimidine kinase
SRR23882966	UC	Bacteroides_uniformis	CP072255	1832879	complex	AT	GC	GC:123 AT:1	CDS	-	543/828	181/275	missense_variant c.542_543delATinsGC p.Asp181Gly	INE75_01595	thiD	Hydroxymethylpyrimidine/phosphomethylpyrimidine kinase
SRR23882966	UC	Bacteroides_uniformis	CP072255	1832908	snp	T	C	C:129 T:1	CDS	-	514/828	172/275	missense_variant c.514A>G p.Ile172Val	INE75_01595	thiD	Hydroxymethylpyrimidine/phosphomethylpyrimidine kinase
SRR23882966	UC	Bacteroides_uniformis	CP072255	1832948	complex	TC	CT	CT:117 TC:0	CDS	-	474/828	158/275	missense_variant c.473_474delGAinsAG p.Arg158Gln	INE75_01595	thiD	Hydroxymethylpyrimidine/phosphomethylpyrimidine kinase
SRR23882966	UC	Bacteroides_uniformis	CP072255	1832968	snp	T	C	C:132 T:1	CDS	-	454/828	152/275	missense_variant c.454A>G p.Thr152Ala	INE75_01595	thiD	Hydroxymethylpyrimidine/phosphomethylpyrimidine kinase
SRR23882966	UC	Bacteroides_uniformis	CP072255	1832976	snp	T	C	C:135 T:1	CDS	-	446/828	149/275	missense_variant c.446A>G p.Gln149Arg	INE75_01595	thiD	Hydroxymethylpyrimidine/phosphomethylpyrimidine kinase
SRR23882966	UC	Bacteroides_uniformis	CP072255	1833178	snp	G	A	A:134 G:0	CDS	-	244/828	82/275	missense_variant c.244C>T p.His82Tyr	INE75_01595	thiD	Hydroxymethylpyrimidine/phosphomethylpyrimidine kinase
SRR23882966	UC	Bacteroides_uniformis	CP072255	1833252	snp	G	A	A:135 G:0	CDS	-	170/828	57/275	missense_variant c.170C>T p.Ala57Val	INE75_01595	thiD	Hydroxymethylpyrimidine/phosphomethylpyrimidine kinase
SRR23882966	UC	Bacteroides_uniformis	CP072255	1835368	mnp	CT	AC	AC:99 CT:0	CDS	-	559/1134	186/377	missense_variant c.558_559delAGinsGT p.Ala187Ser	INE75_01598	thiH	2-iminoacetate synthase
SRR23882966	UC	Bacteroides_uniformis	CP072255	1835424	mnp	TC	GT	GT:105 TC:3	CDS	-	503/1134	168/377	missense_variant c.502_503delGAinsAC p.Glu168Thr	INE75_01598	thiH	2-iminoacetate synthase
SRR23882966	UC	Bacteroides_uniformis	CP072255	1835440	complex	CC	TT	TT:102 CC:0	CDS	-	487/1134	162/377	missense_variant c.486_487delGGinsAA p.Ala163Thr	INE75_01598	thiH	2-iminoacetate synthase
SRR23882966	UC	Bacteroides_uniformis	CP072255	1835782	complex	TGGCA	CAGCG	CAGCG:91 TGGCA:0	CDS	-	145/1134	47/377	missense_variant c.141_145delTGCCAinsCGCTG p.Thr49Ala	INE75_01598	thiH	2-iminoacetate synthase
SRR23882966	UC	Bacteroides_uniformis	CP072255	1837124	snp	C	T	T:150 C:0	CDS	-	506/1683	169/560	missense_variant c.506G>A p.Arg169Gln	INE75_01599	thiC	Phosphomethylpyrimidine synthase
SRR23882966	UC	Bacteroides_uniformis	CP072255	1838257	snp	C	T	T:104 C:0	CDS	-	175/789	59/262	missense_variant c.175G>A p.Asp59Asn	INE75_01600	thiG	Thiazole synthase
SRR23882966	UC	Bacteroides_uniformis	CP072255	1838397	snp	C	T	T:90 C:0	CDS	-	35/789	12/262	missense_variant c.35G>A p.Gly12Glu	INE75_01600	thiG	Thiazole synthase
SRR23882966	UC	Bacteroides_uniformis	CP072255	1840462	snp	C	T	T:105 C:2	CDS	-	607/888	203/295	missense_variant c.607G>A p.Asp203Asn	INE75_01604	fabD	Malonyl CoA-acyl carrier protein transacylase
SRR23882966	UC	Bacteroides_uniformis	CP072255	1841012	snp	C	G	G:91 C:0	CDS	-	57/888	19/295	missense_variant c.57G>C p.Glu19Asp	INE75_01604	fabD	Malonyl CoA-acyl carrier protein transacylase
SRR23882966	UC	Bacteroides_uniformis	CP072255	1842744	snp	G	A	A:102 G:0	CDS	+	500/1479	167/492	missense_variant c.500G>A p.Arg167Lys	INE75_01606	xylB	Xylulose kinase
SRR23882966	UC	Bacteroides_uniformis	CP072255	1845885	snp	C	T	T:122 C:0	CDS	+	626/1488	209/495	missense_variant c.626C>T p.Thr209Ile	INE75_01608	xylE_2	D-xylose-proton symporter
SRR23882966	UC	Bacteroides_uniformis	CP072255	1854133	snp	G	A	A:98 G:0	CDS	+	863/3489	288/1162	missense_variant c.863G>A p.Gly288Asp	INE75_01615	ileS	Isoleucine--tRNA ligase
SRR23882966	UC	Bacteroides_uniformis	CP072255	1854503	complex	TTTC	GTTT	GTTT:72 TTTC:0	CDS	+	1233/3489	411/1162	missense_variant c.1233_1236delTTTCinsGTTT p.Asp411Glu	INE75_01615	ileS	Isoleucine--tRNA ligase
SRR23882966	UC	Bacteroides_uniformis	CP072255	1854524	complex	CGT	TGC	TGC:67 CGT:0	CDS	+	1254/3489	418/1162	missense_variant c.1254_1256delCGTinsTGC p.Val419Ala	INE75_01615	ileS	Isoleucine--tRNA ligase
SRR23882966	UC	Bacteroides_uniformis	CP072255	1854602	complex	CGACGAACAAGTC	TGATGAGCAGGCT	TGATGAGCAGGCT:54 CGACGAACAAGTC:0	CDS	+	1332/3489	444/1162	missense_variant c.1332_1344delCGACGAACAAGTCinsTGATGAGCAGGCT p.Val448Ala	INE75_01615	ileS	Isoleucine--tRNA ligase
SRR23882966	UC	Bacteroides_uniformis	CP072255	1854641	complex	TGAAA	CGAAC	CGAAC:69 TGAAA:0	CDS	+	1371/3489	457/1162	missense_variant c.1371_1375delTGAAAinsCGAAC p.Ile459Leu	INE75_01615	ileS	Isoleucine--tRNA ligase
SRR23882966	UC	Bacteroides_uniformis	CP072255	1855925	complex	CTATTCC	GTATACG	GTATACG:80 CTATTCC:0	CDS	+	2655/3489	885/1162	missense_variant c.2655_2661delCTATTCCinsGTATACG p.Ser887Thr	INE75_01615	ileS	Isoleucine--tRNA ligase
SRR23882966	UC	Bacteroides_uniformis	CP072255	1869063	complex	AAG	CAT	CAT:34 AAG:0	CDS	-	701/714	233/237	missense_variant c.699_701delCTTinsATG p.PhePhe233LeuCys	INE75_01629	otsA	Trehalose-6-phosphate synthase
SRR23882966	UC	Bacteroides_uniformis	CP072255	1869276	complex	GTCTC	ATCCT	ATCCT:79 GTCTC:0	CDS	-	488/714	162/237	missense_variant c.484_488delGAGACinsAGGAT p.GluThr162ArgIle	INE75_01629	otsA	Trehalose-6-phosphate synthase
SRR23882966	UC	Bacteroides_uniformis	CP072255	1869373	snp	A	G	G:85 A:0	CDS	-	391/714	131/237	missense_variant c.391T>C p.Tyr131His	INE75_01629	otsA	Trehalose-6-phosphate synthase
SRR23882966	UC	Bacteroides_uniformis	CP072255	1869399	snp	T	C	C:83 T:0	CDS	-	365/714	122/237	missense_variant c.365A>G p.Asp122Gly	INE75_01629	otsA	Trehalose-6-phosphate synthase
SRR23882966	UC	Bacteroides_uniformis	CP072255	1869496	snp	T	C	C:93 T:0	CDS	-	268/714	90/237	missense_variant c.268A>G p.Asn90Asp	INE75_01629	otsA	Trehalose-6-phosphate synthase
SRR23882966	UC	Bacteroides_uniformis	CP072255	1869534	snp	G	A	A:87 G:0	CDS	-	230/714	77/237	missense_variant c.230C>T p.Pro77Leu	INE75_01629	otsA	Trehalose-6-phosphate synthase
SRR23882966	UC	Bacteroides_uniformis	CP072255	1869570	snp	T	C	C:91 T:0	CDS	-	194/714	65/237	missense_variant c.194A>G p.His65Arg	INE75_01629	otsA	Trehalose-6-phosphate synthase
SRR23882966	UC	Bacteroides_uniformis	CP072255	1869723	snp	G	A	A:101 G:0	CDS	-	41/714	14/237	missense_variant c.41C>T p.Thr14Ile	INE75_01629	otsA	Trehalose-6-phosphate synthase
SRR23882966	UC	Bacteroides_uniformis	CP072255	1870297	snp	T	C	C:92 T:0	CDS	-	359/558	120/185	missense_variant c.359A>G p.Lys120Arg	INE75_01631	ywrO	General stress protein 14
SRR23882966	UC	Bacteroides_uniformis	CP072255	1870329	complex	ACCAA	GCCGG	GCCGG:86 ACCAA:0	CDS	-	327/558	108/185	missense_variant c.323_327delTTGGTinsCCGGC p.Val108Ala	INE75_01631	ywrO	General stress protein 14
SRR23882966	UC	Bacteroides_uniformis	CP072255	1870520	snp	C	T	T:94 C:0	CDS	-	136/558	46/185	missense_variant c.136G>A p.Val46Met	INE75_01631	ywrO	General stress protein 14
SRR23882966	UC	Bacteroides_uniformis	CP072255	1871522	snp	G	A	A:116 G:0	CDS	-	428/804	143/267	missense_variant c.428C>T p.Ala143Val	INE75_01633	yycJ	Putative metallo-hydrolase YycJ
SRR23882966	UC	Bacteroides_uniformis	CP072255	1871537	snp	C	T	T:118 C:0	CDS	-	413/804	138/267	missense_variant c.413G>A p.Gly138Asp	INE75_01633	yycJ	Putative metallo-hydrolase YycJ
SRR23882966	UC	Bacteroides_uniformis	CP072255	1877545	snp	C	T	T:118 C:0	CDS	+	439/1449	147/482	stop_gained c.439C>T p.Gln147*	INE75_01638	uxaB	Altronate oxidoreductase
SRR23882966	UC	Bacteroides_uniformis	CP072255	1877650	snp	G	A	A:127 G:0	CDS	+	544/1449	182/482	missense_variant c.544G>A p.Ala182Thr	INE75_01638	uxaB	Altronate oxidoreductase
SRR23882966	UC	Bacteroides_uniformis	CP072255	1877765	snp	G	A	A:116 G:7	CDS	+	659/1449	220/482	missense_variant c.659G>A p.Arg220His	INE75_01638	uxaB	Altronate oxidoreductase
SRR23882966	UC	Bacteroides_uniformis	CP072255	1882509	snp	A	G	G:116 A:0	CDS	+	451/549	151/182	missense_variant c.451A>G p.Thr151Ala	INE75_01642	rfbC	dTDP-4-dehydrorhamnose 3,5-epimerase
SRR23882966	UC	Bacteroides_uniformis	CP072255	1884902	snp	C	T	T:99 C:0	CDS	-	1184/1287	395/428	missense_variant c.1184G>A p.Arg395His	INE75_01645	cshA	ATP-dependent RNA helicase CshA
SRR23882966	UC	Bacteroides_uniformis	CP072255	1884915	ins	T	TTCC	TTCC:81 T:0	CDS	-	1170/1287	390/428	conservative_inframe_insertion c.1168_1170dupGGA p.Gly390dup	INE75_01645	cshA	ATP-dependent RNA helicase CshA
SRR23882966	UC	Bacteroides_uniformis	CP072255	1885022	complex	TTCCCC	CTACCT	CTACCT:90 TTCCCC:0	CDS	-	1064/1287	353/428	missense_variant c.1059_1064delGGGGAAinsAGGTAG p.Asn355Ser	INE75_01645	cshA	ATP-dependent RNA helicase CshA
SRR23882966	UC	Bacteroides_uniformis	CP072255	1885212	snp	C	T	T:128 C:2	CDS	-	874/1287	292/428	missense_variant c.874G>A p.Ala292Thr	INE75_01645	cshA	ATP-dependent RNA helicase CshA
SRR23882966	UC	Bacteroides_uniformis	CP072255	1885998	snp	T	G	G:77 T:5	CDS	-	88/1287	30/428	missense_variant c.88A>C p.Lys30Gln	INE75_01645	cshA	ATP-dependent RNA helicase CshA
SRR23882966	UC	Bacteroides_uniformis	CP072255	1886055	snp	C	T	T:37 C:0	CDS	-	31/1287	11/428	missense_variant c.31G>A p.Asp11Asn	INE75_01645	cshA	ATP-dependent RNA helicase CshA
SRR23882966	UC	Bacteroides_uniformis	CP072255	1889595	snp	T	C	C:108 T:0	CDS	-	36/1137	12/378	missense_variant c.36A>G p.Ile12Met	INE75_01649	lptG	Lipopolysaccharide export system permease protein LptG
SRR23882966	UC	Bacteroides_uniformis	CP072255	1890612	snp	T	C	C:131 T:12	CDS	-	146/1131	49/376	missense_variant c.146A>G p.Lys49Arg	INE75_01650	tgt	Queuine tRNA-ribosyltransferase
SRR23882966	UC	Bacteroides_uniformis	CP072255	1893505	snp	T	C	C:96 T:0	CDS	+	100/708	34/235	missense_variant c.100T>C p.Ser34Pro	INE75_01652	yfiC	tRNA1(Val) (adenine(37)-N6)-methyltransferase
SRR23882966	UC	Bacteroides_uniformis	CP072255	1893679	snp	G	A	A:118 G:0	CDS	+	274/708	92/235	missense_variant c.274G>A p.Val92Ile	INE75_01652	yfiC	tRNA1(Val) (adenine(37)-N6)-methyltransferase
SRR23882966	UC	Bacteroides_uniformis	CP072255	1893833	snp	A	G	G:101 A:0	CDS	+	428/708	143/235	missense_variant c.428A>G p.His143Arg	INE75_01652	yfiC	tRNA1(Val) (adenine(37)-N6)-methyltransferase
SRR23882966	UC	Bacteroides_uniformis	CP072255	1920696	snp	T	G	G:99 T:0	CDS	-	104/807	35/268	missense_variant c.104A>C p.Asn35Thr	INE75_01671	loiP	Metalloprotease LoiP
SRR23882966	UC	Bacteroides_uniformis	CP072255	1924469	snp	C	T	T:111 C:0	CDS	+	1001/1758	334/585	missense_variant c.1001C>T p.Ala334Val	INE75_01674	aspS	Aspartate--tRNA ligase
SRR23882966	UC	Bacteroides_uniformis	CP072255	1925169	complex	GGC	AGT	AGT:109 GGC:0	CDS	+	1701/1758	567/585	missense_variant c.1701_1703delGGCinsAGT p.Ala568Val	INE75_01674	aspS	Aspartate--tRNA ligase
SRR23882966	UC	Bacteroides_uniformis	CP072255	1926714	snp	G	A	A:99 G:0	CDS	-	985/1116	329/371	missense_variant c.985C>T p.Arg329Cys	INE75_01677	aguA	Putative agmatine deiminase
SRR23882966	UC	Bacteroides_uniformis	CP072255	1935738	complex	CAAAG	TAAAT	TAAAT:137 CAAAG:0	CDS	+	285/1434	95/477	missense_variant c.285_289delCAAAGinsTAAAT p.Ala97Ser	INE75_01687	oprM_3	Outer membrane protein OprM
SRR23882966	UC	Bacteroides_uniformis	CP072255	1937003	snp	G	A	A:111 G:0	CDS	+	91/1104	31/367	missense_variant c.91G>A p.Val31Ile	INE75_01688	srpA	Solvent efflux pump periplasmic linker SrpA
SRR23882966	UC	Bacteroides_uniformis	CP072255	1937471	snp	G	A	A:107 G:0	CDS	+	559/1104	187/367	missense_variant c.559G>A p.Gly187Ser	INE75_01688	srpA	Solvent efflux pump periplasmic linker SrpA
SRR23882966	UC	Bacteroides_uniformis	CP072255	1937611	complex	GAGT	AACC	AACC:100 GAGT:0	CDS	+	699/1104	233/367	missense_variant c.699_702delGAGTinsAACC p.Ser234Thr	INE75_01688	srpA	Solvent efflux pump periplasmic linker SrpA
SRR23882966	UC	Bacteroides_uniformis	CP072255	1937634	complex	AACTC	GGCTT	GGCTT:95 AACTC:0	CDS	+	722/1104	241/367	missense_variant c.722_726delAACTCinsGGCTT p.Glu241Gly	INE75_01688	srpA	Solvent efflux pump periplasmic linker SrpA
SRR23882966	UC	Bacteroides_uniformis	CP072255	1937766	snp	C	T	T:117 C:0	CDS	+	854/1104	285/367	missense_variant c.854C>T p.Thr285Ile	INE75_01688	srpA	Solvent efflux pump periplasmic linker SrpA
SRR23882966	UC	Bacteroides_uniformis	CP072255	1938813	snp	A	G	G:99 A:1	CDS	+	772/3114	258/1037	missense_variant c.772A>G p.Thr258Ala	INE75_01689	bepE_4	Efflux pump membrane transporter BepE
SRR23882966	UC	Bacteroides_uniformis	CP072255	1940530	snp	T	C	C:103 T:0	CDS	+	2489/3114	830/1037	missense_variant c.2489T>C p.Leu830Pro	INE75_01689	bepE_4	Efflux pump membrane transporter BepE
SRR23882966	UC	Bacteroides_uniformis	CP072255	1940896	snp	T	C	C:101 T:1	CDS	+	2855/3114	952/1037	missense_variant c.2855T>C p.Val952Ala	INE75_01689	bepE_4	Efflux pump membrane transporter BepE
SRR23882966	UC	Bacteroides_uniformis	CP072255	1941373	snp	A	G	G:114 A:0	CDS	+	82/891	28/296	missense_variant c.82A>G p.Lys28Glu	INE75_01690	per1	Extended-spectrum beta-lactamase PER-1
SRR23882966	UC	Bacteroides_uniformis	CP072255	1941587	snp	T	C	C:83 T:0	CDS	+	296/891	99/296	missense_variant c.296T>C p.Leu99Pro	INE75_01690	per1	Extended-spectrum beta-lactamase PER-1
SRR23882966	UC	Bacteroides_uniformis	CP072255	1941851	snp	C	T	T:107 C:0	CDS	+	560/891	187/296	missense_variant c.560C>T p.Ala187Val	INE75_01690	per1	Extended-spectrum beta-lactamase PER-1
SRR23882966	UC	Bacteroides_uniformis	CP072255	1942980	snp	G	A	A:110 G:0	CDS	+	254/777	85/258	missense_variant c.254G>A p.Arg85Lys	INE75_01692	amn	AMP nucleosidase
SRR23882966	UC	Bacteroides_uniformis	CP072255	1947407	snp	A	G	G:98 A:0	CDS	+	608/912	203/303	missense_variant c.608A>G p.His203Arg	INE75_01697	pyrD	Dihydroorotate dehydrogenase B (NAD(+)), catalytic subunit
SRR23882966	UC	Bacteroides_uniformis	CP072255	1947412	snp	T	C	C:95 T:0	CDS	+	613/912	205/303	missense_variant c.613T>C p.Cys205Arg	INE75_01697	pyrD	Dihydroorotate dehydrogenase B (NAD(+)), catalytic subunit
SRR23882966	UC	Bacteroides_uniformis	CP072255	1947658	snp	A	G	G:88 A:0	CDS	+	859/912	287/303	missense_variant c.859A>G p.Asn287Asp	INE75_01697	pyrD	Dihydroorotate dehydrogenase B (NAD(+)), catalytic subunit
SRR23882966	UC	Bacteroides_uniformis	CP072255	1947679	snp	G	A	A:88 G:0	CDS	+	880/912	294/303	missense_variant c.880G>A p.Val294Ile	INE75_01697	pyrD	Dihydroorotate dehydrogenase B (NAD(+)), catalytic subunit
SRR23882966	UC	Bacteroides_uniformis	CP072255	1948029	snp	C	T	T:103 C:1	CDS	-	454/678	152/225	missense_variant c.454G>A p.Val152Ile	INE75_01698	trmD	tRNA (guanine-N(1)-)-methyltransferase
SRR23882966	UC	Bacteroides_uniformis	CP072255	1948597	snp	G	A	A:104 G:0	CDS	+	26/1998	9/665	missense_variant c.26G>A p.Arg9Gln	INE75_01699	ligA	DNA ligase
SRR23882966	UC	Bacteroides_uniformis	CP072255	1949046	snp	G	A	A:116 G:0	CDS	+	475/1998	159/665	missense_variant c.475G>A p.Asp159Asn	INE75_01699	ligA	DNA ligase
SRR23882966	UC	Bacteroides_uniformis	CP072255	1950139	snp	C	T	T:95 C:0	CDS	+	1568/1998	523/665	missense_variant c.1568C>T p.Thr523Ile	INE75_01699	ligA	DNA ligase
SRR23882966	UC	Bacteroides_uniformis	CP072255	1961447	snp	T	C	C:120 T:0	CDS	+	245/2529	82/842	missense_variant c.245T>C p.Leu82Ser	INE75_01708	gyrA	DNA gyrase subunit A
SRR23882966	UC	Bacteroides_uniformis	CP072255	1961857	snp	A	G	G:113 A:0	CDS	+	655/2529	219/842	missense_variant c.655A>G p.Arg219Gly	INE75_01708	gyrA	DNA gyrase subunit A
SRR23882966	UC	Bacteroides_uniformis	CP072255	1963687	snp	T	C	C:103 T:0	CDS	+	2485/2529	829/842	missense_variant c.2485T>C p.Phe829Leu	INE75_01708	gyrA	DNA gyrase subunit A
SRR23882966	UC	Bacteroides_uniformis	CP072255	1978018	snp	C	T	T:119 C:1	CDS	-	697/1299	233/432	missense_variant c.697G>A p.Ala233Thr	INE75_01722	rimO	Ribosomal protein S12 methylthiotransferase RimO
SRR23882966	UC	Bacteroides_uniformis	CP072255	1978310	snp	C	G	G:107 C:0	CDS	-	405/1299	135/432	missense_variant c.405G>C p.Lys135Asn	INE75_01722	rimO	Ribosomal protein S12 methylthiotransferase RimO
SRR23882966	UC	Bacteroides_uniformis	CP072255	1980777	snp	A	T	T:79 A:0	CDS	-	376/468	126/155	missense_variant c.376T>A p.Ser126Thr	INE75_01727	pncC	Nicotinamide-nucleotide amidohydrolase PncC
SRR23882966	UC	Bacteroides_uniformis	CP072255	1981440	snp	G	A	A:103 G:6	CDS	-	749/1023	250/340	missense_variant c.749C>T p.Thr250Ile	INE75_01728	tsaD	tRNA N6-adenosine threonylcarbamoyltransferase
SRR23882966	UC	Bacteroides_uniformis	CP072255	1981467	snp	G	A	A:97 G:8	CDS	-	722/1023	241/340	missense_variant c.722C>T p.Thr241Met	INE75_01728	tsaD	tRNA N6-adenosine threonylcarbamoyltransferase
SRR23882966	UC	Bacteroides_uniformis	CP072255	1988952	snp	A	C	C:115 A:0	CDS	+	144/834	48/277	missense_variant c.144A>C p.Lys48Asn	INE75_01731	ispE	4-diphosphocytidyl-2-C-methyl-D-erythritol kinase
SRR23882966	UC	Bacteroides_uniformis	CP072255	1989000	complex	GGAAAACAAT	AGAGAGTAAC	AGAGAGTAAC:104 GGAAAACAAT:0	CDS	+	192/834	64/277	missense_variant c.192_201delGGAAAACAATinsAGAGAGTAAC p.Asn66Ser	INE75_01731	ispE	4-diphosphocytidyl-2-C-methyl-D-erythritol kinase
SRR23882966	UC	Bacteroides_uniformis	CP072255	1989190	mnp	AC	GA	GA:112 AC:0	CDS	+	382/834	128/277	missense_variant c.382_383delACinsGA p.Thr128Glu	INE75_01731	ispE	4-diphosphocytidyl-2-C-methyl-D-erythritol kinase
SRR23882966	UC	Bacteroides_uniformis	CP072255	1989199	snp	A	G	G:115 A:0	CDS	+	391/834	131/277	missense_variant c.391A>G p.Thr131Ala	INE75_01731	ispE	4-diphosphocytidyl-2-C-methyl-D-erythritol kinase
SRR23882966	UC	Bacteroides_uniformis	CP072255	1989233	snp	G	A	A:120 G:0	CDS	+	425/834	142/277	missense_variant c.425G>A p.Arg142Lys	INE75_01731	ispE	4-diphosphocytidyl-2-C-methyl-D-erythritol kinase
SRR23882966	UC	Bacteroides_uniformis	CP072255	1989471	complex	TCCCA	CCCGG	CCCGG:96 TCCCA:0	CDS	+	663/834	221/277	missense_variant c.663_667delTCCCAinsCCCGG p.Thr223Ala	INE75_01731	ispE	4-diphosphocytidyl-2-C-methyl-D-erythritol kinase
SRR23882966	UC	Bacteroides_uniformis	CP072255	1989480	complex	CGGAG	TGGAA	TGGAA:98 CGGAG:0	CDS	+	672/834	224/277	missense_variant c.672_676delCGGAGinsTGGAA p.Glu226Lys	INE75_01731	ispE	4-diphosphocytidyl-2-C-methyl-D-erythritol kinase
SRR23882966	UC	Bacteroides_uniformis	CP072255	1989572	snp	G	A	A:94 G:0	CDS	+	764/834	255/277	missense_variant c.764G>A p.Gly255Asp	INE75_01731	ispE	4-diphosphocytidyl-2-C-methyl-D-erythritol kinase
SRR23882966	UC	Bacteroides_uniformis	CP072255	1993710	complex	TTGCAAGAACGAT	CTGCGAAAATGAC	CTGCGAAAATGAC:80 TTGCAAGAACGAT:0	CDS	+	492/2220	164/739	missense_variant c.492_504delTTGCAAGAACGATinsCTGCGAAAATGAC p.Lys166Glu	INE75_01735	relA	GTP pyrophosphokinase
SRR23882966	UC	Bacteroides_uniformis	CP072255	1995558	snp	C	T	T:122 C:0	CDS	+	104/372	35/123	missense_variant c.104C>T p.Ala35Val	INE75_01736	dgkA	Undecaprenol kinase
SRR23882966	UC	Bacteroides_uniformis	CP072255	1999089	snp	C	T	T:99 C:0	CDS	+	673/1356	225/451	missense_variant c.673C>T p.Arg225Trp	INE75_01740	mepA_4	Multidrug export protein MepA
SRR23882966	UC	Bacteroides_uniformis	CP072255	2011007	snp	A	G	G:134 A:0	CDS	+	223/1371	75/456	missense_variant c.223A>G p.Lys75Glu	INE75_01749	zraR_1	Transcriptional regulatory protein ZraR
SRR23882966	UC	Bacteroides_uniformis	CP072255	2011846	complex	CGTCCGC	TGTCAAG	TGTCAAG:98 CGTCCGC:0	CDS	+	1062/1371	354/456	missense_variant c.1062_1068delCGTCCGCinsTGTCAAG p.Arg356Lys	INE75_01749	zraR_1	Transcriptional regulatory protein ZraR
SRR23882966	UC	Bacteroides_uniformis	CP072255	2011868	snp	C	T	T:124 C:0	CDS	+	1084/1371	362/456	missense_variant c.1084C>T p.Arg362Cys	INE75_01749	zraR_1	Transcriptional regulatory protein ZraR
SRR23882966	UC	Bacteroides_uniformis	CP072255	2017604	snp	T	C	C:121 T:0	CDS	-	1675/2154	559/717	missense_variant c.1675A>G p.Thr559Ala	INE75_01753	susB_3	Glucan 1,4-alpha-glucosidase SusB
SRR23882966	UC	Bacteroides_uniformis	CP072255	2019052	snp	C	T	T:104 C:0	CDS	-	227/2154	76/717	missense_variant c.227G>A p.Arg76Lys	INE75_01753	susB_3	Glucan 1,4-alpha-glucosidase SusB
SRR23882966	UC	Bacteroides_uniformis	CP072255	2019131	snp	C	T	T:107 C:0	CDS	-	148/2154	50/717	missense_variant c.148G>A p.Ala50Thr	INE75_01753	susB_3	Glucan 1,4-alpha-glucosidase SusB
SRR23882966	UC	Bacteroides_uniformis	CP072255	2019157	snp	G	A	A:93 G:0	CDS	-	122/2154	41/717	missense_variant c.122C>T p.Pro41Leu	INE75_01753	susB_3	Glucan 1,4-alpha-glucosidase SusB
SRR23882966	UC	Bacteroides_uniformis	CP072255	2039771	complex	AACGCCAGGA	GATGCCGGGG	GATGCCGGGG:75 AACGCCAGGA:0	CDS	-	741/891	244/296	missense_variant c.732_741delTCCTGGCGTTinsCCCCGGCATC p.Val247Ile	INE75_01768	ybhG	UPF0194 membrane protein YbhG
SRR23882966	UC	Bacteroides_uniformis	CP072255	2039788	mnp	GG	TC	TC:82 GG:0	CDS	-	724/891	241/296	missense_variant c.723_724delCCinsGA p.Gln242Lys	INE75_01768	ybhG	UPF0194 membrane protein YbhG
SRR23882966	UC	Bacteroides_uniformis	CP072255	2039795	snp	A	T	T:91 A:0	CDS	-	717/891	239/296	missense_variant c.717T>A p.Asp239Glu	INE75_01768	ybhG	UPF0194 membrane protein YbhG
SRR23882966	UC	Bacteroides_uniformis	CP072255	2039953	snp	T	G	G:111 T:0	CDS	-	559/891	187/296	missense_variant c.559A>C p.Lys187Gln	INE75_01768	ybhG	UPF0194 membrane protein YbhG
SRR23882966	UC	Bacteroides_uniformis	CP072255	2043330	snp	G	T	T:121 G:0	CDS	-	115/549	39/182	missense_variant c.115C>A p.Pro39Thr	INE75_01771	ogt	Methylated-DNA--protein-cysteine methyltransferase, constitutive
SRR23882966	UC	Bacteroides_uniformis	CP072255	2043525	snp	A	G	G:130 A:0	CDS	-	3194/3237	1065/1078	missense_variant c.3194T>C p.Met1065Thr	INE75_01772	carB_1	Carbamoyl-phosphate synthase large chain
SRR23882966	UC	Bacteroides_uniformis	CP072255	2045031	snp	C	T	T:122 C:0	CDS	-	1688/3237	563/1078	missense_variant c.1688G>A p.Arg563His	INE75_01772	carB_1	Carbamoyl-phosphate synthase large chain
SRR23882966	UC	Bacteroides_uniformis	CP072255	2047292	snp	T	C	C:110 T:0	CDS	-	721/1077	241/358	missense_variant c.721A>G p.Thr241Ala	INE75_01773	carA	Carbamoyl-phosphate synthase small chain
SRR23882966	UC	Bacteroides_uniformis	CP072255	2051505	snp	T	C	C:111 T:0	CDS	-	391/1845	131/614	missense_variant c.391A>G p.Ile131Val	INE75_01775	glmS	Glutamine--fructose-6-phosphate aminotransferase (isomerizing)
SRR23882966	UC	Bacteroides_uniformis	CP072255	2052613	snp	T	C	C:127 T:0	CDS	+	350/4551	117/1516	missense_variant c.350T>C p.Val117Ala	INE75_01776	gltB	Ferredoxin-dependent glutamate synthase 1
SRR23882966	UC	Bacteroides_uniformis	CP072255	2052650	snp	G	T	T:122 G:0	CDS	+	387/4551	129/1516	missense_variant c.387G>T p.Glu129Asp	INE75_01776	gltB	Ferredoxin-dependent glutamate synthase 1
SRR23882966	UC	Bacteroides_uniformis	CP072255	2052783	mnp	AA	CG	CG:117 AA:1	CDS	+	520/4551	174/1516	missense_variant c.520_521delAAinsCG p.Lys174Arg	INE75_01776	gltB	Ferredoxin-dependent glutamate synthase 1
SRR23882966	UC	Bacteroides_uniformis	CP072255	2052831	snp	A	G	G:133 A:0	CDS	+	568/4551	190/1516	missense_variant c.568A>G p.Asn190Asp	INE75_01776	gltB	Ferredoxin-dependent glutamate synthase 1
SRR23882966	UC	Bacteroides_uniformis	CP072255	2055041	snp	A	G	G:88 A:0	CDS	+	2778/4551	926/1516	missense_variant c.2778A>G p.Ile926Met	INE75_01776	gltB	Ferredoxin-dependent glutamate synthase 1
SRR23882966	UC	Bacteroides_uniformis	CP072255	2057508	snp	A	G	G:108 A:0	CDS	+	610/1359	204/452	missense_variant c.610A>G p.Lys204Glu	INE75_01777	gltD	Glutamate synthase (NADPH) small chain
SRR23882966	UC	Bacteroides_uniformis	CP072255	2058027	complex	GGCCGTCCC	AACCGCCCT	AACCGCCCT:80 GGCCGTCCC:0	CDS	+	1129/1359	377/452	missense_variant c.1129_1137delGGCCGTCCCinsAACCGCCCT p.Gly377Asn	INE75_01777	gltD	Glutamate synthase (NADPH) small chain
SRR23882966	UC	Bacteroides_uniformis	CP072255	2058045	snp	C	T	T:96 C:7	CDS	+	1147/1359	383/452	missense_variant c.1147C>T p.Pro383Ser	INE75_01777	gltD	Glutamate synthase (NADPH) small chain
SRR23882966	UC	Bacteroides_uniformis	CP072255	2059279	complex	TG	CA	CA:105 TG:0	CDS	+	981/1728	327/575	missense_variant c.981_982delTGinsCA p.Val328Ile	INE75_01778	asnB	Asparagine synthetase B (glutamine-hydrolyzing)
SRR23882966	UC	Bacteroides_uniformis	CP072255	2059312	complex	CGACATA	TGACGTG	TGACGTG:103 CGACATA:0	CDS	+	1014/1728	338/575	missense_variant c.1014_1020delCGACATAinsTGACGTG p.Ile340Val	INE75_01778	asnB	Asparagine synthetase B (glutamine-hydrolyzing)
SRR23882966	UC	Bacteroides_uniformis	CP072255	2059675	snp	G	A	A:124 G:3	CDS	+	1377/1728	459/575	missense_variant c.1377G>A p.Met459Ile	INE75_01778	asnB	Asparagine synthetase B (glutamine-hydrolyzing)
SRR23882966	UC	Bacteroides_uniformis	CP072255	2059757	snp	A	G	G:97 A:0	CDS	+	1459/1728	487/575	missense_variant c.1459A>G p.Ile487Val	INE75_01778	asnB	Asparagine synthetase B (glutamine-hydrolyzing)
SRR23882966	UC	Bacteroides_uniformis	CP072255	2059763	complex	TCCTCCGCT	GCCGCTGCC	GCCGCTGCC:83 TCCTCCGCT:0	CDS	+	1465/1728	489/575	missense_variant c.1465_1473delTCCTCCGCTinsGCCGCTGCC p.SerSer489AlaAla	INE75_01778	asnB	Asparagine synthetase B (glutamine-hydrolyzing)
SRR23882966	UC	Bacteroides_uniformis	CP072255	2087383	snp	A	G	G:86 A:5	CDS	+	292/849	98/282	missense_variant c.292A>G p.Thr98Ala	INE75_01807	dapF	Diaminopimelate epimerase
SRR23882966	UC	Bacteroides_uniformis	CP072255	2088163	snp	G	A	A:118 G:1	CDS	+	196/1233	66/410	missense_variant c.196G>A p.Ala66Thr	INE75_01808	dapL_1	LL-diaminopimelate aminotransferase
SRR23882966	UC	Bacteroides_uniformis	CP072255	2088414	complex	GGA	AGG	AGG:108 GGA:0	CDS	+	447/1233	149/410	missense_variant c.447_449delGGAinsAGG p.Glu150Gly	INE75_01808	dapL_1	LL-diaminopimelate aminotransferase
SRR23882966	UC	Bacteroides_uniformis	CP072255	2088967	snp	A	G	G:127 A:0	CDS	+	1000/1233	334/410	missense_variant c.1000A>G p.Thr334Ala	INE75_01808	dapL_1	LL-diaminopimelate aminotransferase
SRR23882966	UC	Bacteroides_uniformis	CP072255	2089198	del	TA	T	T:100 TA:0	CDS	+	1222/1233	408/410	frameshift_variant c.1222delA p.Trp408fs	INE75_01808	dapL_1	LL-diaminopimelate aminotransferase
SRR23882966	UC	Bacteroides_uniformis	CP072255	2091232	snp	G	A	A:151 G:0	CDS	+	727/1269	243/422	missense_variant c.727G>A p.Asp243Asn	INE75_01811	amtB	Ammonia channel
SRR23882966	UC	Bacteroides_uniformis	CP072255	2094243	snp	C	T	T:101 C:0	CDS	+	53/1299	18/432	missense_variant c.53C>T p.Ser18Phe	INE75_01813	ptp	Prolyl tri/tetrapeptidyl aminopeptidase
SRR23882966	UC	Bacteroides_uniformis	CP072255	2094302	snp	A	G	G:108 A:0	CDS	+	112/1299	38/432	missense_variant c.112A>G p.Thr38Ala	INE75_01813	ptp	Prolyl tri/tetrapeptidyl aminopeptidase
SRR23882966	UC	Bacteroides_uniformis	CP072255	2094783	snp	T	C	C:132 T:0	CDS	+	593/1299	198/432	missense_variant c.593T>C p.Val198Ala	INE75_01813	ptp	Prolyl tri/tetrapeptidyl aminopeptidase
SRR23882966	UC	Bacteroides_uniformis	CP072255	2094858	snp	T	A	A:132 T:0	CDS	+	668/1299	223/432	missense_variant c.668T>A p.Leu223Gln	INE75_01813	ptp	Prolyl tri/tetrapeptidyl aminopeptidase
SRR23882966	UC	Bacteroides_uniformis	CP072255	2095010	snp	G	A	A:141 G:0	CDS	+	820/1299	274/432	missense_variant c.820G>A p.Val274Ile	INE75_01813	ptp	Prolyl tri/tetrapeptidyl aminopeptidase
SRR23882966	UC	Bacteroides_uniformis	CP072255	2095068	mnp	AC	GT	GT:132 AC:0	CDS	+	878/1299	293/432	missense_variant c.878_879delACinsGT p.Asp293Gly	INE75_01813	ptp	Prolyl tri/tetrapeptidyl aminopeptidase
SRR23882966	UC	Bacteroides_uniformis	CP072255	2097942	del	GAGTGATGAGTGATGAGTGATGAGTTATA	G	G:51 GAGTGATGAGTGATGAGTGATGAGTTATA:0	CDS	+			gene_fusion n.2097943_2097970delAGTGATGAGTGATGAGTGATGAGTTATA	INE75_01815	trpB_1	Tryptophan synthase beta chain
SRR23882966	UC	Bacteroides_uniformis	CP072255	2098068	snp	C	T	T:101 C:0	CDS	+	31/1401	11/466	missense_variant c.31C>T p.Arg11Cys	INE75_01816	trpE	Anthranilate synthase component 1
SRR23882966	UC	Bacteroides_uniformis	CP072255	2098237	snp	C	T	T:108 C:0	CDS	+	200/1401	67/466	missense_variant c.200C>T p.Ala67Val	INE75_01816	trpE	Anthranilate synthase component 1
SRR23882966	UC	Bacteroides_uniformis	CP072255	2099924	snp	A	G	G:38 A:0	CDS	+	340/627	114/208	missense_variant c.340A>G p.Arg114Gly	INE75_01817	pabA	Aminodeoxychorismate synthase component 2
SRR23882966	UC	Bacteroides_uniformis	CP072255	2099932	snp	G	T	T:44 G:0	CDS	+	348/627	116/208	missense_variant c.348G>T p.Arg116Ser	INE75_01817	pabA	Aminodeoxychorismate synthase component 2
SRR23882966	UC	Bacteroides_uniformis	CP072255	2100005	snp	G	A	A:76 G:0	CDS	+	421/627	141/208	missense_variant c.421G>A p.Asp141Asn	INE75_01817	pabA	Aminodeoxychorismate synthase component 2
SRR23882966	UC	Bacteroides_uniformis	CP072255	2102386	snp	G	A	A:134 G:0	CDS	+	202/624	68/207	missense_variant c.202G>A p.Ala68Thr	INE75_01820	trpF	N-(5'-phosphoribosyl)anthranilate isomerase
SRR23882966	UC	Bacteroides_uniformis	CP072255	2102398	snp	A	G	G:132 A:0	CDS	+	214/624	72/207	missense_variant c.214A>G p.Ser72Gly	INE75_01820	trpF	N-(5'-phosphoribosyl)anthranilate isomerase
SRR23882966	UC	Bacteroides_uniformis	CP072255	2103057	snp	C	A	A:110 C:1	CDS	+	80/780	27/259	missense_variant c.80C>A p.Thr27Asn	INE75_01821	trpA	Tryptophan synthase alpha chain
SRR23882966	UC	Bacteroides_uniformis	CP072255	2103182	snp	G	T	T:127 G:0	CDS	+	205/780	69/259	missense_variant c.205G>T p.Ala69Ser	INE75_01821	trpA	Tryptophan synthase alpha chain
SRR23882966	UC	Bacteroides_uniformis	CP072255	2103256	complex	CCTCA	GCTTG	GCTTG:137 CCTCA:0	CDS	+	279/780	93/259	missense_variant c.279_283delCCTCAinsGCTTG p.Ile95Val	INE75_01821	trpA	Tryptophan synthase alpha chain
SRR23882966	UC	Bacteroides_uniformis	CP072255	2104877	snp	A	G	G:69 A:0	CDS	+	979/1044	327/347	missense_variant c.979A>G p.Asn327Asp	INE75_01822	ansA_1	L-asparaginase 1
SRR23882966	UC	Bacteroides_uniformis	CP072255	2104937	snp	C	T	T:64 C:0	CDS	+	1039/1044	347/347	stop_gained c.1039C>T p.Gln347*	INE75_01822	ansA_1	L-asparaginase 1
SRR23882966	UC	Bacteroides_uniformis	CP072255	2107620	snp	G	A	A:115 G:0	CDS	+	205/360	69/119	missense_variant c.205G>A p.Gly69Ser	INE75_01824	phoB_1	Phosphate regulon transcriptional regulatory protein PhoB
SRR23882966	UC	Bacteroides_uniformis	CP072255	2114686	snp	A	G	G:70 A:0	CDS	+	5/1122	2/373	missense_variant c.5A>G p.Lys2Arg	INE75_01830	mshA_1	D-inositol 3-phosphate glycosyltransferase
SRR23882966	UC	Bacteroides_uniformis	CP072255	2114720	snp	A	T	T:69 A:0	CDS	+	39/1122	13/373	missense_variant c.39A>T p.Lys13Asn	INE75_01830	mshA_1	D-inositol 3-phosphate glycosyltransferase
SRR23882966	UC	Bacteroides_uniformis	CP072255	2114920	complex	AGC	CGT	CGT:107 AGC:0	CDS	+	239/1122	80/373	missense_variant c.239_241delAGCinsCGT p.Lys80Thr	INE75_01830	mshA_1	D-inositol 3-phosphate glycosyltransferase
SRR23882966	UC	Bacteroides_uniformis	CP072255	2115168	snp	G	A	A:108 G:0	CDS	+	487/1122	163/373	missense_variant c.487G>A p.Glu163Lys	INE75_01830	mshA_1	D-inositol 3-phosphate glycosyltransferase
SRR23882966	UC	Bacteroides_uniformis	CP072255	2115213	complex	TCA	ACG	ACG:100 TCA:0	CDS	+	532/1122	178/373	missense_variant c.532_534delTCAinsACG p.Ser178Thr	INE75_01830	mshA_1	D-inositol 3-phosphate glycosyltransferase
SRR23882966	UC	Bacteroides_uniformis	CP072255	2115345	snp	A	C	C:99 A:0	CDS	+	664/1122	222/373	missense_variant c.664A>C p.Lys222Gln	INE75_01830	mshA_1	D-inositol 3-phosphate glycosyltransferase
SRR23882966	UC	Bacteroides_uniformis	CP072255	2115430	snp	C	T	T:103 C:0	CDS	+	749/1122	250/373	missense_variant c.749C>T p.Thr250Ile	INE75_01830	mshA_1	D-inositol 3-phosphate glycosyltransferase
SRR23882966	UC	Bacteroides_uniformis	CP072255	2115468	snp	G	A	A:113 G:0	CDS	+	787/1122	263/373	missense_variant c.787G>A p.Gly263Ser	INE75_01830	mshA_1	D-inositol 3-phosphate glycosyltransferase
SRR23882966	UC	Bacteroides_uniformis	CP072255	2115484	snp	C	T	T:110 C:0	CDS	+	803/1122	268/373	missense_variant c.803C>T p.Ala268Val	INE75_01830	mshA_1	D-inositol 3-phosphate glycosyltransferase
SRR23882966	UC	Bacteroides_uniformis	CP072255	2115548	complex	GATA	TATG	TATG:110 GATA:0	CDS	+	867/1122	289/373	missense_variant c.867_870delGATAinsTATG p.Ile290Met	INE75_01830	mshA_1	D-inositol 3-phosphate glycosyltransferase
SRR23882966	UC	Bacteroides_uniformis	CP072255	2115588	snp	G	A	A:107 G:0	CDS	+	907/1122	303/373	missense_variant c.907G>A p.Gly303Ser	INE75_01830	mshA_1	D-inositol 3-phosphate glycosyltransferase
SRR23882966	UC	Bacteroides_uniformis	CP072255	2115639	mnp	AG	GA	GA:110 AG:0	CDS	+	958/1122	320/373	missense_variant c.958_959delAGinsGA p.Ser320Asp	INE75_01830	mshA_1	D-inositol 3-phosphate glycosyltransferase
SRR23882966	UC	Bacteroides_uniformis	CP072255	2115695	complex	GACAC	AACAT	AACAT:91 GACAC:0	CDS	+	1014/1122	338/373	missense_variant c.1014_1018delGACACinsAACAT p.Leu340Phe	INE75_01830	mshA_1	D-inositol 3-phosphate glycosyltransferase
SRR23882966	UC	Bacteroides_uniformis	CP072255	2115754	snp	G	A	A:91 G:0	CDS	+	1073/1122	358/373	missense_variant c.1073G>A p.Arg358Lys	INE75_01830	mshA_1	D-inositol 3-phosphate glycosyltransferase
SRR23882966	UC	Bacteroides_uniformis	CP072255	2115761	complex	TGCGC	AGCAG	AGCAG:77 TGCGC:0	CDS	+	1080/1122	360/373	missense_variant c.1080_1084delTGCGCinsAGCAG p.Gln362Glu	INE75_01830	mshA_1	D-inositol 3-phosphate glycosyltransferase
SRR23882966	UC	Bacteroides_uniformis	CP072255	2115779	snp	T	G	G:77 T:0	CDS	+	1098/1122	366/373	missense_variant c.1098T>G p.Asn366Lys	INE75_01830	mshA_1	D-inositol 3-phosphate glycosyltransferase
SRR23882966	UC	Bacteroides_uniformis	CP072255	2115788	snp	A	C	C:74 A:0	CDS	+	1107/1122	369/373	missense_variant c.1107A>C p.Gln369His	INE75_01830	mshA_1	D-inositol 3-phosphate glycosyltransferase
SRR23882966	UC	Bacteroides_uniformis	CP072255	2115797	complex	TGATTAAC	CCAGTAAT	CCAGTAAT:58 TGATTAAC:0	CDS	+	1116/1122	372/373	stop_retained_variant&splice_region_variant c.1116_*1delTGATTAACinsCCAGTAAT p.Asp373Gln	INE75_01830	mshA_1	D-inositol 3-phosphate glycosyltransferase
SRR23882966	UC	Bacteroides_uniformis	CP072255	2141914	snp	C	T	T:119 C:0	CDS	+	1073/1515	358/504	missense_variant c.1073C>T p.Ala358Val	INE75_01852	uxaA	Altronate dehydratase
SRR23882966	UC	Bacteroides_uniformis	CP072255	2142354	del	TAAGGTGA	T	T:43 TAAGGTGA:0	CDS	+	1514/1515	505/504	frameshift_variant&stop_lost&splice_region_variant c.1514_*5delAAGGTGA p.Ter505fs	INE75_01852	uxaA	Altronate dehydratase
SRR23882966	UC	Bacteroides_uniformis	CP072255	2143222	complex	GCTTGTCGTG	ACTTATCATA	ACTTATCATA:84 GCTTGTCGTG:0	CDS	+	624/1311	208/436	missense_variant c.624_633delGCTTGTCGTGinsACTTATCATA p.ValVal210IleIle	INE75_01854	mleN	Malate-2H(+)/Na(+)-lactate antiporter
SRR23882966	UC	Bacteroides_uniformis	CP072255	2143603	complex	AGTCG	GGTCA	GGTCA:136 AGTCG:0	CDS	+	1005/1311	335/436	missense_variant c.1005_1009delAGTCGinsGGTCA p.Gly337Ser	INE75_01854	mleN	Malate-2H(+)/Na(+)-lactate antiporter
SRR23882966	UC	Bacteroides_uniformis	CP072255	2143784	snp	G	T	T:113 G:0	CDS	+	1186/1311	396/436	missense_variant c.1186G>T p.Ala396Ser	INE75_01854	mleN	Malate-2H(+)/Na(+)-lactate antiporter
SRR23882966	UC	Bacteroides_uniformis	CP072255	2143850	snp	G	A	A:88 G:0	CDS	+	1252/1311	418/436	missense_variant c.1252G>A p.Ala418Thr	INE75_01854	mleN	Malate-2H(+)/Na(+)-lactate antiporter
SRR23882966	UC	Bacteroides_uniformis	CP072255	2148224	snp	G	A	A:136 G:0	CDS	+	815/2208	272/735	missense_variant c.815G>A p.Gly272Asp	INE75_01858	nrdD	Anaerobic ribonucleoside-triphosphate reductase
SRR23882966	UC	Bacteroides_uniformis	CP072255	2152630	snp	T	C	C:114 T:0	CDS	-	746/747	249/248	splice_region_variant&stop_retained_variant c.746A>G p.Ter249Ter	INE75_01862	gpmA_2	2,3-bisphosphoglycerate-dependent phosphoglycerate mutase
SRR23882966	UC	Bacteroides_uniformis	CP072255	2198869	snp	G	C	C:63 G:0	CDS	+	76/1191	26/396	missense_variant c.76G>C p.Val26Leu	INE75_01908	bioF_2	8-amino-7-oxononanoate synthase
SRR23882966	UC	Bacteroides_uniformis	CP072255	2198893	snp	A	G	G:79 A:0	CDS	+	100/1191	34/396	missense_variant c.100A>G p.Ile34Val	INE75_01908	bioF_2	8-amino-7-oxononanoate synthase
SRR23882966	UC	Bacteroides_uniformis	CP072255	2198909	snp	A	G	G:92 A:0	CDS	+	116/1191	39/396	missense_variant c.116A>G p.His39Arg	INE75_01908	bioF_2	8-amino-7-oxononanoate synthase
SRR23882966	UC	Bacteroides_uniformis	CP072255	2198964	complex	AAA	GAG	GAG:108 AAA:0	CDS	+	171/1191	57/396	missense_variant c.171_173delAAAinsGAG p.Lys58Arg	INE75_01908	bioF_2	8-amino-7-oxononanoate synthase
SRR23882966	UC	Bacteroides_uniformis	CP072255	2199047	snp	G	A	A:135 G:0	CDS	+	254/1191	85/396	missense_variant c.254G>A p.Gly85Glu	INE75_01908	bioF_2	8-amino-7-oxononanoate synthase
SRR23882966	UC	Bacteroides_uniformis	CP072255	2199059	complex	AA	CG	CG:133 AA:0	CDS	+	266/1191	89/396	missense_variant c.266_267delAAinsCG p.Glu89Ala	INE75_01908	bioF_2	8-amino-7-oxononanoate synthase
SRR23882966	UC	Bacteroides_uniformis	CP072255	2199295	complex	GCA	ACG	ACG:112 GCA:0	CDS	+	502/1191	168/396	missense_variant c.502_504delGCAinsACG p.Ala168Thr	INE75_01908	bioF_2	8-amino-7-oxononanoate synthase
SRR23882966	UC	Bacteroides_uniformis	CP072255	2199302	snp	T	A	A:112 T:0	CDS	+	509/1191	170/396	missense_variant c.509T>A p.Phe170Tyr	INE75_01908	bioF_2	8-amino-7-oxononanoate synthase
SRR23882966	UC	Bacteroides_uniformis	CP072255	2199355	snp	G	A	A:120 G:0	CDS	+	562/1191	188/396	missense_variant c.562G>A p.Ala188Thr	INE75_01908	bioF_2	8-amino-7-oxononanoate synthase
SRR23882966	UC	Bacteroides_uniformis	CP072255	2199377	snp	G	A	A:131 G:0	CDS	+	584/1191	195/396	missense_variant c.584G>A p.Arg195His	INE75_01908	bioF_2	8-amino-7-oxononanoate synthase
SRR23882966	UC	Bacteroides_uniformis	CP072255	2199446	snp	T	C	C:139 T:0	CDS	+	653/1191	218/396	missense_variant c.653T>C p.Leu218Pro	INE75_01908	bioF_2	8-amino-7-oxononanoate synthase
SRR23882966	UC	Bacteroides_uniformis	CP072255	2202083	mnp	GT	TG	TG:101 GT:0	CDS	+	643/648	215/215	missense_variant c.643_644delGTinsTG p.Val215Trp	INE75_01911	bioD1	ATP-dependent dethiobiotin synthetase BioD 1
SRR23882966	UC	Bacteroides_uniformis	CP072255	2203798	snp	C	T	T:123 C:1	CDS	-	743/1245	248/414	missense_variant c.743G>A p.Gly248Glu	INE75_01913	lolE_1	Lipoprotein-releasing system transmembrane protein LolE
SRR23882966	UC	Bacteroides_uniformis	CP072255	2203810	snp	G	A	A:114 G:0	CDS	-	731/1245	244/414	missense_variant c.731C>T p.Ala244Val	INE75_01913	lolE_1	Lipoprotein-releasing system transmembrane protein LolE
SRR23882966	UC	Bacteroides_uniformis	CP072255	2203817	snp	C	T	T:113 C:1	CDS	-	724/1245	242/414	missense_variant c.724G>A p.Val242Ile	INE75_01913	lolE_1	Lipoprotein-releasing system transmembrane protein LolE
SRR23882966	UC	Bacteroides_uniformis	CP072255	2203975	snp	G	A	A:133 G:0	CDS	-	566/1245	189/414	missense_variant c.566C>T p.Ala189Val	INE75_01913	lolE_1	Lipoprotein-releasing system transmembrane protein LolE
SRR23882966	UC	Bacteroides_uniformis	CP072255	2217069	snp	C	T	T:111 C:0	CDS	-	1244/1275	415/424	missense_variant c.1244G>A p.Arg415His	INE75_01923	macB_2	Macrolide export ATP-binding/permease protein MacB
SRR23882966	UC	Bacteroides_uniformis	CP072255	2217184	snp	A	G	G:107 A:0	CDS	-	1129/1275	377/424	missense_variant c.1129T>C p.Phe377Leu	INE75_01923	macB_2	Macrolide export ATP-binding/permease protein MacB
SRR23882966	UC	Bacteroides_uniformis	CP072255	2224535	snp	G	A	A:118 G:0	CDS	+	304/483	102/160	missense_variant c.304G>A p.Asp102Asn	INE75_01929	cdd	Cytidine deaminase
SRR23882966	UC	Bacteroides_uniformis	CP072255	2224615	complex	GCCAATGC	TCCCATGA	TCCCATGA:95 GCCAATGC:0	CDS	+	384/483	128/160	missense_variant c.384_391delGCCAATGCinsTCCCATGA p.Gln128His	INE75_01929	cdd	Cytidine deaminase
SRR23882966	UC	Bacteroides_uniformis	CP072255	2230557	complex	GAGAA	AAGAG	AAGAG:90 GAGAA:0	CDS	+	126/1926	42/641	missense_variant c.126_130delGAGAAinsAAGAG p.Asn44Asp	INE75_01934	btuB_1	Vitamin B12 transporter BtuB
SRR23882966	UC	Bacteroides_uniformis	CP072255	2231458	snp	A	G	G:112 A:0	CDS	+	1027/1926	343/641	missense_variant c.1027A>G p.Ser343Gly	INE75_01934	btuB_1	Vitamin B12 transporter BtuB
SRR23882966	UC	Bacteroides_uniformis	CP072255	2232961	complex	CGT	TGC	TGC:141 CGT:0	CDS	-	1398/1452	466/483	missense_variant c.1396_1398delACGinsGCA p.Thr466Ala	INE75_01936	viaA	Protein ViaA
SRR23882966	UC	Bacteroides_uniformis	CP072255	2233099	snp	C	T	T:141 C:0	CDS	-	1260/1452	420/483	missense_variant c.1260G>A p.Met420Ile	INE75_01936	viaA	Protein ViaA
SRR23882966	UC	Bacteroides_uniformis	CP072255	2233202	snp	G	A	A:144 G:0	CDS	-	1157/1452	386/483	missense_variant c.1157C>T p.Ala386Val	INE75_01936	viaA	Protein ViaA
SRR23882966	UC	Bacteroides_uniformis	CP072255	2233275	snp	A	G	G:148 A:0	CDS	-	1084/1452	362/483	missense_variant c.1084T>C p.Cys362Arg	INE75_01936	viaA	Protein ViaA
SRR23882966	UC	Bacteroides_uniformis	CP072255	2233530	snp	T	C	C:157 T:0	CDS	-	829/1452	277/483	missense_variant c.829A>G p.Thr277Ala	INE75_01936	viaA	Protein ViaA
SRR23882966	UC	Bacteroides_uniformis	CP072255	2233611	snp	C	T	T:133 C:0	CDS	-	748/1452	250/483	missense_variant c.748G>A p.Val250Ile	INE75_01936	viaA	Protein ViaA
SRR23882966	UC	Bacteroides_uniformis	CP072255	2233838	snp	C	A	A:126 C:0	CDS	-	521/1452	174/483	missense_variant c.521G>T p.Arg174Leu	INE75_01936	viaA	Protein ViaA
SRR23882966	UC	Bacteroides_uniformis	CP072255	2234345	snp	G	A	A:164 G:1	CDS	-	14/1452	5/483	missense_variant c.14C>T p.Ala5Val	INE75_01936	viaA	Protein ViaA
SRR23882966	UC	Bacteroides_uniformis	CP072255	2328653	complex	CGGC	TGGT	TGGT:104 CGGC:0	CDS	-	1684/1743	561/580	missense_variant c.1681_1684delGCCGinsACCA p.AlaGly561ThrSer	INE75_02039	pgcA	Phosphoglucomutase
SRR23882966	UC	Bacteroides_uniformis	CP072255	2328807	complex	ATTACCCC	GTTGCCCT	GTTGCCCT:90 ATTACCCC:0	CDS	-	1530/1743	508/580	missense_variant c.1523_1530delGGGGTAATinsAGGGCAAC p.Arg508Gln	INE75_02039	pgcA	Phosphoglucomutase
SRR23882966	UC	Bacteroides_uniformis	CP072255	2328822	complex	GGTAGCC	AGTAAGT	AGTAAGT:84 GGTAGCC:0	CDS	-	1515/1743	503/580	missense_variant c.1509_1515delGGCTACCinsACTTACT p.Ala504Leu	INE75_02039	pgcA	Phosphoglucomutase
SRR23882966	UC	Bacteroides_uniformis	CP072255	2329765	snp	T	G	G:111 T:5	CDS	-	572/1743	191/580	missense_variant c.572A>C p.Asp191Ala	INE75_02039	pgcA	Phosphoglucomutase
SRR23882966	UC	Bacteroides_uniformis	CP072255	2329788	complex	TTCGATA	GTCTATG	GTCTATG:112 TTCGATA:0	CDS	-	549/1743	181/580	missense_variant c.543_549delTATCGAAinsCATAGAC p.Glu183Asp	INE75_02039	pgcA	Phosphoglucomutase
SRR23882966	UC	Bacteroides_uniformis	CP072255	2334226	snp	A	G	G:119 A:0	CDS	+	263/1107	88/368	missense_variant c.263A>G p.Glu88Gly	INE75_02042	ald	Alanine dehydrogenase
SRR23882966	UC	Bacteroides_uniformis	CP072255	2334337	mnp	GT	AC	AC:96 GT:0	CDS	+	374/1107	125/368	missense_variant c.374_375delGTinsAC p.Arg125His	INE75_02042	ald	Alanine dehydrogenase
SRR23882966	UC	Bacteroides_uniformis	CP072255	2334480	snp	A	G	G:85 A:0	CDS	+	517/1107	173/368	missense_variant c.517A>G p.Ile173Val	INE75_02042	ald	Alanine dehydrogenase
SRR23882966	UC	Bacteroides_uniformis	CP072255	2334552	complex	GCC	ACA	ACA:79 GCC:0	CDS	+	589/1107	197/368	missense_variant c.589_591delGCCinsACA p.Ala197Thr	INE75_02042	ald	Alanine dehydrogenase
SRR23882966	UC	Bacteroides_uniformis	CP072255	2334663	snp	T	A	A:98 T:0	CDS	+	700/1107	234/368	missense_variant c.700T>A p.Leu234Met	INE75_02042	ald	Alanine dehydrogenase
SRR23882966	UC	Bacteroides_uniformis	CP072255	2334669	complex	ATC	GTA	GTA:96 ATC:0	CDS	+	706/1107	236/368	missense_variant c.706_708delATCinsGTA p.Ile236Val	INE75_02042	ald	Alanine dehydrogenase
SRR23882966	UC	Bacteroides_uniformis	CP072255	2334717	snp	A	C	C:113 A:0	CDS	+	754/1107	252/368	missense_variant c.754A>C p.Ser252Arg	INE75_02042	ald	Alanine dehydrogenase
SRR23882966	UC	Bacteroides_uniformis	CP072255	2334926	complex	TGTTT	CGTTG	CGTTG:87 TGTTT:0	CDS	+	963/1107	321/368	missense_variant c.963_967delTGTTTinsCGTTG p.Ser323Ala	INE75_02042	ald	Alanine dehydrogenase
SRR23882966	UC	Bacteroides_uniformis	CP072255	2334971	mnp	CT	TC	TC:83 CT:0	CDS	+	1008/1107	336/368	missense_variant c.1008_1009delCTinsTC p.Ser337Pro	INE75_02042	ald	Alanine dehydrogenase
SRR23882966	UC	Bacteroides_uniformis	CP072255	2334984	mnp	CAA	TTG	TTG:77 CAA:0	CDS	+	1021/1107	341/368	missense_variant c.1021_1023delCAAinsTTG p.Gln341Leu	INE75_02042	ald	Alanine dehydrogenase
SRR23882966	UC	Bacteroides_uniformis	CP072255	2335021	snp	A	G	G:107 A:0	CDS	+	1058/1107	353/368	missense_variant c.1058A>G p.Lys353Arg	INE75_02042	ald	Alanine dehydrogenase
SRR23882966	UC	Bacteroides_uniformis	CP072255	2335062	del	GAGTTATAAGTTATAAGTTATA	G	G:69 GAGTTATAAGTTATAAGTTATA:0	CDS	+			gene_fusion n.2335063_2335083delAGTTATAAGTTATAAGTTATA	INE75_02042	ald	Alanine dehydrogenase
SRR23882966	UC	Bacteroides_uniformis	CP072255	2337290	snp	A	G	G:186 A:0	CDS	+	697/1437	233/478	missense_variant c.697A>G p.Ser233Gly	INE75_02044	gadB	Glutamate decarboxylase
SRR23882966	UC	Bacteroides_uniformis	CP072255	2345732	snp	T	C	C:75 T:0	CDS	-	28/609	10/202	missense_variant c.28A>G p.Lys10Glu	INE75_02052	sigW_1	ECF RNA polymerase sigma factor SigW
SRR23882966	UC	Bacteroides_uniformis	CP072255	2347961	snp	C	T	T:110 C:0	CDS	-	350/849	117/282	missense_variant c.350G>A p.Arg117Lys	INE75_02055	nadC	Nicotinate-nucleotide pyrophosphorylase (carboxylating)
SRR23882966	UC	Bacteroides_uniformis	CP072255	2368254	complex	TCA	CGC	CGC:97 TCA:0	CDS	-	668/756	222/251	missense_variant c.666_668delTGAinsGCG p.Glu223Arg	INE75_02071	pstB3	Phosphate import ATP-binding protein PstB 3
SRR23882966	UC	Bacteroides_uniformis	CP072255	2368695	snp	C	T	T:117 C:0	CDS	-	227/756	76/251	missense_variant c.227G>A p.Arg76Lys	INE75_02071	pstB3	Phosphate import ATP-binding protein PstB 3
SRR23882966	UC	Bacteroides_uniformis	CP072255	2368706	complex	ATT	GTC	GTC:110 ATT:0	CDS	-	216/756	72/251	missense_variant c.214_216delAATinsGAC p.Asn72Asp	INE75_02071	pstB3	Phosphate import ATP-binding protein PstB 3
SRR23882966	UC	Bacteroides_uniformis	CP072255	2369130	snp	T	C	C:120 T:0	CDS	-	670/861	224/286	missense_variant c.670A>G p.Thr224Ala	INE75_02072	pstA	Phosphate transport system permease protein PstA
SRR23882966	UC	Bacteroides_uniformis	CP072255	2369646	snp	T	C	C:119 T:0	CDS	-	154/861	52/286	missense_variant c.154A>G p.Thr52Ala	INE75_02072	pstA	Phosphate transport system permease protein PstA
SRR23882966	UC	Bacteroides_uniformis	CP072255	2369769	snp	T	C	C:144 T:0	CDS	-	31/861	11/286	missense_variant c.31A>G p.Met11Val	INE75_02072	pstA	Phosphate transport system permease protein PstA
SRR23882966	UC	Bacteroides_uniformis	CP072255	2371266	snp	G	A	A:42 G:0	CDS	+	13/819	5/272	missense_variant c.13G>A p.Glu5Lys	INE75_02074	pstS_1	Phosphate-binding protein PstS
SRR23882966	UC	Bacteroides_uniformis	CP072255	2371286	complex	ACTGACA	CCTGGCAGCT	CCTGGCAGCT:50 ACTGACA:0	CDS	+	33/819	11/272	missense_variant&conservative_inframe_insertion c.33_39delACTGACAinsCCTGGCAGCT p.Thr13delinsAlaAla	INE75_02074	pstS_1	Phosphate-binding protein PstS
SRR23882966	UC	Bacteroides_uniformis	CP072255	2377524	snp	G	T	T:101 G:0	CDS	-	421/594	141/197	missense_variant c.421C>A p.Gln141Lys	INE75_02080	pinR	Serine recombinase PinR
SRR23882966	UC	Bacteroides_uniformis	CP072255	2378278	complex	GACA	AATG	AATG:62 GACA:0	CDS	-	1137/1242	378/413	missense_variant c.1134_1137delTGTCinsCATT p.Val379Ile	INE75_02081	epsN_2	Putative pyridoxal phosphate-dependent aminotransferase EpsN
SRR23882966	UC	Bacteroides_uniformis	CP072255	2378294	snp	A	G	G:71 A:0	CDS	-	1121/1242	374/413	missense_variant c.1121T>C p.Val374Ala	INE75_02081	epsN_2	Putative pyridoxal phosphate-dependent aminotransferase EpsN
SRR23882966	UC	Bacteroides_uniformis	CP072255	2378303	mnp	GCC	TTT	TTT:63 GCC:0	CDS	-	1112/1242	370/413	missense_variant c.1110_1112delGGCinsAAA p.Ala371Asn	INE75_02081	epsN_2	Putative pyridoxal phosphate-dependent aminotransferase EpsN
SRR23882966	UC	Bacteroides_uniformis	CP072255	2378376	snp	T	C	C:92 T:0	CDS	-	1039/1242	347/413	missense_variant c.1039A>G p.Ile347Val	INE75_02081	epsN_2	Putative pyridoxal phosphate-dependent aminotransferase EpsN
SRR23882966	UC	Bacteroides_uniformis	CP072255	2378427	snp	T	C	C:85 T:0	CDS	-	988/1242	330/413	missense_variant c.988A>G p.Met330Val	INE75_02081	epsN_2	Putative pyridoxal phosphate-dependent aminotransferase EpsN
SRR23882966	UC	Bacteroides_uniformis	CP072255	2378631	snp	A	G	G:119 A:0	CDS	-	784/1242	262/413	missense_variant c.784T>C p.Tyr262His	INE75_02081	epsN_2	Putative pyridoxal phosphate-dependent aminotransferase EpsN
SRR23882966	UC	Bacteroides_uniformis	CP072255	2378663	snp	G	A	A:114 G:0	CDS	-	752/1242	251/413	missense_variant c.752C>T p.Thr251Met	INE75_02081	epsN_2	Putative pyridoxal phosphate-dependent aminotransferase EpsN
SRR23882966	UC	Bacteroides_uniformis	CP072255	2378945	snp	T	C	C:113 T:0	CDS	-	470/1242	157/413	missense_variant c.470A>G p.Asp157Gly	INE75_02081	epsN_2	Putative pyridoxal phosphate-dependent aminotransferase EpsN
SRR23882966	UC	Bacteroides_uniformis	CP072255	2378978	snp	A	G	G:103 A:0	CDS	-	437/1242	146/413	missense_variant c.437T>C p.Ile146Thr	INE75_02081	epsN_2	Putative pyridoxal phosphate-dependent aminotransferase EpsN
SRR23882966	UC	Bacteroides_uniformis	CP072255	2379198	snp	C	T	T:99 C:0	CDS	-	217/1242	73/413	missense_variant c.217G>A p.Gly73Ser	INE75_02081	epsN_2	Putative pyridoxal phosphate-dependent aminotransferase EpsN
SRR23882966	UC	Bacteroides_uniformis	CP072255	2379272	snp	C	T	T:92 C:0	CDS	-	143/1242	48/413	missense_variant c.143G>A p.Gly48Glu	INE75_02081	epsN_2	Putative pyridoxal phosphate-dependent aminotransferase EpsN
SRR23882966	UC	Bacteroides_uniformis	CP072255	2379364	snp	C	T	T:35 C:0	CDS	-	51/1242	17/413	missense_variant c.51G>A p.Met17Ile	INE75_02081	epsN_2	Putative pyridoxal phosphate-dependent aminotransferase EpsN
SRR23882966	UC	Bacteroides_uniformis	CP072255	2405412	snp	C	A	A:107 C:0	CDS	+	175/978	59/325	missense_variant c.175C>A p.Leu59Met	INE75_02107	preA	NAD-dependent dihydropyrimidine dehydrogenase subunit PreA
SRR23882966	UC	Bacteroides_uniformis	CP072255	2405583	snp	G	A	A:108 G:0	CDS	+	346/978	116/325	missense_variant c.346G>A p.Ala116Thr	INE75_02107	preA	NAD-dependent dihydropyrimidine dehydrogenase subunit PreA
SRR23882966	UC	Bacteroides_uniformis	CP072255	2405886	snp	T	G	G:136 T:0	CDS	+	649/978	217/325	missense_variant c.649T>G p.Ser217Ala	INE75_02107	preA	NAD-dependent dihydropyrimidine dehydrogenase subunit PreA
SRR23882966	UC	Bacteroides_uniformis	CP072255	2407124	snp	T	C	C:119 T:0	CDS	-	1091/1905	364/634	missense_variant c.1091A>G p.Lys364Arg	INE75_02108	pglF_2	UDP-N-acetyl-alpha-D-glucosamine C6 dehydratase
SRR23882966	UC	Bacteroides_uniformis	CP072255	2410002	complex	AACAT	CACAC	CACAC:109 AACAT:0	CDS	+	110/1254	37/417	missense_variant c.110_114delAACATinsCACAC p.Glu37Ala	INE75_02110	fpgS	Folylpolyglutamate synthase
SRR23882966	UC	Bacteroides_uniformis	CP072255	2410011	snp	G	A	A:107 G:0	CDS	+	119/1254	40/417	missense_variant c.119G>A p.Gly40Glu	INE75_02110	fpgS	Folylpolyglutamate synthase
SRR23882966	UC	Bacteroides_uniformis	CP072255	2410212	snp	C	A	A:111 C:0	CDS	+	320/1254	107/417	missense_variant c.320C>A p.Ala107Glu	INE75_02110	fpgS	Folylpolyglutamate synthase
SRR23882966	UC	Bacteroides_uniformis	CP072255	2410508	snp	T	C	C:115 T:0	CDS	+	616/1254	206/417	missense_variant c.616T>C p.Ser206Pro	INE75_02110	fpgS	Folylpolyglutamate synthase
SRR23882966	UC	Bacteroides_uniformis	CP072255	2410528	complex	GCAGGCG	ACAGACA	ACAGACA:103 GCAGGCG:0	CDS	+	636/1254	212/417	missense_variant c.636_642delGCAGGCGinsACAGACA p.Ala214Thr	INE75_02110	fpgS	Folylpolyglutamate synthase
SRR23882966	UC	Bacteroides_uniformis	CP072255	2410637	complex	GTA	ATC	ATC:105 GTA:0	CDS	+	745/1254	249/417	missense_variant c.745_747delGTAinsATC p.Val249Ile	INE75_02110	fpgS	Folylpolyglutamate synthase
SRR23882966	UC	Bacteroides_uniformis	CP072255	2410719	snp	C	T	T:96 C:0	CDS	+	827/1254	276/417	missense_variant c.827C>T p.Ala276Val	INE75_02110	fpgS	Folylpolyglutamate synthase
SRR23882966	UC	Bacteroides_uniformis	CP072255	2410831	complex	GCAACAGA	ACAGCAGG	ACAGCAGG:98 GCAACAGA:0	CDS	+	939/1254	313/417	missense_variant c.939_946delGCAACAGAinsACAGCAGG p.Thr316Ala	INE75_02110	fpgS	Folylpolyglutamate synthase
SRR23882966	UC	Bacteroides_uniformis	CP072255	2410859	snp	G	A	A:111 G:0	CDS	+	967/1254	323/417	missense_variant c.967G>A p.Val323Ile	INE75_02110	fpgS	Folylpolyglutamate synthase
SRR23882966	UC	Bacteroides_uniformis	CP072255	2410989	snp	C	A	A:94 C:0	CDS	+	1097/1254	366/417	missense_variant c.1097C>A p.Ala366Glu	INE75_02110	fpgS	Folylpolyglutamate synthase
SRR23882966	UC	Bacteroides_uniformis	CP072255	2410996	complex	TGGCCTGA	AGGTCTGG	AGGTCTGG:97 TGGCCTGA:0	CDS	+	1104/1254	368/417	missense_variant c.1104_1111delTGGCCTGAinsAGGTCTGG p.Lys371Glu	INE75_02110	fpgS	Folylpolyglutamate synthase
SRR23882966	UC	Bacteroides_uniformis	CP072255	2411290	complex	CCAGG	TCAGA	TCAGA:110 CCAGG:0	CDS	-	199/375	65/124	missense_variant c.195_199delCCTGGinsTCTGA p.Gly67Ser	INE75_02111	ridA	2-iminobutanoate/2-iminopropanoate deaminase
SRR23882966	UC	Bacteroides_uniformis	CP072255	2414600	snp	T	C	C:148 T:0	CDS	-	1261/1671	421/556	missense_variant c.1261A>G p.Thr421Ala	INE75_02114	recN	DNA repair protein RecN
SRR23882966	UC	Bacteroides_uniformis	CP072255	2414803	snp	C	T	T:110 C:0	CDS	-	1058/1671	353/556	missense_variant c.1058G>A p.Cys353Tyr	INE75_02114	recN	DNA repair protein RecN
SRR23882966	UC	Bacteroides_uniformis	CP072255	2415166	snp	A	G	G:141 A:0	CDS	-	695/1671	232/556	missense_variant c.695T>C p.Met232Thr	INE75_02114	recN	DNA repair protein RecN
SRR23882966	UC	Bacteroides_uniformis	CP072255	2415394	snp	A	G	G:133 A:0	CDS	-	467/1671	156/556	missense_variant c.467T>C p.Phe156Ser	INE75_02114	recN	DNA repair protein RecN
SRR23882966	UC	Bacteroides_uniformis	CP072255	2415520	snp	G	A	A:120 G:0	CDS	-	341/1671	114/556	missense_variant c.341C>T p.Ala114Val	INE75_02114	recN	DNA repair protein RecN
SRR23882966	UC	Bacteroides_uniformis	CP072255	2416326	snp	G	A	A:128 G:0	CDS	-	791/1230	264/409	missense_variant c.791C>T p.Ala264Val	INE75_02115	undec1A	Cysteine/Cysteine sulfinic acid decarboxylase
SRR23882966	UC	Bacteroides_uniformis	CP072255	2416559	snp	A	C	C:140 A:0	CDS	-	558/1230	186/409	missense_variant c.558T>G p.Asp186Glu	INE75_02115	undec1A	Cysteine/Cysteine sulfinic acid decarboxylase
SRR23882966	UC	Bacteroides_uniformis	CP072255	2422798	snp	G	A	A:111 G:0	CDS	-	608/987	203/328	missense_variant c.608C>T p.Thr203Ile	INE75_02121	murB	UDP-N-acetylenolpyruvoylglucosamine reductase
SRR23882966	UC	Bacteroides_uniformis	CP072255	2428004	snp	T	C	C:141 T:2	CDS	-	513/1161	171/386	missense_variant c.513A>G p.Ile171Met	INE75_02126	lysA	Diaminopimelate decarboxylase
SRR23882966	UC	Bacteroides_uniformis	CP072255	2431977	snp	G	A	A:117 G:0	CDS	-	350/756	117/251	missense_variant c.350C>T p.Ala117Val	INE75_02130	hisF	Imidazole glycerol phosphate synthase subunit HisF
SRR23882966	UC	Bacteroides_uniformis	CP072255	2432047	snp	G	T	T:111 G:0	CDS	-	280/756	94/251	missense_variant c.280C>A p.His94Asn	INE75_02130	hisF	Imidazole glycerol phosphate synthase subunit HisF
SRR23882966	UC	Bacteroides_uniformis	CP072255	2432305	snp	G	A	A:104 G:1	CDS	-	22/756	8/251	missense_variant c.22C>T p.Pro8Ser	INE75_02130	hisF	Imidazole glycerol phosphate synthase subunit HisF
SRR23882966	UC	Bacteroides_uniformis	CP072255	2432451	complex	GCGG	ACAA	ACAA:89 GCGG:0	CDS	-	641/723	213/240	missense_variant c.638_641delCCGCinsTTGT p.AlaAla213ValVal	INE75_02131	hisA	1-(5-phosphoribosyl)-5-((5- phosphoribosylamino)methylideneamino) imidazole-4-carboxamide isomerase
SRR23882966	UC	Bacteroides_uniformis	CP072255	2432461	complex	GC	AA	AA:91 GC:0	CDS	-	631/723	210/240	missense_variant c.630_631delGCinsTT p.Gln210His	INE75_02131	hisA	1-(5-phosphoribosyl)-5-((5- phosphoribosylamino)methylideneamino) imidazole-4-carboxamide isomerase
SRR23882966	UC	Bacteroides_uniformis	CP072255	2433195	snp	T	C	C:90 T:0	CDS	-	508/591	170/196	missense_variant c.508A>G p.Ser170Gly	INE75_02132	hisH	Imidazole glycerol phosphate synthase subunit HisH
SRR23882966	UC	Bacteroides_uniformis	CP072255	2433590	snp	A	G	G:113 A:0	CDS	-	113/591	38/196	missense_variant c.113T>C p.Val38Ala	INE75_02132	hisH	Imidazole glycerol phosphate synthase subunit HisH
SRR23882966	UC	Bacteroides_uniformis	CP072255	2435817	snp	T	C	C:101 T:1	CDS	-	356/423	119/140	missense_variant c.356A>G p.Asn119Ser	INE75_02136	yjaB_2	Peptidyl-lysine N-acetyltransferase YjaB
SRR23882966	UC	Bacteroides_uniformis	CP072255	2435920	snp	T	C	C:102 T:1	CDS	-	253/423	85/140	missense_variant c.253A>G p.Lys85Glu	INE75_02136	yjaB_2	Peptidyl-lysine N-acetyltransferase YjaB
SRR23882966	UC	Bacteroides_uniformis	CP072255	2435928	snp	C	T	T:98 C:2	CDS	-	245/423	82/140	missense_variant c.245G>A p.Gly82Glu	INE75_02136	yjaB_2	Peptidyl-lysine N-acetyltransferase YjaB
SRR23882966	UC	Bacteroides_uniformis	CP072255	2435938	snp	G	A	A:97 G:2	CDS	-	235/423	79/140	stop_gained c.235C>T p.Arg79*	INE75_02136	yjaB_2	Peptidyl-lysine N-acetyltransferase YjaB
SRR23882966	UC	Bacteroides_uniformis	CP072255	2435949	mnp	TC	GT	GT:91 TC:2	CDS	-	224/423	75/140	missense_variant c.223_224delGAinsAC p.Asp75Thr	INE75_02136	yjaB_2	Peptidyl-lysine N-acetyltransferase YjaB
SRR23882966	UC	Bacteroides_uniformis	CP072255	2435986	snp	C	T	T:97 C:1	CDS	-	187/423	63/140	missense_variant c.187G>A p.Gly63Arg	INE75_02136	yjaB_2	Peptidyl-lysine N-acetyltransferase YjaB
SRR23882966	UC	Bacteroides_uniformis	CP072255	2436030	snp	G	A	A:108 G:3	CDS	-	143/423	48/140	missense_variant c.143C>T p.Thr48Ile	INE75_02136	yjaB_2	Peptidyl-lysine N-acetyltransferase YjaB
SRR23882966	UC	Bacteroides_uniformis	CP072255	2436075	snp	C	A	A:109 C:0	CDS	-	98/423	33/140	missense_variant c.98G>T p.Cys33Phe	INE75_02136	yjaB_2	Peptidyl-lysine N-acetyltransferase YjaB
SRR23882966	UC	Bacteroides_uniformis	CP072255	2436868	snp	C	G	G:95 C:0	CDS	-	775/783	259/260	missense_variant c.775G>C p.Val259Leu	INE75_02138	ycsE	5-amino-6-(5-phospho-D-ribitylamino)uracil phosphatase YcsE
SRR23882966	UC	Bacteroides_uniformis	CP072255	2436875	complex	AAAAT	GAAAC	GAAAC:89 AAAAT:0	CDS	-	768/783	255/260	missense_variant c.764_768delATTTTinsGTTTC p.His255Arg	INE75_02138	ycsE	5-amino-6-(5-phospho-D-ribitylamino)uracil phosphatase YcsE
SRR23882966	UC	Bacteroides_uniformis	CP072255	2436898	snp	T	C	C:95 T:1	CDS	-	745/783	249/260	missense_variant c.745A>G p.Ile249Val	INE75_02138	ycsE	5-amino-6-(5-phospho-D-ribitylamino)uracil phosphatase YcsE
SRR23882966	UC	Bacteroides_uniformis	CP072255	2436904	snp	G	T	T:94 G:0	CDS	-	739/783	247/260	missense_variant c.739C>A p.His247Asn	INE75_02138	ycsE	5-amino-6-(5-phospho-D-ribitylamino)uracil phosphatase YcsE
SRR23882966	UC	Bacteroides_uniformis	CP072255	2436916	snp	T	C	C:97 T:0	CDS	-	727/783	243/260	missense_variant c.727A>G p.Thr243Ala	INE75_02138	ycsE	5-amino-6-(5-phospho-D-ribitylamino)uracil phosphatase YcsE
SRR23882966	UC	Bacteroides_uniformis	CP072255	2437036	snp	C	T	T:109 C:0	CDS	-	607/783	203/260	missense_variant c.607G>A p.Gly203Arg	INE75_02138	ycsE	5-amino-6-(5-phospho-D-ribitylamino)uracil phosphatase YcsE
SRR23882966	UC	Bacteroides_uniformis	CP072255	2437099	snp	T	C	C:122 T:0	CDS	-	544/783	182/260	missense_variant c.544A>G p.Thr182Ala	INE75_02138	ycsE	5-amino-6-(5-phospho-D-ribitylamino)uracil phosphatase YcsE
SRR23882966	UC	Bacteroides_uniformis	CP072255	2437441	snp	C	A	A:116 C:0	CDS	-	202/783	68/260	missense_variant c.202G>T p.Ala68Ser	INE75_02138	ycsE	5-amino-6-(5-phospho-D-ribitylamino)uracil phosphatase YcsE
SRR23882966	UC	Bacteroides_uniformis	CP072255	2437503	snp	G	A	A:116 G:0	CDS	-	140/783	47/260	missense_variant c.140C>T p.Ala47Val	INE75_02138	ycsE	5-amino-6-(5-phospho-D-ribitylamino)uracil phosphatase YcsE
SRR23882966	UC	Bacteroides_uniformis	CP072255	2437533	snp	T	C	C:118 T:0	CDS	-	110/783	37/260	missense_variant c.110A>G p.Asp37Gly	INE75_02138	ycsE	5-amino-6-(5-phospho-D-ribitylamino)uracil phosphatase YcsE
SRR23882966	UC	Bacteroides_uniformis	CP072255	2446610	snp	G	A	A:116 G:1	CDS	-	698/834	233/277	missense_variant c.698C>T p.Ala233Val	INE75_02148	mutM	Formamidopyrimidine-DNA glycosylase
SRR23882966	UC	Bacteroides_uniformis	CP072255	2447039	snp	T	G	G:113 T:0	CDS	-	269/834	90/277	missense_variant c.269A>C p.Lys90Thr	INE75_02148	mutM	Formamidopyrimidine-DNA glycosylase
SRR23882966	UC	Bacteroides_uniformis	CP072255	2449723	snp	C	T	T:109 C:0	CDS	-	1424/1650	475/549	missense_variant c.1424G>A p.Arg475Gln	INE75_02151	hcp	Hydroxylamine reductase
SRR23882966	UC	Bacteroides_uniformis	CP072255	2449985	snp	C	T	T:126 C:0	CDS	-	1162/1650	388/549	missense_variant c.1162G>A p.Asp388Asn	INE75_02151	hcp	Hydroxylamine reductase
SRR23882966	UC	Bacteroides_uniformis	CP072255	2450167	complex	ATG	GTA	GTA:114 ATG:0	CDS	-	980/1650	326/549	missense_variant c.978_980delCATinsTAC p.Ile327Thr	INE75_02151	hcp	Hydroxylamine reductase
SRR23882966	UC	Bacteroides_uniformis	CP072255	2450369	mnp	TC	CT	CT:106 TC:1	CDS	-	778/1650	259/549	missense_variant c.777_778delGAinsAG p.Ile260Val	INE75_02151	hcp	Hydroxylamine reductase
SRR23882966	UC	Bacteroides_uniformis	CP072255	2450389	snp	C	T	T:115 C:0	CDS	-	758/1650	253/549	missense_variant c.758G>A p.Arg253Lys	INE75_02151	hcp	Hydroxylamine reductase
SRR23882966	UC	Bacteroides_uniformis	CP072255	2450732	mnp	TC	CT	CT:105 TC:0	CDS	-	415/1650	138/549	missense_variant c.414_415delGAinsAG p.Asn139Asp	INE75_02151	hcp	Hydroxylamine reductase
SRR23882966	UC	Bacteroides_uniformis	CP072255	2450813	snp	G	T	T:62 G:0	CDS	-	334/1650	112/549	missense_variant c.334C>A p.Gln112Lys	INE75_02151	hcp	Hydroxylamine reductase
SRR23882966	UC	Bacteroides_uniformis	CP072255	2450835	complex	CTTGGCC	TTCCGCT	TTCCGCT:34 CTTGGCC:0	CDS	-	312/1650	102/549	missense_variant c.306_312delGGCCAAGinsAGCGGAA p.Lys104Glu	INE75_02151	hcp	Hydroxylamine reductase
SRR23882966	UC	Bacteroides_uniformis	CP072255	2450954	snp	T	C	C:55 T:0	CDS	-	193/1650	65/549	missense_variant c.193A>G p.Ile65Val	INE75_02151	hcp	Hydroxylamine reductase
SRR23882966	UC	Bacteroides_uniformis	CP072255	2450973	complex	TGGAG	CGGAC	CGGAC:63 TGGAG:0	CDS	-	174/1650	57/549	missense_variant c.170_174delCTCCAinsGTCCG p.Ser57Cys	INE75_02151	hcp	Hydroxylamine reductase
SRR23882966	UC	Bacteroides_uniformis	CP072255	2451140	snp	G	A	A:65 G:0	CDS	-	7/1650	3/549	missense_variant c.7C>T p.Pro3Ser	INE75_02151	hcp	Hydroxylamine reductase
SRR23882966	UC	Bacteroides_uniformis	CP072255	2451350	snp	G	A	A:107 G:0	CDS	+	22/639	8/212	missense_variant c.22G>A p.Glu8Lys	INE75_02152	fnr	Anaerobic regulatory protein
SRR23882966	UC	Bacteroides_uniformis	CP072255	2451369	snp	A	G	G:112 A:1	CDS	+	41/639	14/212	missense_variant c.41A>G p.Asp14Gly	INE75_02152	fnr	Anaerobic regulatory protein
SRR23882966	UC	Bacteroides_uniformis	CP072255	2451420	snp	A	G	G:116 A:0	CDS	+	92/639	31/212	missense_variant c.92A>G p.His31Arg	INE75_02152	fnr	Anaerobic regulatory protein
SRR23882966	UC	Bacteroides_uniformis	CP072255	2451454	snp	G	A	A:118 G:0	CDS	+	126/639	42/212	missense_variant c.126G>A p.Met42Ile	INE75_02152	fnr	Anaerobic regulatory protein
SRR23882966	UC	Bacteroides_uniformis	CP072255	2451492	snp	A	G	G:114 A:0	CDS	+	164/639	55/212	missense_variant c.164A>G p.Asn55Ser	INE75_02152	fnr	Anaerobic regulatory protein
SRR23882966	UC	Bacteroides_uniformis	CP072255	2451647	complex	GTT	ATC	ATC:99 GTT:0	CDS	+	319/639	107/212	missense_variant c.319_321delGTTinsATC p.Val107Ile	INE75_02152	fnr	Anaerobic regulatory protein
SRR23882966	UC	Bacteroides_uniformis	CP072255	2451661	complex	CATT	TGTC	TGTC:88 CATT:0	CDS	+	333/639	111/212	missense_variant c.333_336delCATTinsTGTC p.Ile112Val	INE75_02152	fnr	Anaerobic regulatory protein
SRR23882966	UC	Bacteroides_uniformis	CP072255	2451684	snp	A	G	G:102 A:0	CDS	+	356/639	119/212	missense_variant c.356A>G p.Gln119Arg	INE75_02152	fnr	Anaerobic regulatory protein
SRR23882966	UC	Bacteroides_uniformis	CP072255	2451692	snp	G	A	A:93 G:0	CDS	+	364/639	122/212	missense_variant c.364G>A p.Ala122Thr	INE75_02152	fnr	Anaerobic regulatory protein
SRR23882966	UC	Bacteroides_uniformis	CP072255	2451913	complex	AATG	GATA	GATA:42 AATG:0	CDS	+	585/639	195/212	missense_variant c.585_588delAATGinsGATA p.Met196Ile	INE75_02152	fnr	Anaerobic regulatory protein
SRR23882966	UC	Bacteroides_uniformis	CP072255	2451942	complex	CAG	AAA	AAA:31 CAG:0	CDS	+	614/639	205/212	missense_variant c.614_616delCAGinsAAA p.AlaVal205GluIle	INE75_02152	fnr	Anaerobic regulatory protein
SRR23882966	UC	Bacteroides_uniformis	CP072255	2465991	snp	T	C	C:108 T:0	CDS	-	58/456	20/151	missense_variant c.58A>G p.Asn20Asp	INE75_02163	queF	NADPH-dependent 7-cyano-7-deazaguanine reductase
SRR23882966	UC	Bacteroides_uniformis	CP072255	2469460	complex	AGA	GGG	GGG:88 AGA:0	CDS	+	1308/3234	436/1077	missense_variant c.1308_1310delAGAinsGGG p.Asp437Gly	INE75_02166	susC_7	TonB-dependent receptor SusC
SRR23882966	UC	Bacteroides_uniformis	CP072255	2470010	snp	A	G	G:127 A:0	CDS	+	1858/3234	620/1077	missense_variant c.1858A>G p.Ile620Val	INE75_02166	susC_7	TonB-dependent receptor SusC
SRR23882966	UC	Bacteroides_uniformis	CP072255	2470708	snp	C	A	A:116 C:0	CDS	+	2556/3234	852/1077	missense_variant c.2556C>A p.Asn852Lys	INE75_02166	susC_7	TonB-dependent receptor SusC
SRR23882966	UC	Bacteroides_uniformis	CP072255	2471069	snp	G	A	A:109 G:0	CDS	+	2917/3234	973/1077	missense_variant c.2917G>A p.Asp973Asn	INE75_02166	susC_7	TonB-dependent receptor SusC
SRR23882966	UC	Bacteroides_uniformis	CP072255	2479648	snp	G	A	A:108 G:3	CDS	+	155/705	52/234	missense_variant c.155G>A p.Gly52Glu	INE75_02173	yhhW	Quercetin 2,3-dioxygenase
SRR23882966	UC	Bacteroides_uniformis	CP072255	2482502	snp	A	G	G:117 A:0	CDS	+	253/378	85/125	missense_variant c.253A>G p.Asn85Asp	INE75_02176	gloA	Lactoylglutathione lyase
SRR23882966	UC	Bacteroides_uniformis	CP072255	2488714	snp	G	A	A:142 G:0	CDS	+	1225/1269	409/422	missense_variant c.1225G>A p.Glu409Lys	INE75_02183	tilS	tRNA(Ile)-lysidine synthase
SRR23882966	UC	Bacteroides_uniformis	CP072255	2494204	snp	C	G	G:124 C:2	CDS	+	484/1323	162/440	missense_variant c.484C>G p.Pro162Ala	INE75_02187	ffh	Signal recognition particle protein
SRR23882966	UC	Bacteroides_uniformis	CP072255	2495277	snp	A	G	G:138 A:0	CDS	+	223/882	75/293	missense_variant c.223A>G p.Lys75Glu	INE75_02188	folD	Bifunctional protein FolD protein
SRR23882966	UC	Bacteroides_uniformis	CP072255	2495727	snp	A	G	G:156 A:0	CDS	+	673/882	225/293	missense_variant c.673A>G p.Lys225Glu	INE75_02188	folD	Bifunctional protein FolD protein
SRR23882966	UC	Bacteroides_uniformis	CP072255	2501185	snp	G	A	A:115 G:0	CDS	-	931/1002	311/333	missense_variant c.931C>T p.Leu311Phe	INE75_02193	fabH_3	3-oxoacyl-(acyl-carrier-protein) synthase 3
SRR23882966	UC	Bacteroides_uniformis	CP072255	2501380	snp	C	T	T:144 C:0	CDS	-	736/1002	246/333	missense_variant c.736G>A p.Ala246Thr	INE75_02193	fabH_3	3-oxoacyl-(acyl-carrier-protein) synthase 3
SRR23882966	UC	Bacteroides_uniformis	CP072255	2509297	snp	A	G	G:135 A:0	CDS	+	284/726	95/241	missense_variant c.284A>G p.Asp95Gly	INE75_02199	pflA	Pyruvate formate-lyase 1-activating enzyme
SRR23882966	UC	Bacteroides_uniformis	CP072255	2519149	snp	G	C	C:37 G:0	CDS	-	2486/2523	829/840	missense_variant c.2486C>G p.Ala829Gly	INE75_02206	csxA	Exo-beta-D-glucosaminidase
SRR23882966	UC	Bacteroides_uniformis	CP072255	2519288	complex	TTGATACCG	CCGAAACCA	CCGAAACCA:105 TTGATACCG:0	CDS	-	2347/2523	780/840	missense_variant c.2339_2347delCGGTATCAAinsTGGTTTCGG p.ThrValSerThr780MetValSerAla	INE75_02206	csxA	Exo-beta-D-glucosaminidase
SRR23882966	UC	Bacteroides_uniformis	CP072255	2519357	snp	T	C	C:117 T:0	CDS	-	2278/2523	760/840	missense_variant c.2278A>G p.Asn760Asp	INE75_02206	csxA	Exo-beta-D-glucosaminidase
SRR23882966	UC	Bacteroides_uniformis	CP072255	2519363	snp	T	C	C:115 T:0	CDS	-	2272/2523	758/840	missense_variant c.2272A>G p.Asn758Asp	INE75_02206	csxA	Exo-beta-D-glucosaminidase
SRR23882966	UC	Bacteroides_uniformis	CP072255	2519374	snp	T	C	C:116 T:0	CDS	-	2261/2523	754/840	missense_variant c.2261A>G p.Asp754Gly	INE75_02206	csxA	Exo-beta-D-glucosaminidase
SRR23882966	UC	Bacteroides_uniformis	CP072255	2519523	complex	TTTGT	CTTGC	CTTGC:132 TTTGT:0	CDS	-	2112/2523	703/840	missense_variant c.2108_2112delACAAAinsGCAAG p.Asp703Gly	INE75_02206	csxA	Exo-beta-D-glucosaminidase
SRR23882966	UC	Bacteroides_uniformis	CP072255	2519537	snp	A	G	G:144 A:0	CDS	-	2098/2523	700/840	missense_variant c.2098T>C p.Tyr700His	INE75_02206	csxA	Exo-beta-D-glucosaminidase
SRR23882966	UC	Bacteroides_uniformis	CP072255	2519557	snp	C	T	T:145 C:0	CDS	-	2078/2523	693/840	missense_variant c.2078G>A p.Arg693Gln	INE75_02206	csxA	Exo-beta-D-glucosaminidase
SRR23882966	UC	Bacteroides_uniformis	CP072255	2519578	snp	C	T	T:141 C:0	CDS	-	2057/2523	686/840	missense_variant c.2057G>A p.Arg686Gln	INE75_02206	csxA	Exo-beta-D-glucosaminidase
SRR23882966	UC	Bacteroides_uniformis	CP072255	2519645	snp	G	A	A:127 G:0	CDS	-	1990/2523	664/840	missense_variant c.1990C>T p.Pro664Ser	INE75_02206	csxA	Exo-beta-D-glucosaminidase
SRR23882966	UC	Bacteroides_uniformis	CP072255	2519668	snp	A	G	G:127 A:0	CDS	-	1967/2523	656/840	missense_variant c.1967T>C p.Val656Ala	INE75_02206	csxA	Exo-beta-D-glucosaminidase
SRR23882966	UC	Bacteroides_uniformis	CP072255	2519676	mnp	AGT	GAC	GAC:112 AGT:0	CDS	-	1959/2523	653/840	missense_variant c.1957_1959delACTinsGTC p.Thr653Val	INE75_02206	csxA	Exo-beta-D-glucosaminidase
SRR23882966	UC	Bacteroides_uniformis	CP072255	2520003	snp	G	C	C:142 G:0	CDS	-	1632/2523	544/840	missense_variant c.1632C>G p.Asp544Glu	INE75_02206	csxA	Exo-beta-D-glucosaminidase
SRR23882966	UC	Bacteroides_uniformis	CP072255	2520470	snp	G	A	A:113 G:0	CDS	-	1165/2523	389/840	missense_variant c.1165C>T p.His389Tyr	INE75_02206	csxA	Exo-beta-D-glucosaminidase
SRR23882966	UC	Bacteroides_uniformis	CP072255	2520903	complex	GGTAG	AGTAA	AGTAA:101 GGTAG:0	CDS	-	732/2523	243/840	missense_variant c.728_732delCTACCinsTTACT p.Ala243Val	INE75_02206	csxA	Exo-beta-D-glucosaminidase
SRR23882966	UC	Bacteroides_uniformis	CP072255	2520936	complex	GTC	ATT	ATT:95 GTC:0	CDS	-	699/2523	233/840	missense_variant c.697_699delGACinsAAT p.Asp233Asn	INE75_02206	csxA	Exo-beta-D-glucosaminidase
SRR23882966	UC	Bacteroides_uniformis	CP072255	2521414	snp	T	C	C:114 T:0	CDS	-	221/2523	74/840	missense_variant c.221A>G p.Asp74Gly	INE75_02206	csxA	Exo-beta-D-glucosaminidase
SRR23882966	UC	Bacteroides_uniformis	CP072255	2604394	snp	T	C	C:49 T:0	CDS	-	1373/2088	458/695	missense_variant c.1373A>G p.Tyr458Cys	INE75_02296	topB_3	DNA topoisomerase 3
SRR23882966	UC	Bacteroides_uniformis	CP072255	2604995	snp	T	C	C:98 T:0	CDS	-	772/2088	258/695	missense_variant c.772A>G p.Thr258Ala	INE75_02296	topB_3	DNA topoisomerase 3
SRR23882966	UC	Bacteroides_uniformis	CP072255	2632572	snp	G	A	A:124 G:0	CDS	+	102/2538	34/845	missense_variant c.102G>A p.Met34Ile	INE75_02328	mutS2	Endonuclease MutS2
SRR23882966	UC	Bacteroides_uniformis	CP072255	2632828	snp	A	G	G:116 A:0	CDS	+	358/2538	120/845	missense_variant c.358A>G p.Thr120Ala	INE75_02328	mutS2	Endonuclease MutS2
SRR23882966	UC	Bacteroides_uniformis	CP072255	2633255	snp	G	A	A:129 G:0	CDS	+	785/2538	262/845	missense_variant c.785G>A p.Gly262Asp	INE75_02328	mutS2	Endonuclease MutS2
SRR23882966	UC	Bacteroides_uniformis	CP072255	2633284	snp	C	T	T:125 C:0	CDS	+	814/2538	272/845	missense_variant c.814C>T p.Pro272Ser	INE75_02328	mutS2	Endonuclease MutS2
SRR23882966	UC	Bacteroides_uniformis	CP072255	2633617	snp	G	A	A:143 G:7	CDS	+	1147/2538	383/845	missense_variant c.1147G>A p.Ala383Thr	INE75_02328	mutS2	Endonuclease MutS2
SRR23882966	UC	Bacteroides_uniformis	CP072255	2633726	snp	G	A	A:157 G:0	CDS	+	1256/2538	419/845	missense_variant c.1256G>A p.Ser419Asn	INE75_02328	mutS2	Endonuclease MutS2
SRR23882966	UC	Bacteroides_uniformis	CP072255	2634213	snp	T	G	G:96 T:0	CDS	+	1743/2538	581/845	missense_variant c.1743T>G p.Asp581Glu	INE75_02328	mutS2	Endonuclease MutS2
SRR23882966	UC	Bacteroides_uniformis	CP072255	2634243	snp	T	G	G:94 T:0	CDS	+	1773/2538	591/845	missense_variant c.1773T>G p.Asp591Glu	INE75_02328	mutS2	Endonuclease MutS2
SRR23882966	UC	Bacteroides_uniformis	CP072255	2634349	snp	G	A	A:108 G:0	CDS	+	1879/2538	627/845	missense_variant c.1879G>A p.Asp627Asn	INE75_02328	mutS2	Endonuclease MutS2
SRR23882966	UC	Bacteroides_uniformis	CP072255	2634459	complex	AGGCGAT	GGGCAAA	GGGCAAA:99 AGGCGAT:0	CDS	+	1989/2538	663/845	missense_variant c.1989_1995delAGGCGATinsGGGCAAA p.Asp665Lys	INE75_02328	mutS2	Endonuclease MutS2
SRR23882966	UC	Bacteroides_uniformis	CP072255	2634482	snp	C	T	T:113 C:0	CDS	+	2012/2538	671/845	missense_variant c.2012C>T p.Pro671Leu	INE75_02328	mutS2	Endonuclease MutS2
SRR23882966	UC	Bacteroides_uniformis	CP072255	2634534	complex	CGCGGCAATCGT	TGCAGCCATCAC	TGCAGCCATCAC:84 CGCGGCAATCGT:0	CDS	+	2064/2538	688/845	missense_variant c.2064_2075delCGCGGCAATCGTinsTGCAGCCATCAC p.Val692Thr	INE75_02328	mutS2	Endonuclease MutS2
SRR23882966	UC	Bacteroides_uniformis	CP072255	2634619	complex	ATT	GTC	GTC:94 ATT:0	CDS	+	2149/2538	717/845	missense_variant c.2149_2151delATTinsGTC p.Ile717Val	INE75_02328	mutS2	Endonuclease MutS2
SRR23882966	UC	Bacteroides_uniformis	CP072255	2634706	snp	G	A	A:114 G:0	CDS	+	2236/2538	746/845	missense_variant c.2236G>A p.Ala746Thr	INE75_02328	mutS2	Endonuclease MutS2
SRR23882966	UC	Bacteroides_uniformis	CP072255	2634728	snp	T	C	C:121 T:0	CDS	+	2258/2538	753/845	missense_variant c.2258T>C p.Val753Ala	INE75_02328	mutS2	Endonuclease MutS2
SRR23882966	UC	Bacteroides_uniformis	CP072255	2634905	snp	C	T	T:115 C:0	CDS	+	2435/2538	812/845	missense_variant c.2435C>T p.Thr812Met	INE75_02328	mutS2	Endonuclease MutS2
SRR23882966	UC	Bacteroides_uniformis	CP072255	2637445	snp	T	C	C:123 T:2	CDS	-	1276/1290	426/429	missense_variant c.1276A>G p.Lys426Glu	INE75_02332	qseC	Sensor protein QseC
SRR23882966	UC	Bacteroides_uniformis	CP072255	2655997	snp	A	G	G:150 A:0	CDS	-	416/1029	139/342	missense_variant c.416T>C p.Val139Ala	INE75_02351	btuC	Vitamin B12 import system permease protein BtuC
SRR23882966	UC	Bacteroides_uniformis	CP072255	2659818	snp	T	C	C:118 T:0	CDS	-	985/2016	329/671	missense_variant c.985A>G p.Thr329Ala	INE75_02354	btuB_2	Vitamin B12 transporter BtuB
SRR23882966	UC	Bacteroides_uniformis	CP072255	2659845	snp	T	G	G:117 T:0	CDS	-	958/2016	320/671	missense_variant c.958A>C p.Lys320Gln	INE75_02354	btuB_2	Vitamin B12 transporter BtuB
SRR23882966	UC	Bacteroides_uniformis	CP072255	2660595	complex	ACC	GCT	GCT:105 ACC:0	CDS	-	208/2016	69/671	missense_variant c.206_208delGGTinsAGC p.Arg69Gln	INE75_02354	btuB_2	Vitamin B12 transporter BtuB
SRR23882966	UC	Bacteroides_uniformis	CP072255	2660612	snp	T	C	C:98 T:0	CDS	-	191/2016	64/671	missense_variant c.191A>G p.Gln64Arg	INE75_02354	btuB_2	Vitamin B12 transporter BtuB
SRR23882966	UC	Bacteroides_uniformis	CP072255	2660628	snp	C	T	T:91 C:0	CDS	-	175/2016	59/671	missense_variant c.175G>A p.Val59Ile	INE75_02354	btuB_2	Vitamin B12 transporter BtuB
SRR23882966	UC	Bacteroides_uniformis	CP072255	2660745	complex	ACATGCTTACACTCAAGA	GTATACTTGCACCCAATG	GTATACTTGCACCCAATG:58 ACATGCTTACACTCAAGA:0	CDS	-	58/2016	14/671	missense_variant c.41_58delTCTTGAGTGTAAGCATGTinsCATTGGGTGCAAGTATAC p.PheLeuSerValSerMetPhe14SerLeuGlyAlaSerIleLeu	INE75_02354	btuB_2	Vitamin B12 transporter BtuB
SRR23882966	UC	Bacteroides_uniformis	CP072255	2660778	complex	ATTG	GTAA	GTAA:64 ATTG:0	CDS	-	25/2016	8/671	missense_variant c.22_25delCAATinsTTAC p.Gln8Leu	INE75_02354	btuB_2	Vitamin B12 transporter BtuB
SRR23882966	UC	Bacteroides_uniformis	CP072255	2666185	mnp	AC	GA	GA:108 AC:0	CDS	+	657/1407	219/468	missense_variant c.657_658delACinsGA p.Leu220Met	INE75_02358	mepA_5	Multidrug export protein MepA
SRR23882966	UC	Bacteroides_uniformis	CP072255	2666196	snp	A	G	G:118 A:0	CDS	+	668/1407	223/468	missense_variant c.668A>G p.Gln223Arg	INE75_02358	mepA_5	Multidrug export protein MepA
SRR23882966	UC	Bacteroides_uniformis	CP072255	2666201	snp	A	G	G:120 A:0	CDS	+	673/1407	225/468	missense_variant c.673A>G p.Thr225Ala	INE75_02358	mepA_5	Multidrug export protein MepA
SRR23882966	UC	Bacteroides_uniformis	CP072255	2672891	snp	G	A	A:122 G:0	CDS	-	296/516	99/171	missense_variant c.296C>T p.Ala99Val	INE75_02366	sigJ	ECF RNA polymerase sigma factor SigJ
SRR23882966	UC	Bacteroides_uniformis	CP072255	2674505	snp	C	T	T:105 C:0	CDS	+	95/312	32/103	missense_variant c.95C>T p.Thr32Met	INE75_02369	rfaH	Transcription antitermination protein RfaH
SRR23882966	UC	Bacteroides_uniformis	CP072255	2674670	snp	A	C	C:102 A:0	CDS	+	260/312	87/103	missense_variant c.260A>C p.Gln87Pro	INE75_02369	rfaH	Transcription antitermination protein RfaH
SRR23882966	UC	Bacteroides_uniformis	CP072255	2675892	snp	A	C	C:116 A:0	CDS	-	842/888	281/295	missense_variant c.842T>G p.Val281Gly	INE75_02371	cysL	HTH-type transcriptional regulator CysL
SRR23882966	UC	Bacteroides_uniformis	CP072255	2681115	complex	GCGTAAC	TTTAA	TTTAA:81 GCGTAAC:0	CDS	-	603/609	199/202	frameshift_variant&stop_gained&missense_variant c.597_603delGTTACGCinsTTAAA p.Leu200fs	INE75_02375	coaE	Dephospho-CoA kinase
SRR23882966	UC	Bacteroides_uniformis	CP072255	2681129	snp	G	A	A:96 G:0	CDS	-	589/609	197/202	missense_variant c.589C>T p.His197Tyr	INE75_02375	coaE	Dephospho-CoA kinase
SRR23882966	UC	Bacteroides_uniformis	CP072255	2681237	snp	T	C	C:98 T:0	CDS	-	481/609	161/202	missense_variant c.481A>G p.Asn161Asp	INE75_02375	coaE	Dephospho-CoA kinase
SRR23882966	UC	Bacteroides_uniformis	CP072255	2681252	snp	T	C	C:105 T:0	CDS	-	466/609	156/202	missense_variant c.466A>G p.Ile156Val	INE75_02375	coaE	Dephospho-CoA kinase
SRR23882966	UC	Bacteroides_uniformis	CP072255	2681302	snp	A	G	G:109 A:0	CDS	-	416/609	139/202	missense_variant c.416T>C p.Leu139Ser	INE75_02375	coaE	Dephospho-CoA kinase
SRR23882966	UC	Bacteroides_uniformis	CP072255	2681355	complex	CGC	TGT	TGT:112 CGC:0	CDS	-	363/609	121/202	missense_variant c.361_363delGCGinsACA p.Ala121Thr	INE75_02375	coaE	Dephospho-CoA kinase
SRR23882966	UC	Bacteroides_uniformis	CP072255	2681402	complex	GAA	AAG	AAG:118 GAA:0	CDS	-	316/609	105/202	missense_variant c.314_316delTTCinsCTT p.PhePro105SerSer	INE75_02375	coaE	Dephospho-CoA kinase
SRR23882966	UC	Bacteroides_uniformis	CP072255	2681465	snp	A	C	C:134 A:0	CDS	-	253/609	85/202	missense_variant c.253T>G p.Cys85Gly	INE75_02375	coaE	Dephospho-CoA kinase
SRR23882966	UC	Bacteroides_uniformis	CP072255	2681533	snp	C	T	T:137 C:1	CDS	-	185/609	62/202	missense_variant c.185G>A p.Gly62Asp	INE75_02375	coaE	Dephospho-CoA kinase
SRR23882966	UC	Bacteroides_uniformis	CP072255	2681571	snp	A	T	T:150 A:0	CDS	-	147/609	49/202	missense_variant c.147T>A p.Asp49Glu	INE75_02375	coaE	Dephospho-CoA kinase
SRR23882966	UC	Bacteroides_uniformis	CP072255	2685241	snp	C	T	T:124 C:1	CDS	+	437/591	146/196	missense_variant c.437C>T p.Thr146Ile	INE75_02380	rplY	50S ribosomal protein L25
SRR23882966	UC	Bacteroides_uniformis	CP072255	2690309	snp	T	C	C:121 T:1	CDS	-	926/1149	309/382	missense_variant c.926A>G p.Glu309Gly	INE75_02385	hisB	Histidine biosynthesis bifunctional protein HisB
SRR23882966	UC	Bacteroides_uniformis	CP072255	2690901	snp	C	T	T:137 C:0	CDS	-	334/1149	112/382	missense_variant c.334G>A p.Ala112Thr	INE75_02385	hisB	Histidine biosynthesis bifunctional protein HisB
SRR23882966	UC	Bacteroides_uniformis	CP072255	2691049	complex	GGCG	AGTT	AGTT:122 GGCG:0	CDS	-	186/1149	61/382	missense_variant c.183_186delCGCCinsAACT p.Ala62Thr	INE75_02385	hisB	Histidine biosynthesis bifunctional protein HisB
SRR23882966	UC	Bacteroides_uniformis	CP072255	2691788	snp	A	C	C:114 A:0	CDS	-	672/1041	224/346	missense_variant c.672T>G p.Asp224Glu	INE75_02386	hisC_1	Histidinol-phosphate aminotransferase
SRR23882966	UC	Bacteroides_uniformis	CP072255	2691875	mnp	TT	CC	CC:115 TT:0	CDS	-	585/1041	195/346	missense_variant c.584_585delAAinsGG p.Gln195Arg	INE75_02386	hisC_1	Histidinol-phosphate aminotransferase
SRR23882966	UC	Bacteroides_uniformis	CP072255	2691954	complex	CGGC	TGGT	TGGT:118 CGGC:0	CDS	-	506/1041	168/346	missense_variant c.503_506delGCCGinsACCA p.ArgArg168HisGln	INE75_02386	hisC_1	Histidinol-phosphate aminotransferase
SRR23882966	UC	Bacteroides_uniformis	CP072255	2692272	snp	T	C	C:120 T:1	CDS	-	188/1041	63/346	missense_variant c.188A>G p.Lys63Arg	INE75_02386	hisC_1	Histidinol-phosphate aminotransferase
SRR23882966	UC	Bacteroides_uniformis	CP072255	2692891	snp	T	C	C:101 T:0	CDS	-	928/1293	310/430	missense_variant c.928A>G p.Thr310Ala	INE75_02387	hisD	Histidinol dehydrogenase
SRR23882966	UC	Bacteroides_uniformis	CP072255	2693653	mnp	CC	TT	TT:104 CC:0	CDS	-	166/1293	55/430	missense_variant c.165_166delGGinsAA p.Val56Met	INE75_02387	hisD	Histidinol dehydrogenase
SRR23882966	UC	Bacteroides_uniformis	CP072255	2722738	complex	TTTCGT	CTTTGA	CTTTGA:111 TTTCGT:0	CDS	-	1452/2034	483/677	missense_variant c.1447_1452delACGAAAinsTCAAAG p.Thr483Ser	INE75_02408	dsbD	Thiol:disulfide interchange protein DsbD
SRR23882966	UC	Bacteroides_uniformis	CP072255	2722845	snp	G	T	T:117 G:1	CDS	-	1345/2034	449/677	missense_variant c.1345C>A p.Leu449Ile	INE75_02408	dsbD	Thiol:disulfide interchange protein DsbD
SRR23882966	UC	Bacteroides_uniformis	CP072255	2723322	mnp	CA	TC	TC:124 CA:0	CDS	-	868/2034	289/677	missense_variant c.867_868delTGinsGA p.Val290Ile	INE75_02408	dsbD	Thiol:disulfide interchange protein DsbD
SRR23882966	UC	Bacteroides_uniformis	CP072255	2723557	complex	TTG	ATT	ATT:117 TTG:0	CDS	-	633/2034	211/677	missense_variant c.631_633delCAAinsAAT p.Gln211Asn	INE75_02408	dsbD	Thiol:disulfide interchange protein DsbD
SRR23882966	UC	Bacteroides_uniformis	CP072255	2723591	snp	G	A	A:106 G:0	CDS	-	599/2034	200/677	missense_variant c.599C>T p.Ala200Val	INE75_02408	dsbD	Thiol:disulfide interchange protein DsbD
SRR23882966	UC	Bacteroides_uniformis	CP072255	2723605	snp	A	C	C:107 A:0	CDS	-	585/2034	195/677	missense_variant c.585T>G p.Asn195Lys	INE75_02408	dsbD	Thiol:disulfide interchange protein DsbD
SRR23882966	UC	Bacteroides_uniformis	CP072255	2723667	snp	C	T	T:110 C:0	CDS	-	523/2034	175/677	missense_variant c.523G>A p.Ala175Thr	INE75_02408	dsbD	Thiol:disulfide interchange protein DsbD
SRR23882966	UC	Bacteroides_uniformis	CP072255	2723707	complex	CGT	GGC	GGC:83 CGT:0	CDS	-	483/2034	161/677	missense_variant c.481_483delACGinsGCC p.Thr161Ala	INE75_02408	dsbD	Thiol:disulfide interchange protein DsbD
SRR23882966	UC	Bacteroides_uniformis	CP072255	2723716	complex	AGTAGT	GGCAGC	GGCAGC:76 AGTAGT:0	CDS	-	474/2034	157/677	missense_variant c.469_474delACTACTinsGCTGCC p.ThrThr157AlaAla	INE75_02408	dsbD	Thiol:disulfide interchange protein DsbD
SRR23882966	UC	Bacteroides_uniformis	CP072255	2723755	complex	TTG	CTT	CTT:92 TTG:0	CDS	-	435/2034	145/677	missense_variant c.433_435delCAAinsAAG p.Gln145Lys	INE75_02408	dsbD	Thiol:disulfide interchange protein DsbD
SRR23882966	UC	Bacteroides_uniformis	CP072255	2723824	complex	CAA	TAT	TAT:88 CAA:0	CDS	-	366/2034	122/677	missense_variant c.364_366delTTGinsATA p.Leu122Ile	INE75_02408	dsbD	Thiol:disulfide interchange protein DsbD
SRR23882966	UC	Bacteroides_uniformis	CP072255	2724014	mnp	TC	CT	CT:93 TC:0	CDS	-	176/2034	59/677	missense_variant c.175_176delGAinsAG p.Asp59Ser	INE75_02408	dsbD	Thiol:disulfide interchange protein DsbD
SRR23882966	UC	Bacteroides_uniformis	CP072255	2724067	mnp	GA	AG	AG:80 GA:0	CDS	-	123/2034	41/677	missense_variant c.122_123delTCinsCT p.Val41Ala	INE75_02408	dsbD	Thiol:disulfide interchange protein DsbD
SRR23882966	UC	Bacteroides_uniformis	CP072255	2724079	complex	ATCAGC	GCCGGT	GCCGGT:65 ATCAGC:0	CDS	-	111/2034	36/677	missense_variant c.106_111delGCTGATinsACCGGC p.AlaAsp36ThrGly	INE75_02408	dsbD	Thiol:disulfide interchange protein DsbD
SRR23882966	UC	Bacteroides_uniformis	CP072255	2724090	complex	CAGTC	GAGTT	GAGTT:73 CAGTC:0	CDS	-	100/2034	32/677	missense_variant c.96_100delGACTGinsAACTC p.Val34Leu	INE75_02408	dsbD	Thiol:disulfide interchange protein DsbD
SRR23882966	UC	Bacteroides_uniformis	CP072255	2724106	snp	C	A	A:78 C:0	CDS	-	84/2034	28/677	missense_variant c.84G>T p.Lys28Asn	INE75_02408	dsbD	Thiol:disulfide interchange protein DsbD
SRR23882966	UC	Bacteroides_uniformis	CP072255	2724137	complex	CGCAT	TGCAC	TGCAC:73 CGCAT:0	CDS	-	53/2034	17/677	missense_variant c.49_53delATGCGinsGTGCA p.MetArg17ValGln	INE75_02408	dsbD	Thiol:disulfide interchange protein DsbD
SRR23882966	UC	Bacteroides_uniformis	CP072255	2724148	complex	CGTGAAA	AGCGAAG	AGCGAAG:63 CGTGAAA:0	CDS	-	42/2034	12/677	missense_variant c.36_42delTTTCACGinsCTTCGCT p.Thr14Ala	INE75_02408	dsbD	Thiol:disulfide interchange protein DsbD
SRR23882966	UC	Bacteroides_uniformis	CP072255	2724165	complex	ATAG	CGAA	CGAA:56 ATAG:0	CDS	-	25/2034	8/677	missense_variant c.22_25delCTATinsTTCG p.LeuPhe8PheVal	INE75_02408	dsbD	Thiol:disulfide interchange protein DsbD
SRR23882966	UC	Bacteroides_uniformis	CP072255	2725682	complex	ATA	CTT	CTT:123 ATA:0	CDS	+	391/1422	131/473	missense_variant c.391_393delATAinsCTT p.Ile131Leu	INE75_02411	mltF	Membrane-bound lytic murein transglycosylase F
SRR23882966	UC	Bacteroides_uniformis	CP072255	2726222	complex	GAA	AAG	AAG:128 GAA:0	CDS	+	931/1422	311/473	missense_variant c.931_933delGAAinsAAG p.Glu311Lys	INE75_02411	mltF	Membrane-bound lytic murein transglycosylase F
SRR23882966	UC	Bacteroides_uniformis	CP072255	2726334	snp	C	T	T:96 C:1	CDS	+	1043/1422	348/473	missense_variant c.1043C>T p.Ala348Val	INE75_02411	mltF	Membrane-bound lytic murein transglycosylase F
SRR23882966	UC	Bacteroides_uniformis	CP072255	2727247	complex	CACTATA	TATTATT	TATTATT:129 CACTATA:0	CDS	-	2352/2766	782/921	missense_variant c.2346_2352delTATAGTGinsAATAATA p.AspIleVal782GluIleIle	INE75_02412	metH_2	Methionine synthase
SRR23882966	UC	Bacteroides_uniformis	CP072255	2728836	snp	T	C	C:119 T:0	CDS	-	763/2766	255/921	missense_variant c.763A>G p.Lys255Glu	INE75_02412	metH_2	Methionine synthase
SRR23882966	UC	Bacteroides_uniformis	CP072255	2729121	snp	A	G	G:116 A:0	CDS	-	478/2766	160/921	missense_variant c.478T>C p.Cys160Arg	INE75_02412	metH_2	Methionine synthase
SRR23882966	UC	Bacteroides_uniformis	CP072255	2729507	snp	C	T	T:120 C:0	CDS	-	92/2766	31/921	missense_variant c.92G>A p.Gly31Glu	INE75_02412	metH_2	Methionine synthase
SRR23882966	UC	Bacteroides_uniformis	CP072255	2746471	snp	G	A	A:110 G:0	CDS	-	497/1038	166/345	missense_variant c.497C>T p.Thr166Ile	INE75_02433	adh	Alcohol dehydrogenase
SRR23882966	UC	Bacteroides_uniformis	CP072255	2763435	snp	G	A	A:97 G:0	CDS	-	368/375	123/124	missense_variant c.368C>T p.Ala123Val	INE75_02446	yccF	Inner membrane protein YccF
SRR23882966	UC	Bacteroides_uniformis	CP072255	2763855	snp	T	G	G:121 T:0	CDS	-	1062/1077	354/358	missense_variant c.1062A>C p.Glu354Asp	INE75_02447	dinB	DNA polymerase IV
SRR23882966	UC	Bacteroides_uniformis	CP072255	2763910	del	TCCC	T	T:124 TCCC:0	CDS	-	1006/1077	335/358	disruptive_inframe_deletion c.1004_1006delGGG p.Gly335del	INE75_02447	dinB	DNA polymerase IV
SRR23882966	UC	Bacteroides_uniformis	CP072255	2764753	snp	T	C	C:120 T:0	CDS	-	164/1077	55/358	missense_variant c.164A>G p.Gln55Arg	INE75_02447	dinB	DNA polymerase IV
SRR23882966	UC	Bacteroides_uniformis	CP072255	2775753	snp	G	A	A:132 G:0	CDS	+	224/1128	75/375	missense_variant c.224G>A p.Gly75Glu	INE75_02455	pgl_3	6-phosphogluconolactonase
SRR23882966	UC	Bacteroides_uniformis	CP072255	2775818	snp	T	G	G:140 T:0	CDS	+	289/1128	97/375	missense_variant c.289T>G p.Ser97Ala	INE75_02455	pgl_3	6-phosphogluconolactonase
SRR23882966	UC	Bacteroides_uniformis	CP072255	2775823	snp	A	C	C:142 A:0	CDS	+	294/1128	98/375	missense_variant c.294A>C p.Leu98Phe	INE75_02455	pgl_3	6-phosphogluconolactonase
SRR23882966	UC	Bacteroides_uniformis	CP072255	2776139	snp	G	A	A:133 G:0	CDS	+	610/1128	204/375	missense_variant c.610G>A p.Asp204Asn	INE75_02455	pgl_3	6-phosphogluconolactonase
SRR23882966	UC	Bacteroides_uniformis	CP072255	2776173	snp	A	G	G:128 A:0	CDS	+	644/1128	215/375	missense_variant c.644A>G p.Asp215Gly	INE75_02455	pgl_3	6-phosphogluconolactonase
SRR23882966	UC	Bacteroides_uniformis	CP072255	2776286	snp	C	T	T:125 C:0	CDS	+	757/1128	253/375	missense_variant c.757C>T p.Arg253Cys	INE75_02455	pgl_3	6-phosphogluconolactonase
SRR23882966	UC	Bacteroides_uniformis	CP072255	2783186	snp	C	T	T:115 C:0	CDS	-	550/1098	184/365	missense_variant c.550G>A p.Val184Ile	INE75_02463	pdxA2	D-threonate 4-phosphate dehydrogenase
SRR23882966	UC	Bacteroides_uniformis	CP072255	2785006	snp	A	G	G:106 A:0	CDS	-	902/1041	301/346	missense_variant c.902T>C p.Ile301Thr	INE75_02465	rlmN	Dual-specificity RNA methyltransferase RlmN
SRR23882966	UC	Bacteroides_uniformis	CP072255	2785299	snp	G	T	T:126 G:0	CDS	-	609/1041	203/346	missense_variant c.609C>A p.Asp203Glu	INE75_02465	rlmN	Dual-specificity RNA methyltransferase RlmN
SRR23882966	UC	Bacteroides_uniformis	CP072255	2785489	snp	C	T	T:122 C:0	CDS	-	419/1041	140/346	missense_variant c.419G>A p.Ser140Asn	INE75_02465	rlmN	Dual-specificity RNA methyltransferase RlmN
SRR23882966	UC	Bacteroides_uniformis	CP072255	2785649	snp	T	C	C:108 T:0	CDS	-	259/1041	87/346	missense_variant c.259A>G p.Lys87Glu	INE75_02465	rlmN	Dual-specificity RNA methyltransferase RlmN
SRR23882966	UC	Bacteroides_uniformis	CP072255	2785798	snp	C	T	T:110 C:0	CDS	-	110/1041	37/346	missense_variant c.110G>A p.Gly37Asp	INE75_02465	rlmN	Dual-specificity RNA methyltransferase RlmN
SRR23882966	UC	Bacteroides_uniformis	CP072255	2820841	complex	CACTGT	AACGGC	AACGGC:66 CACTGT:0	CDS	-	2562/2649	853/882	missense_variant c.2557_2562delACAGTGinsGCCGTT p.Thr853Ala	INE75_02488	valS_2	Valine--tRNA ligase
SRR23882966	UC	Bacteroides_uniformis	CP072255	2821041	snp	C	T	T:84 C:0	CDS	-	2362/2649	788/882	missense_variant c.2362G>A p.Val788Ile	INE75_02488	valS_2	Valine--tRNA ligase
SRR23882966	UC	Bacteroides_uniformis	CP072255	2821047	complex	CGGACGAG	TGGAGGAA	TGGAGGAA:74 CGGACGAG:0	CDS	-	2356/2649	783/882	missense_variant c.2349_2356delCTCGTCCGinsTTCCTCCA p.Val786Ile	INE75_02488	valS_2	Valine--tRNA ligase
SRR23882966	UC	Bacteroides_uniformis	CP072255	2821072	complex	AAC	GAT	GAT:72 AAC:0	CDS	-	2331/2649	777/882	missense_variant c.2329_2331delGTTinsATC p.Val777Ile	INE75_02488	valS_2	Valine--tRNA ligase
SRR23882966	UC	Bacteroides_uniformis	CP072255	2821091	snp	G	A	A:60 G:0	CDS	-	2312/2649	771/882	missense_variant c.2312C>T p.Ala771Val	INE75_02488	valS_2	Valine--tRNA ligase
SRR23882966	UC	Bacteroides_uniformis	CP072255	2821126	complex	CGCTTCC	TGTCTCT	TGTCTCT:35 CGCTTCC:0	CDS	-	2277/2649	757/882	missense_variant c.2271_2277delGGAAGCGinsAGAGACA p.Ala759Thr	INE75_02488	valS_2	Valine--tRNA ligase
SRR23882966	UC	Bacteroides_uniformis	CP072255	2821713	snp	C	A	A:74 C:3	CDS	-	1690/2649	564/882	missense_variant c.1690G>T p.Ala564Ser	INE75_02488	valS_2	Valine--tRNA ligase
SRR23882966	UC	Bacteroides_uniformis	CP072255	2821955	complex	CTGATT	TTTATC	TTTATC:90 CTGATT:0	CDS	-	1448/2649	481/882	missense_variant c.1443_1448delAATCAGinsGATAAA p.Ser483Asn	INE75_02488	valS_2	Valine--tRNA ligase
SRR23882966	UC	Bacteroides_uniformis	CP072255	2822063	snp	T	A	A:103 T:0	CDS	-	1340/2649	447/882	missense_variant c.1340A>T p.Gln447Leu	INE75_02488	valS_2	Valine--tRNA ligase
SRR23882966	UC	Bacteroides_uniformis	CP072255	2822071	complex	ACCG	GTCT	GTCT:94 ACCG:0	CDS	-	1332/2649	443/882	missense_variant c.1329_1332delCGGTinsAGAC p.Gly444Asp	INE75_02488	valS_2	Valine--tRNA ligase
SRR23882966	UC	Bacteroides_uniformis	CP072255	2822415	snp	T	C	C:128 T:0	CDS	-	988/2649	330/882	missense_variant c.988A>G p.Ser330Gly	INE75_02488	valS_2	Valine--tRNA ligase
SRR23882966	UC	Bacteroides_uniformis	CP072255	2825057	complex	GCCCACC	ACCCGCT	ACCCGCT:84 GCCCACC:1	CDS	+	411/822	137/273	missense_variant c.411_417delGCCCACCinsACCCGCT p.Thr139Ala	INE75_02490	mazG	Nucleoside triphosphate pyrophosphohydrolase
SRR23882966	UC	Bacteroides_uniformis	CP072255	2825173	complex	GGGAG	AAGAA	AAGAA:98 GGGAG:0	CDS	+	527/822	176/273	missense_variant c.527_531delGGGAGinsAAGAA p.Arg176Gln	INE75_02490	mazG	Nucleoside triphosphate pyrophosphohydrolase
SRR23882966	UC	Bacteroides_uniformis	CP072255	2825184	complex	ACA	GCT	GCT:102 ACA:0	CDS	+	538/822	180/273	missense_variant c.538_540delACAinsGCT p.Thr180Ala	INE75_02490	mazG	Nucleoside triphosphate pyrophosphohydrolase
SRR23882966	UC	Bacteroides_uniformis	CP072255	2825194	snp	A	C	C:119 A:0	CDS	+	548/822	183/273	missense_variant c.548A>C p.Asp183Ala	INE75_02490	mazG	Nucleoside triphosphate pyrophosphohydrolase
SRR23882966	UC	Bacteroides_uniformis	CP072255	2825419	complex	TAC	CAT	CAT:94 TAC:0	CDS	+	773/822	258/273	missense_variant c.773_775delTACinsCAT p.Val258Ala	INE75_02490	mazG	Nucleoside triphosphate pyrophosphohydrolase
SRR23882966	UC	Bacteroides_uniformis	CP072255	2825433	complex	GGG	AGC	AGC:99 GGG:0	CDS	+	787/822	263/273	missense_variant c.787_789delGGGinsAGC p.Gly263Ser	INE75_02490	mazG	Nucleoside triphosphate pyrophosphohydrolase
SRR23882966	UC	Bacteroides_uniformis	CP072255	2827193	snp	T	C	C:133 T:0	CDS	-	841/915	281/304	missense_variant c.841A>G p.Ile281Val	INE75_02494	rnz	Ribonuclease Z
SRR23882966	UC	Bacteroides_uniformis	CP072255	2827252	snp	T	C	C:142 T:0	CDS	-	782/915	261/304	missense_variant c.782A>G p.Lys261Arg	INE75_02494	rnz	Ribonuclease Z
SRR23882966	UC	Bacteroides_uniformis	CP072255	2827648	snp	T	C	C:125 T:0	CDS	-	386/915	129/304	missense_variant c.386A>G p.Tyr129Cys	INE75_02494	rnz	Ribonuclease Z
SRR23882966	UC	Bacteroides_uniformis	CP072255	2831876	mnp	TA	CG	CG:101 TA:0	CDS	-	811/831	270/276	missense_variant c.810_811delTAinsCG p.Ile271Val	INE75_02498	coaW	Type II pantothenate kinase
SRR23882966	UC	Bacteroides_uniformis	CP072255	2837473	snp	G	A	A:121 G:7	CDS	+	1882/2190	628/729	missense_variant c.1882G>A p.Glu628Lys	INE75_02500	glnA_3	Glutamine synthetase
SRR23882966	UC	Bacteroides_uniformis	CP072255	2852648	snp	C	T	T:135 C:13	CDS	+	364/1182	122/393	missense_variant c.364C>T p.Arg122Cys	INE75_02511	rlmI	Ribosomal RNA large subunit methyltransferase I
SRR23882966	UC	Bacteroides_uniformis	CP072255	2854148	snp	G	A	A:110 G:0	CDS	+	368/1257	123/418	missense_variant c.368G>A p.Arg123Lys	INE75_02512	xapB	Xanthosine permease
SRR23882966	UC	Bacteroides_uniformis	CP072255	2854165	complex	GTG	ATA	ATA:117 GTG:0	CDS	+	385/1257	129/418	missense_variant c.385_387delGTGinsATA p.Val129Ile	INE75_02512	xapB	Xanthosine permease
SRR23882966	UC	Bacteroides_uniformis	CP072255	2855846	snp	C	T	T:125 C:0	CDS	+	197/699	66/232	missense_variant c.197C>T p.Pro66Leu	INE75_02514	rsmE	Ribosomal RNA small subunit methyltransferase E
SRR23882966	UC	Bacteroides_uniformis	CP072255	2856113	snp	C	T	T:126 C:0	CDS	+	464/699	155/232	missense_variant c.464C>T p.Pro155Leu	INE75_02514	rsmE	Ribosomal RNA small subunit methyltransferase E
SRR23882966	UC	Bacteroides_uniformis	CP072255	2856182	snp	A	G	G:121 A:0	CDS	+	533/699	178/232	missense_variant c.533A>G p.Glu178Gly	INE75_02514	rsmE	Ribosomal RNA small subunit methyltransferase E
SRR23882966	UC	Bacteroides_uniformis	CP072255	2908338	complex	TC	CT	CT:97 TC:0	CDS	-	2362/2505	787/834	missense_variant c.2361_2362delGAinsAG p.Ile788Val	INE75_02551	chb	N,N'-diacetylchitobiase
SRR23882966	UC	Bacteroides_uniformis	CP072255	2908425	snp	G	T	T:136 G:0	CDS	-	2275/2505	759/834	missense_variant c.2275C>A p.His759Asn	INE75_02551	chb	N,N'-diacetylchitobiase
SRR23882966	UC	Bacteroides_uniformis	CP072255	2909528	snp	G	T	T:122 G:0	CDS	-	1172/2505	391/834	missense_variant c.1172C>A p.Ala391Asp	INE75_02551	chb	N,N'-diacetylchitobiase
SRR23882966	UC	Bacteroides_uniformis	CP072255	2909601	snp	T	C	C:133 T:0	CDS	-	1099/2505	367/834	missense_variant c.1099A>G p.Thr367Ala	INE75_02551	chb	N,N'-diacetylchitobiase
SRR23882966	UC	Bacteroides_uniformis	CP072255	2909822	snp	C	T	T:130 C:0	CDS	-	878/2505	293/834	missense_variant c.878G>A p.Gly293Asp	INE75_02551	chb	N,N'-diacetylchitobiase
SRR23882966	UC	Bacteroides_uniformis	CP072255	2910048	snp	C	T	T:85 C:0	CDS	-	652/2505	218/834	missense_variant c.652G>A p.Ala218Thr	INE75_02551	chb	N,N'-diacetylchitobiase
SRR23882966	UC	Bacteroides_uniformis	CP072255	2911895	complex	GCC	ACA	ACA:113 GCC:0	CDS	+	1096/2364	366/787	missense_variant c.1096_1098delGCCinsACA p.Ala366Thr	INE75_02552	maeB	NADP-dependent malic enzyme
SRR23882966	UC	Bacteroides_uniformis	CP072255	2912437	complex	CGT	AGC	AGC:115 CGT:4	CDS	+	1638/2364	546/787	missense_variant c.1638_1640delCGTinsAGC p.Val547Ala	INE75_02552	maeB	NADP-dependent malic enzyme
SRR23882966	UC	Bacteroides_uniformis	CP072255	2918703	ins	C	CATTT	CATTT:100 C:5	CDS	-	564/579	188/192	frameshift_variant c.564_565insAAAT p.Glu189fs	INE75_02556	nadD	Nicotinate-nucleotide adenylyltransferase
SRR23882966	UC	Bacteroides_uniformis	CP072255	2918773	snp	C	T	T:124 C:0	CDS	-	495/579	165/192	missense_variant c.495G>A p.Met165Ile	INE75_02556	nadD	Nicotinate-nucleotide adenylyltransferase
SRR23882966	UC	Bacteroides_uniformis	CP072255	2918811	snp	T	C	C:124 T:0	CDS	-	457/579	153/192	missense_variant c.457A>G p.Ile153Val	INE75_02556	nadD	Nicotinate-nucleotide adenylyltransferase
SRR23882966	UC	Bacteroides_uniformis	CP072255	2918846	complex	GAGGC	AAGGT	AAGGT:138 GAGGC:0	CDS	-	422/579	140/192	missense_variant c.418_422delGCCTCinsACCTT p.AlaSer140ThrPhe	INE75_02556	nadD	Nicotinate-nucleotide adenylyltransferase
SRR23882966	UC	Bacteroides_uniformis	CP072255	2918904	complex	GAATA	TAATG	TAATG:133 GAATA:0	CDS	-	364/579	120/192	missense_variant c.360_364delTATTCinsCATTA p.Leu122Ile	INE75_02556	nadD	Nicotinate-nucleotide adenylyltransferase
SRR23882966	UC	Bacteroides_uniformis	CP072255	2918919	snp	T	C	C:142 T:0	CDS	-	349/579	117/192	missense_variant c.349A>G p.Lys117Glu	INE75_02556	nadD	Nicotinate-nucleotide adenylyltransferase
SRR23882966	UC	Bacteroides_uniformis	CP072255	2919124	snp	T	A	A:148 T:0	CDS	-	144/579	48/192	missense_variant c.144A>T p.Glu48Asp	INE75_02556	nadD	Nicotinate-nucleotide adenylyltransferase
SRR23882966	UC	Bacteroides_uniformis	CP072255	2919175	snp	G	C	C:149 G:0	CDS	-	93/579	31/192	missense_variant c.93C>G p.Asp31Glu	INE75_02556	nadD	Nicotinate-nucleotide adenylyltransferase
SRR23882966	UC	Bacteroides_uniformis	CP072255	2920574	complex	CCG	TCA	TCA:139 CCG:0	CDS	-	434/885	144/294	missense_variant c.432_434delCGGinsTGA p.Gly145Asp	INE75_02559	yicC	UPF0701 protein YicC
SRR23882966	UC	Bacteroides_uniformis	CP072255	2920636	snp	A	T	T:136 A:0	CDS	-	372/885	124/294	missense_variant c.372T>A p.Asp124Glu	INE75_02559	yicC	UPF0701 protein YicC
SRR23882966	UC	Bacteroides_uniformis	CP072255	2920731	snp	A	G	G:133 A:0	CDS	-	277/885	93/294	missense_variant c.277T>C p.Cys93Arg	INE75_02559	yicC	UPF0701 protein YicC
SRR23882966	UC	Bacteroides_uniformis	CP072255	2921222	snp	A	G	G:146 A:0	CDS	+	124/693	42/230	missense_variant c.124A>G p.Ile42Val	INE75_02560	tsaB	tRNA threonylcarbamoyladenosine biosynthesis protein TsaB
SRR23882966	UC	Bacteroides_uniformis	CP072255	2932555	complex	ATTT	GTTG	GTTG:132 ATTT:0	CDS	-	1077/1338	358/445	missense_variant c.1074_1077delAAATinsCAAC p.Glu358Asp	INE75_02571	gdhB	NAD-specific glutamate dehydrogenase
SRR23882966	UC	Bacteroides_uniformis	CP072255	2932697	snp	A	G	G:144 A:0	CDS	-	935/1338	312/445	missense_variant c.935T>C p.Val312Ala	INE75_02571	gdhB	NAD-specific glutamate dehydrogenase
SRR23882966	UC	Bacteroides_uniformis	CP072255	2932969	complex	AGTTTC	TGTCTG	TGTCTG:111 AGTTTC:7	CDS	-	663/1338	220/445	missense_variant c.658_663delGAAACTinsCAGACA p.Glu220Gln	INE75_02571	gdhB	NAD-specific glutamate dehydrogenase
SRR23882966	UC	Bacteroides_uniformis	CP072255	2934509	snp	T	C	C:120 T:0	CDS	-	1642/2142	548/713	missense_variant c.1642A>G p.Ser548Gly	INE75_02572	susB_4	Glucan 1,4-alpha-glucosidase SusB
SRR23882966	UC	Bacteroides_uniformis	CP072255	2935024	snp	A	G	G:118 A:0	CDS	-	1127/2142	376/713	missense_variant c.1127T>C p.Val376Ala	INE75_02572	susB_4	Glucan 1,4-alpha-glucosidase SusB
SRR23882966	UC	Bacteroides_uniformis	CP072255	2935738	snp	T	G	G:111 T:0	CDS	-	413/2142	138/713	missense_variant c.413A>C p.Asn138Thr	INE75_02572	susB_4	Glucan 1,4-alpha-glucosidase SusB
SRR23882966	UC	Bacteroides_uniformis	CP072255	2935807	snp	G	A	A:135 G:0	CDS	-	344/2142	115/713	missense_variant c.344C>T p.Thr115Met	INE75_02572	susB_4	Glucan 1,4-alpha-glucosidase SusB
SRR23882966	UC	Bacteroides_uniformis	CP072255	2935817	snp	A	G	G:132 A:0	CDS	-	334/2142	112/713	missense_variant c.334T>C p.Tyr112His	INE75_02572	susB_4	Glucan 1,4-alpha-glucosidase SusB
SRR23882966	UC	Bacteroides_uniformis	CP072255	2941253	snp	T	C	C:120 T:0	CDS	-	2543/2961	848/986	missense_variant c.2543A>G p.Lys848Arg	INE75_02576	susC_9	TonB-dependent receptor SusC
SRR23882966	UC	Bacteroides_uniformis	CP072255	2960478	complex	CGGTC	TGGTT	TGGTT:98 CGGTC:0	CDS	-	613/942	203/313	missense_variant c.609_613delGACCGinsAACCA p.Gly205Ser	INE75_02586	nanK	N-acetylmannosamine kinase
SRR23882966	UC	Bacteroides_uniformis	CP072255	2970510	snp	G	A	A:133 G:0	CDS	-	979/1143	327/380	missense_variant c.979C>T p.Pro327Ser	INE75_02591	rffG	dTDP-glucose 4,6-dehydratase 2
SRR23882966	UC	Bacteroides_uniformis	CP072255	2973915	snp	C	T	T:125 C:0	CDS	+	517/2067	173/688	missense_variant c.517C>T p.Arg173Cys	INE75_02594	ppk	Polyphosphate kinase
SRR23882966	UC	Bacteroides_uniformis	CP072255	2986711	snp	G	A	A:104 G:0	CDS	+	799/3123	267/1040	missense_variant c.799G>A p.Val267Ile	INE75_02603	czcA	Cobalt-zinc-cadmium resistance protein CzcA
SRR23882966	UC	Bacteroides_uniformis	CP072255	2986993	snp	A	G	G:125 A:0	CDS	+	1081/3123	361/1040	missense_variant c.1081A>G p.Ile361Val	INE75_02603	czcA	Cobalt-zinc-cadmium resistance protein CzcA
SRR23882966	UC	Bacteroides_uniformis	CP072255	2987050	snp	T	C	C:113 T:0	CDS	+	1138/3123	380/1040	missense_variant c.1138T>C p.Phe380Leu	INE75_02603	czcA	Cobalt-zinc-cadmium resistance protein CzcA
SRR23882966	UC	Bacteroides_uniformis	CP072255	2987549	snp	C	T	T:140 C:0	CDS	+	1637/3123	546/1040	missense_variant c.1637C>T p.Thr546Ile	INE75_02603	czcA	Cobalt-zinc-cadmium resistance protein CzcA
SRR23882966	UC	Bacteroides_uniformis	CP072255	3007601	snp	T	C	C:94 T:0	CDS	-	751/780	251/259	missense_variant c.751A>G p.Thr251Ala	INE75_02625	dtd3	D-aminoacyl-tRNA deacylase
SRR23882966	UC	Bacteroides_uniformis	CP072255	3008005	snp	C	T	T:134 C:0	CDS	-	347/780	116/259	missense_variant c.347G>A p.Arg116Lys	INE75_02625	dtd3	D-aminoacyl-tRNA deacylase
SRR23882966	UC	Bacteroides_uniformis	CP072255	3008014	snp	C	A	A:127 C:0	CDS	-	338/780	113/259	missense_variant c.338G>T p.Gly113Val	INE75_02625	dtd3	D-aminoacyl-tRNA deacylase
SRR23882966	UC	Bacteroides_uniformis	CP072255	3011471	snp	G	A	A:117 G:0	CDS	+	466/774	156/257	missense_variant c.466G>A p.Val156Ile	INE75_02629	cmk	Cytidylate kinase
SRR23882966	UC	Bacteroides_uniformis	CP072255	3011535	snp	T	C	C:123 T:0	CDS	+	530/774	177/257	missense_variant c.530T>C p.Ile177Thr	INE75_02629	cmk	Cytidylate kinase
SRR23882966	UC	Bacteroides_uniformis	CP072255	3011763	snp	T	C	C:108 T:0	CDS	+	758/774	253/257	missense_variant c.758T>C p.Ile253Thr	INE75_02629	cmk	Cytidylate kinase
SRR23882966	UC	Bacteroides_uniformis	CP072255	3011973	snp	G	A	A:94 G:0	CDS	+	187/867	63/288	missense_variant c.187G>A p.Asp63Asn	INE75_02630	ispH	4-hydroxy-3-methylbut-2-enyl diphosphate reductase
SRR23882966	UC	Bacteroides_uniformis	CP072255	3017042	snp	T	C	C:112 T:0	CDS	-	1318/1344	440/447	missense_variant c.1318A>G p.Thr440Ala	INE75_02635	gltA	Citrate synthase
SRR23882966	UC	Bacteroides_uniformis	CP072255	3018399	complex	TCC	CCT	CCT:103 TCC:1	CDS	-	1134/1161	378/386	missense_variant c.1132_1134delGGAinsAGG p.Gly378Arg	INE75_02636	icd	Isocitrate dehydrogenase (NADP)
SRR23882966	UC	Bacteroides_uniformis	CP072255	3018422	snp	C	T	T:107 C:0	CDS	-	1111/1161	371/386	missense_variant c.1111G>A p.Ala371Thr	INE75_02636	icd	Isocitrate dehydrogenase (NADP)
SRR23882966	UC	Bacteroides_uniformis	CP072255	3018495	complex	CTG	TTC	TTC:117 CTG:0	CDS	-	1038/1161	346/386	missense_variant c.1036_1038delCAGinsGAA p.Gln346Glu	INE75_02636	icd	Isocitrate dehydrogenase (NADP)
SRR23882966	UC	Bacteroides_uniformis	CP072255	3018504	complex	AGCT	GGCG	GGCG:118 AGCT:0	CDS	-	1029/1161	342/386	missense_variant c.1026_1029delAGCTinsCGCC p.Lys342Asn	INE75_02636	icd	Isocitrate dehydrogenase (NADP)
SRR23882966	UC	Bacteroides_uniformis	CP072255	3018857	snp	G	A	A:148 G:0	CDS	-	676/1161	226/386	missense_variant c.676C>T p.Arg226Cys	INE75_02636	icd	Isocitrate dehydrogenase (NADP)
SRR23882966	UC	Bacteroides_uniformis	CP072255	3019069	snp	C	T	T:116 C:0	CDS	-	464/1161	155/386	missense_variant c.464G>A p.Arg155His	INE75_02636	icd	Isocitrate dehydrogenase (NADP)
SRR23882966	UC	Bacteroides_uniformis	CP072255	3019441	snp	T	C	C:140 T:0	CDS	-	92/1161	31/386	missense_variant c.92A>G p.Lys31Arg	INE75_02636	icd	Isocitrate dehydrogenase (NADP)
SRR23882966	UC	Bacteroides_uniformis	CP072255	3019505	snp	T	A	A:124 T:2	CDS	-	28/1161	10/386	missense_variant c.28A>T p.Thr10Ser	INE75_02636	icd	Isocitrate dehydrogenase (NADP)
SRR23882966	UC	Bacteroides_uniformis	CP072255	3019664	snp	G	A	A:127 G:0	CDS	-	2116/2244	706/747	missense_variant c.2116C>T p.Pro706Ser	INE75_02637	acnA	Aconitate hydratase A
SRR23882966	UC	Bacteroides_uniformis	CP072255	3019890	snp	C	A	A:112 C:0	CDS	-	1890/2244	630/747	missense_variant c.1890G>T p.Met630Ile	INE75_02637	acnA	Aconitate hydratase A
SRR23882966	UC	Bacteroides_uniformis	CP072255	3020121	complex	GTC	ATT	ATT:112 GTC:0	CDS	-	1659/2244	553/747	missense_variant c.1657_1659delGACinsAAT p.Asp553Asn	INE75_02637	acnA	Aconitate hydratase A
SRR23882966	UC	Bacteroides_uniformis	CP072255	3020211	complex	CTTGTT	TTTGCC	TTTGCC:91 CTTGTT:0	CDS	-	1569/2244	522/747	missense_variant c.1564_1569delAACAAGinsGGCAAA p.Asn522Gly	INE75_02637	acnA	Aconitate hydratase A
SRR23882966	UC	Bacteroides_uniformis	CP072255	3020234	complex	TTTG	CCTT	CCTT:74 TTTG:0	CDS	-	1546/2244	515/747	missense_variant c.1543_1546delCAAAinsAAGG p.GlnLys515LysGlu	INE75_02637	acnA	Aconitate hydratase A
SRR23882966	UC	Bacteroides_uniformis	CP072255	3020373	snp	T	C	C:105 T:0	CDS	-	1407/2244	469/747	missense_variant c.1407A>G p.Ile469Met	INE75_02637	acnA	Aconitate hydratase A
SRR23882966	UC	Bacteroides_uniformis	CP072255	3020463	complex	CTTGCGTCCG	TTTTCGTTCA	TTTTCGTTCA:109 CTTGCGTCCG:0	CDS	-	1317/2244	436/747	missense_variant c.1308_1317delCGGACGCAAGinsTGAACGAAAA p.Gly437Glu	INE75_02637	acnA	Aconitate hydratase A
SRR23882966	UC	Bacteroides_uniformis	CP072255	3020621	snp	G	A	A:153 G:0	CDS	-	1159/2244	387/747	missense_variant c.1159C>T p.Pro387Ser	INE75_02637	acnA	Aconitate hydratase A
SRR23882966	UC	Bacteroides_uniformis	CP072255	3021456	complex	GAT	AAC	AAC:102 GAT:0	CDS	-	324/2244	108/747	missense_variant c.322_324delATCinsGTT p.Ile108Val	INE75_02637	acnA	Aconitate hydratase A
SRR23882966	UC	Bacteroides_uniformis	CP072255	3021700	complex	TGT	CGC	CGC:123 TGT:0	CDS	-	80/2244	26/747	missense_variant c.78_80delACAinsGCG p.Gln27Arg	INE75_02637	acnA	Aconitate hydratase A
SRR23882966	UC	Bacteroides_uniformis	CP072255	3021752	snp	C	T	T:115 C:0	CDS	-	28/2244	10/747	missense_variant c.28G>A p.Ala10Thr	INE75_02637	acnA	Aconitate hydratase A
SRR23882966	UC	Bacteroides_uniformis	CP072255	3027381	snp	T	C	C:110 T:0	CDS	-	676/1752	226/583	missense_variant c.676A>G p.Lys226Glu	INE75_02642	ilvG	Acetolactate synthase isozyme 2 large subunit
SRR23882966	UC	Bacteroides_uniformis	CP072255	3028557	snp	C	G	G:115 C:5	CDS	-	1394/1803	465/600	missense_variant c.1394G>C p.Gly465Ala	INE75_02643	ilvD	Dihydroxy-acid dehydratase
SRR23882966	UC	Bacteroides_uniformis	CP072255	3029238	snp	G	T	T:100 G:0	CDS	-	713/1803	238/600	missense_variant c.713C>A p.Ala238Glu	INE75_02643	ilvD	Dihydroxy-acid dehydratase
SRR23882966	UC	Bacteroides_uniformis	CP072255	3029267	complex	CAGTC	TAGTT	TAGTT:105 CAGTC:0	CDS	-	684/1803	227/600	missense_variant c.680_684delGACTGinsAACTA p.Arg227Lys	INE75_02643	ilvD	Dihydroxy-acid dehydratase
SRR23882966	UC	Bacteroides_uniformis	CP072255	3031886	ins	A	ATCC	ATCC:57 A:0	CDS	-	512/1278	171/425	disruptive_inframe_insertion c.510_512dupGGA p.Glu170dup	INE75_02645	yhaM	UPF0597 protein YhaM
SRR23882966	UC	Bacteroides_uniformis	CP072255	3031907	complex	GGCAA	AGCGG	AGCGG:73 GGCAA:0	CDS	-	492/1278	163/425	missense_variant c.488_492delTTGCCinsCCGCT p.Ile163Thr	INE75_02645	yhaM	UPF0597 protein YhaM
SRR23882966	UC	Bacteroides_uniformis	CP072255	3031941	snp	C	T	T:89 C:0	CDS	-	458/1278	153/425	missense_variant c.458G>A p.Arg153His	INE75_02645	yhaM	UPF0597 protein YhaM
SRR23882966	UC	Bacteroides_uniformis	CP072255	3032039	snp	C	T	T:98 C:0	CDS	-	360/1278	120/425	missense_variant c.360G>A p.Met120Ile	INE75_02645	yhaM	UPF0597 protein YhaM
SRR23882966	UC	Bacteroides_uniformis	CP072255	3032047	snp	T	C	C:101 T:0	CDS	-	352/1278	118/425	missense_variant c.352A>G p.Asn118Asp	INE75_02645	yhaM	UPF0597 protein YhaM
SRR23882966	UC	Bacteroides_uniformis	CP072255	3032117	snp	T	G	G:111 T:0	CDS	-	282/1278	94/425	missense_variant c.282A>C p.Glu94Asp	INE75_02645	yhaM	UPF0597 protein YhaM
SRR23882966	UC	Bacteroides_uniformis	CP072255	3032142	snp	G	A	A:95 G:0	CDS	-	257/1278	86/425	missense_variant c.257C>T p.Ala86Val	INE75_02645	yhaM	UPF0597 protein YhaM
SRR23882966	UC	Bacteroides_uniformis	CP072255	3032289	snp	G	A	A:52 G:0	CDS	-	110/1278	37/425	missense_variant c.110C>T p.Ala37Val	INE75_02645	yhaM	UPF0597 protein YhaM
SRR23882966	UC	Bacteroides_uniformis	CP072255	3035129	snp	G	A	A:106 G:0	CDS	+	1024/1077	342/358	missense_variant c.1024G>A p.Ala342Thr	INE75_02647	aroC	Chorismate synthase
SRR23882966	UC	Bacteroides_uniformis	CP072255	3037089	snp	G	A	A:143 G:0	CDS	+	527/1080	176/359	missense_variant c.527G>A p.Gly176Glu	INE75_02649	anmK	Anhydro-N-acetylmuramic acid kinase
SRR23882966	UC	Bacteroides_uniformis	CP072255	3037392	snp	G	A	A:139 G:1	CDS	+	830/1080	277/359	missense_variant c.830G>A p.Arg277His	INE75_02649	anmK	Anhydro-N-acetylmuramic acid kinase
SRR23882966	UC	Bacteroides_uniformis	CP072255	3038485	snp	A	G	G:104 A:0	CDS	-	1928/2190	643/729	missense_variant c.1928T>C p.Val643Ala	INE75_02651	topB_4	DNA topoisomerase 3
SRR23882966	UC	Bacteroides_uniformis	CP072255	3045910	complex	AACC	GGCT	GGCT:104 AACC:0	CDS	+	822/1662	274/553	missense_variant c.822_825delAACCinsGGCT p.Thr275Ala	INE75_02655	aspT_5	Aspartate/alanine antiporter
SRR23882966	UC	Bacteroides_uniformis	CP072255	3046267	mnp	TG	CA	CA:103 TG:0	CDS	+	1179/1662	393/553	missense_variant c.1179_1180delTGinsCA p.Ala394Thr	INE75_02655	aspT_5	Aspartate/alanine antiporter
SRR23882966	UC	Bacteroides_uniformis	CP072255	3046358	snp	T	A	A:107 T:0	CDS	+	1270/1662	424/553	missense_variant c.1270T>A p.Leu424Met	INE75_02655	aspT_5	Aspartate/alanine antiporter
SRR23882966	UC	Bacteroides_uniformis	CP072255	3046552	complex	AG	TT	TT:75 AG:0	CDS	+	1464/1662	488/553	missense_variant c.1464_1465delAGinsTT p.Ala489Ser	INE75_02655	aspT_5	Aspartate/alanine antiporter
SRR23882966	UC	Bacteroides_uniformis	CP072255	3048890	complex	CGAGGGA	TGTGGGT	TGTGGGT:36 CGAGGGA:0	CDS	-	24/1353	6/450	missense_variant c.18_24delTCCCTCGinsACCCACA p.Ser8Thr	INE75_02657	mepA_6	Multidrug export protein MepA
SRR23882966	UC	Bacteroides_uniformis	CP072255	3048906	complex	CCTGC	GCTGT	GCTGT:30 CCTGC:1	CDS	-	8/1353	2/450	missense_variant c.4_8delGCAGGinsACAGC p.AlaGly2ThrAla	INE75_02657	mepA_6	Multidrug export protein MepA
SRR23882966	UC	Bacteroides_uniformis	CP072255	3050365	snp	A	G	G:153 A:3	CDS	+	693/1731	231/576	missense_variant c.693A>G p.Ile231Met	INE75_02659	lysS	Lysine--tRNA ligase
SRR23882966	UC	Bacteroides_uniformis	CP072255	3072359	mnp	AT	GC	GC:30 AT:0	CDS	-	345/1104	115/367	missense_variant c.344_345delATinsGC p.His115Arg	INE75_02682	yhcG_2	Putative nuclease YhcG
SRR23882966	UC	Bacteroides_uniformis	CP072255	3072624	snp	A	G	G:80 A:0	CDS	-	80/1104	27/367	missense_variant c.80T>C p.Val27Ala	INE75_02682	yhcG_2	Putative nuclease YhcG
SRR23882966	UC	Bacteroides_uniformis	CP072255	3072687	snp	C	T	T:41 C:0	CDS	-	17/1104	6/367	missense_variant c.17G>A p.Ser6Asn	INE75_02682	yhcG_2	Putative nuclease YhcG
SRR23882966	UC	Bacteroides_uniformis	CP072255	3086121	snp	C	T	T:84 C:0	CDS	+	1370/1386	457/461	missense_variant c.1370C>T p.Ala457Val	INE75_02694	dnaA	Chromosomal replication initiator protein DnaA
SRR23882966	UC	Bacteroides_uniformis	CP072255	3086256	snp	C	T	T:73 C:0	CDS	-	736/783	246/260	missense_variant c.736G>A p.Ala246Thr	INE75_02695	nfrA2	FMN reductase (NAD(P)H)
SRR23882966	UC	Bacteroides_uniformis	CP072255	3086345	snp	A	G	G:81 A:0	CDS	-	647/783	216/260	missense_variant c.647T>C p.Leu216Pro	INE75_02695	nfrA2	FMN reductase (NAD(P)H)
SRR23882966	UC	Bacteroides_uniformis	CP072255	3097144	snp	C	T	T:131 C:0	CDS	-	733/1317	245/438	missense_variant c.733G>A p.Glu245Lys	INE75_02702	mtaB	Threonylcarbamoyladenosine tRNA methylthiotransferase MtaB
SRR23882966	UC	Bacteroides_uniformis	CP072255	3113616	snp	C	T	T:33 C:0	CDS	-	896/1182	299/393	missense_variant c.896G>A p.Arg299Lys	INE75_02717	uxuA_1	Mannonate dehydratase
SRR23882966	UC	Bacteroides_uniformis	CP072255	3113640	snp	C	T	T:57 C:0	CDS	-	872/1182	291/393	missense_variant c.872G>A p.Arg291His	INE75_02717	uxuA_1	Mannonate dehydratase
SRR23882966	UC	Bacteroides_uniformis	CP072255	3113660	complex	CGCACT	GGTACC	GGTACC:60 CGCACT:0	CDS	-	852/1182	283/393	missense_variant c.847_852delAGTGCGinsGGTACC p.SerAla283GlyThr	INE75_02717	uxuA_1	Mannonate dehydratase
SRR23882966	UC	Bacteroides_uniformis	CP072255	3113678	complex	GC	AT	AT:65 GC:0	CDS	-	834/1182	278/393	missense_variant c.833_834delGCinsAT p.Cys278Tyr	INE75_02717	uxuA_1	Mannonate dehydratase
SRR23882966	UC	Bacteroides_uniformis	CP072255	3113714	snp	A	C	C:81 A:0	CDS	-	798/1182	266/393	missense_variant c.798T>G p.Ser266Arg	INE75_02717	uxuA_1	Mannonate dehydratase
SRR23882966	UC	Bacteroides_uniformis	CP072255	3113724	complex	CAGGC	GAGGT	GAGGT:70 CAGGC:0	CDS	-	788/1182	262/393	missense_variant c.784_788delGCCTGinsACCTC p.AlaTrp262ThrSer	INE75_02717	uxuA_1	Mannonate dehydratase
SRR23882966	UC	Bacteroides_uniformis	CP072255	3113758	complex	GCAA	AC	AC:54 GCAA:0	CDS	-	754/1182	251/393	frameshift_variant&missense_variant c.751_754delTTGCinsGT p.Leu251fs	INE75_02717	uxuA_1	Mannonate dehydratase
SRR23882966	UC	Bacteroides_uniformis	CP072255	3113788	mnp	CG	TA	TA:45 CG:0	CDS	-	724/1182	241/393	missense_variant c.723_724delCGinsTA p.Asp242Asn	INE75_02717	uxuA_1	Mannonate dehydratase
SRR23882966	UC	Bacteroides_uniformis	CP072255	3113797	complex	CA	T	T:44 CA:0	CDS	-	715/1182	238/393	frameshift_variant&stop_gained&missense_variant c.714_715delTGinsA p.Cys238fs	INE75_02717	uxuA_1	Mannonate dehydratase
SRR23882966	UC	Bacteroides_uniformis	CP072255	3113809	snp	C	T	T:44 C:0	CDS	-	703/1182	235/393	missense_variant c.703G>A p.Val235Met	INE75_02717	uxuA_1	Mannonate dehydratase
SRR23882966	UC	Bacteroides_uniformis	CP072255	3113825	complex	TACCG	CACCT	CACCT:38 TACCG:0	CDS	-	687/1182	228/393	missense_variant c.683_687delCGGTAinsAGGTG p.Pro228Gln	INE75_02717	uxuA_1	Mannonate dehydratase
SRR23882966	UC	Bacteroides_uniformis	CP072255	3113838	snp	G	A	A:35 G:0	CDS	-	674/1182	225/393	missense_variant c.674C>T p.Ala225Val	INE75_02717	uxuA_1	Mannonate dehydratase
SRR23882966	UC	Bacteroides_uniformis	CP072255	3130933	snp	A	C	C:31 A:0	CDS	+	85/579	29/192	missense_variant c.85A>C p.Thr29Pro	INE75_02726	tag_2	DNA-3-methyladenine glycosylase 1
SRR23882966	UC	Bacteroides_uniformis	CP072255	3131584	snp	A	G	G:35 A:0	CDS	-	3065/3096	1022/1031	missense_variant c.3065T>C p.Phe1022Ser	INE75_02727	lacZ_2	Beta-galactosidase
SRR23882966	UC	Bacteroides_uniformis	CP072255	3131712	complex	TTCA	CTCT	CTCT:75 TTCA:0	CDS	-	2937/3096	978/1031	missense_variant c.2934_2937delTGAAinsAGAG p.Asp978Glu	INE75_02727	lacZ_2	Beta-galactosidase
SRR23882966	UC	Bacteroides_uniformis	CP072255	3131741	complex	CTTTGCTCCAGCCTTCATCT	GCTTGTCCAAACCCTCGTCC	GCTTGTCCAAACCCTCGTCC:46 CTTTGCTCCAGCCTTCATCT:0	CDS	-	2908/3096	963/1031	missense_variant c.2889_2908delAGATGAAGGCTGGAGCAAAGinsGGACGAGGGTTTGGACAAGC p.TrpSerLysGlu967LeuAspLysGln	INE75_02727	lacZ_2	Beta-galactosidase
SRR23882966	UC	Bacteroides_uniformis	CP072255	3131802	complex	AGCGGCC	GGCTTCG	GGCTTCG:35 AGCGGCC:0	CDS	-	2847/3096	947/1031	missense_variant c.2841_2847delGGCCGCTinsCGAAGCC p.Ala948Glu	INE75_02727	lacZ_2	Beta-galactosidase
SRR23882966	UC	Bacteroides_uniformis	CP072255	3131961	complex	AA	GC	GC:35 AA:0	CDS	-	2688/3096	896/1031	missense_variant c.2687_2688delTTinsGC p.Ile896Ser	INE75_02727	lacZ_2	Beta-galactosidase
SRR23882966	UC	Bacteroides_uniformis	CP072255	3132075	complex	AG	TA	TA:79 AG:0	CDS	-	2574/3096	858/1031	missense_variant c.2573_2574delCTinsTA p.Thr858Ile	INE75_02727	lacZ_2	Beta-galactosidase
SRR23882966	UC	Bacteroides_uniformis	CP072255	3132087	complex	GGTCAC	AGTTAT	AGTTAT:75 GGTCAC:0	CDS	-	2562/3096	853/1031	missense_variant c.2557_2562delGTGACCinsATAACT p.Val853Ile	INE75_02727	lacZ_2	Beta-galactosidase
SRR23882966	UC	Bacteroides_uniformis	CP072255	3132098	snp	C	T	T:83 C:0	CDS	-	2551/3096	851/1031	missense_variant c.2551G>A p.Val851Ile	INE75_02727	lacZ_2	Beta-galactosidase
SRR23882966	UC	Bacteroides_uniformis	CP072255	3132123	complex	AA	CGT	CGT:64 AA:0	CDS	-	2526/3096	842/1031	frameshift_variant&missense_variant c.2525_2526delTTinsACG p.Val842fs	INE75_02727	lacZ_2	Beta-galactosidase
SRR23882966	UC	Bacteroides_uniformis	CP072255	3132130	complex	TT	C	C:65 TT:0	CDS	-	2519/3096	840/1031	frameshift_variant&missense_variant c.2518_2519delAAinsG p.Asn840fs	INE75_02727	lacZ_2	Beta-galactosidase
SRR23882966	UC	Bacteroides_uniformis	CP072255	3132201	snp	T	G	G:37 T:0	CDS	-	2448/3096	816/1031	missense_variant c.2448A>C p.Lys816Asn	INE75_02727	lacZ_2	Beta-galactosidase
SRR23882966	UC	Bacteroides_uniformis	CP072255	3132468	complex	TT	CA	CA:32 TT:0	CDS	-	2181/3096	727/1031	missense_variant c.2180_2181delAAinsTG p.Glu727Val	INE75_02727	lacZ_2	Beta-galactosidase
SRR23882966	UC	Bacteroides_uniformis	CP072255	3132498	complex	TTGGTAA	CTTGTAG	CTTGTAG:31 TTGGTAA:0	CDS	-	2151/3096	715/1031	missense_variant c.2145_2151delTTACCAAinsCTACAAG p.Gln717Lys	INE75_02727	lacZ_2	Beta-galactosidase
SRR23882966	UC	Bacteroides_uniformis	CP072255	3132548	snp	A	G	G:39 A:0	CDS	-	2101/3096	701/1031	missense_variant c.2101T>C p.Ser701Pro	INE75_02727	lacZ_2	Beta-galactosidase
SRR23882966	UC	Bacteroides_uniformis	CP072255	3132659	snp	C	T	T:45 C:0	CDS	-	1990/3096	664/1031	missense_variant c.1990G>A p.Val664Ile	INE75_02727	lacZ_2	Beta-galactosidase
SRR23882966	UC	Bacteroides_uniformis	CP072255	3132684	complex	CCGTATCA	ACGAATTG	ACGAATTG:40 CCGTATCA:0	CDS	-	1965/3096	653/1031	missense_variant c.1958_1965delTGATACGGinsCAATTCGT p.Val653Ala	INE75_02727	lacZ_2	Beta-galactosidase
SRR23882966	UC	Bacteroides_uniformis	CP072255	3132782	snp	T	C	C:65 T:0	CDS	-	1867/3096	623/1031	missense_variant c.1867A>G p.Lys623Glu	INE75_02727	lacZ_2	Beta-galactosidase
SRR23882966	UC	Bacteroides_uniformis	CP072255	3132888	complex	ACCGTCGCT	CACATCACC	CACATCACC:36 ACCGTCGCT:0	CDS	-	1761/3096	585/1031	missense_variant c.1753_1761delAGCGACGGTinsGGTGATGTG p.SerAspGly585GlyAspVal	INE75_02727	lacZ_2	Beta-galactosidase
SRR23882966	UC	Bacteroides_uniformis	CP072255	3133536	complex	AATCATG	CAGCATA	CAGCATA:81 AATCATG:0	CDS	-	1113/3096	369/1031	missense_variant c.1107_1113delCATGATTinsTATGCTG p.Ile371Leu	INE75_02727	lacZ_2	Beta-galactosidase
SRR23882966	UC	Bacteroides_uniformis	CP072255	3133571	complex	CCGGA	GCGGG	GCGGG:97 CCGGA:0	CDS	-	1078/3096	358/1031	missense_variant c.1074_1078delTCCGGinsCCCGC p.Asp360His	INE75_02727	lacZ_2	Beta-galactosidase
SRR23882966	UC	Bacteroides_uniformis	CP072255	3133635	complex	ACTTCCT	TTCTCCC	TTCTCCC:87 ACTTCCT:0	CDS	-	1014/3096	336/1031	missense_variant c.1008_1014delAGGAAGTinsGGGAGAA p.Ser338Glu	INE75_02727	lacZ_2	Beta-galactosidase
SRR23882966	UC	Bacteroides_uniformis	CP072255	3133776	complex	AGCGTTA	GCCACTG	GCCACTG:53 AGCGTTA:0	CDS	-	873/3096	289/1031	missense_variant c.867_873delTAACGCTinsCAGTGGC p.AsnAla290SerGly	INE75_02727	lacZ_2	Beta-galactosidase
SRR23882966	UC	Bacteroides_uniformis	CP072255	3133791	mnp	GA	AG	AG:55 GA:0	CDS	-	858/3096	286/1031	missense_variant c.857_858delTCinsCT p.Val286Ala	INE75_02727	lacZ_2	Beta-galactosidase
SRR23882966	UC	Bacteroides_uniformis	CP072255	3133841	complex	TATTG	CGTTA	CGTTA:33 TATTG:0	CDS	-	808/3096	268/1031	missense_variant c.804_808delCAATAinsTAACG p.Ile270Val	INE75_02727	lacZ_2	Beta-galactosidase
SRR23882966	UC	Bacteroides_uniformis	CP072255	3138024	snp	T	A	A:45 T:0	CDS	-	798/1992	266/663	missense_variant c.798A>T p.Glu266Asp	INE75_02729	hypBA1	Non-reducing end beta-L-arabinofuranosidase
SRR23882966	UC	Bacteroides_uniformis	CP072255	3138138	complex	GG	CA	CA:93 GG:0	CDS	-	684/1992	228/663	missense_variant c.683_684delCCinsTG p.Thr228Met	INE75_02729	hypBA1	Non-reducing end beta-L-arabinofuranosidase
SRR23882966	UC	Bacteroides_uniformis	CP072255	3138223	snp	C	T	T:122 C:0	CDS	-	599/1992	200/663	missense_variant c.599G>A p.Cys200Tyr	INE75_02729	hypBA1	Non-reducing end beta-L-arabinofuranosidase
SRR23882966	UC	Bacteroides_uniformis	CP072255	3138371	complex	CCCAATC	ACCAGTT	ACCAGTT:36 CCCAATC:0	CDS	-	451/1992	149/663	missense_variant c.445_451delGATTGGGinsAACTGGT p.AspTrpAla149AsnTrpSer	INE75_02729	hypBA1	Non-reducing end beta-L-arabinofuranosidase
SRR23882966	UC	Bacteroides_uniformis	CP072255	3138473	snp	C	T	T:52 C:0	CDS	-	349/1992	117/663	missense_variant c.349G>A p.Glu117Lys	INE75_02729	hypBA1	Non-reducing end beta-L-arabinofuranosidase
SRR23882966	UC	Bacteroides_uniformis	CP072255	3138561	mnp	TC	CT	CT:75 TC:1	CDS	-	261/1992	87/663	missense_variant c.260_261delGAinsAG p.Gly87Glu	INE75_02729	hypBA1	Non-reducing end beta-L-arabinofuranosidase
SRR23882966	UC	Bacteroides_uniformis	CP072255	3138590	mnp	TA	CC	CC:83 TA:0	CDS	-	232/1992	77/663	missense_variant c.231_232delTAinsGG p.Thr78Ala	INE75_02729	hypBA1	Non-reducing end beta-L-arabinofuranosidase
SRR23882966	UC	Bacteroides_uniformis	CP072255	3138627	complex	ACACTTACT	GCATTTGCC	GCATTTGCC:67 ACACTTACT:0	CDS	-	195/1992	63/663	missense_variant c.187_195delAGTAAGTGTinsGGCAAATGC p.Ser63Gly	INE75_02729	hypBA1	Non-reducing end beta-L-arabinofuranosidase
SRR23882966	UC	Bacteroides_uniformis	CP072255	3138660	complex	GCGGC	ACGGT	ACGGT:75 GCGGC:0	CDS	-	162/1992	53/663	missense_variant c.158_162delGCCGCinsACCGT p.Ser53Asn	INE75_02729	hypBA1	Non-reducing end beta-L-arabinofuranosidase
SRR23882966	UC	Bacteroides_uniformis	CP072255	3138752	complex	TCTGT	ACTGC	ACTGC:39 TCTGT:0	CDS	-	70/1992	22/663	missense_variant c.66_70delACAGAinsGCAGT p.Thr24Ser	INE75_02729	hypBA1	Non-reducing end beta-L-arabinofuranosidase
SRR23882966	UC	Bacteroides_uniformis	CP072255	3150322	snp	T	C	C:150 T:0	CDS	+	430/1131	144/376	missense_variant c.430T>C p.Cys144Arg	INE75_02736	hemW	Heme chaperone HemW
SRR23882966	UC	Bacteroides_uniformis	CP072255	3150535	snp	G	C	C:141 G:0	CDS	+	643/1131	215/376	missense_variant c.643G>C p.Val215Leu	INE75_02736	hemW	Heme chaperone HemW
SRR23882966	UC	Bacteroides_uniformis	CP072255	3171867	snp	G	A	A:164 G:0	CDS	+	292/504	98/167	missense_variant c.292G>A p.Val98Ile	INE75_02753	idi	Isopentenyl-diphosphate Delta-isomerase
SRR23882966	UC	Bacteroides_uniformis	CP072255	3171882	snp	T	A	A:165 T:0	CDS	+	307/504	103/167	missense_variant c.307T>A p.Leu103Met	INE75_02753	idi	Isopentenyl-diphosphate Delta-isomerase
SRR23882966	UC	Bacteroides_uniformis	CP072255	3172740	snp	T	C	C:126 T:0	CDS	-	712/1356	238/451	missense_variant c.712A>G p.Ile238Val	INE75_02754	alsT_2	Amino-acid carrier protein AlsT
SRR23882966	UC	Bacteroides_uniformis	CP072255	3174549	snp	G	T	T:134 G:0	CDS	-	391/1389	131/462	missense_variant c.391C>A p.Gln131Lys	INE75_02755	algC	Phosphomannomutase/phosphoglucomutase
SRR23882966	UC	Bacteroides_uniformis	CP072255	3180595	snp	A	C	C:119 A:1	CDS	-	550/651	184/216	missense_variant c.550T>G p.Ser184Ala	INE75_02760	rpe	Ribulose-phosphate 3-epimerase
SRR23882966	UC	Bacteroides_uniformis	CP072255	3180602	snp	T	A	A:119 T:0	CDS	-	543/651	181/216	missense_variant c.543A>T p.Glu181Asp	INE75_02760	rpe	Ribulose-phosphate 3-epimerase
SRR23882966	UC	Bacteroides_uniformis	CP072255	3185673	snp	G	T	T:130 G:0	CDS	+	174/1173	58/390	missense_variant c.174G>T p.Gln58His	INE75_02765	xylR	Xylose operon regulatory protein
SRR23882966	UC	Bacteroides_uniformis	CP072255	3223954	snp	A	G	G:139 A:0	CDS	-	584/756	195/251	missense_variant c.584T>C p.Val195Ala	INE75_02790	tpiA	Triosephosphate isomerase
SRR23882966	UC	Bacteroides_uniformis	CP072255	3224003	complex	AAGCT	TAGCA	TAGCA:157 AAGCT:0	CDS	-	535/756	177/251	missense_variant c.531_535delAGCTTinsTGCTA p.Ser179Thr	INE75_02790	tpiA	Triosephosphate isomerase
SRR23882966	UC	Bacteroides_uniformis	CP072255	3227684	snp	C	T	T:101 C:0	CDS	-	2074/2097	692/698	missense_variant c.2074G>A p.Val692Ile	INE75_02794	recG	ATP-dependent DNA helicase RecG
SRR23882966	UC	Bacteroides_uniformis	CP072255	3228217	snp	C	T	T:123 C:0	CDS	-	1541/2097	514/698	missense_variant c.1541G>A p.Cys514Tyr	INE75_02794	recG	ATP-dependent DNA helicase RecG
SRR23882966	UC	Bacteroides_uniformis	CP072255	3228337	snp	C	T	T:146 C:0	CDS	-	1421/2097	474/698	missense_variant c.1421G>A p.Arg474Lys	INE75_02794	recG	ATP-dependent DNA helicase RecG
SRR23882966	UC	Bacteroides_uniformis	CP072255	3228664	snp	G	A	A:135 G:0	CDS	-	1094/2097	365/698	missense_variant c.1094C>T p.Ala365Val	INE75_02794	recG	ATP-dependent DNA helicase RecG
SRR23882966	UC	Bacteroides_uniformis	CP072255	3230417	ins	C	CATTTATGATTTATG	CATTTATGATTTATG:40 C:2	CDS	-	2/675	1/224	frameshift_variant c.2_3insCATAAATCATAAAT p.Val2fs	INE75_02795	ispD	2-C-methyl-D-erythritol 4-phosphate cytidylyltransferase
SRR23882966	UC	Bacteroides_uniformis	CP072255	3234711	snp	T	C	C:47 T:0	CDS	+	884/897	295/298	missense_variant c.884T>C p.Val295Ala	INE75_02801	nadK	NAD kinase
SRR23882966	UC	Bacteroides_uniformis	CP072255	3250337	snp	A	G	G:146 A:0	CDS	+	740/1779	247/592	missense_variant c.740A>G p.Gln247Arg	INE75_02810	uidA	Beta-glucuronidase
SRR23882966	UC	Bacteroides_uniformis	CP072255	3250490	snp	A	G	G:134 A:0	CDS	+	893/1779	298/592	missense_variant c.893A>G p.Gln298Arg	INE75_02810	uidA	Beta-glucuronidase
SRR23882966	UC	Bacteroides_uniformis	CP072255	3250510	snp	A	G	G:132 A:0	CDS	+	913/1779	305/592	missense_variant c.913A>G p.Ile305Val	INE75_02810	uidA	Beta-glucuronidase
SRR23882966	UC	Bacteroides_uniformis	CP072255	3250831	snp	G	A	A:123 G:0	CDS	+	1234/1779	412/592	missense_variant c.1234G>A p.Ala412Thr	INE75_02810	uidA	Beta-glucuronidase
SRR23882966	UC	Bacteroides_uniformis	CP072255	3251235	snp	G	T	T:127 G:0	CDS	+	1638/1779	546/592	missense_variant c.1638G>T p.Leu546Phe	INE75_02810	uidA	Beta-glucuronidase
SRR23882966	UC	Bacteroides_uniformis	CP072255	3285955	snp	A	G	G:150 A:0	CDS	+	328/363	110/120	missense_variant c.328A>G p.Asn110Asp	INE75_02832	blaI	Penicillinase repressor
SRR23882966	UC	Bacteroides_uniformis	CP072255	3292012	snp	T	C	C:133 T:0	CDS	-	1030/1248	344/415	missense_variant c.1030A>G p.Met344Val	INE75_02839	xseA	Exodeoxyribonuclease 7 large subunit
SRR23882966	UC	Bacteroides_uniformis	CP072255	3292131	snp	T	C	C:168 T:0	CDS	-	911/1248	304/415	missense_variant c.911A>G p.Lys304Arg	INE75_02839	xseA	Exodeoxyribonuclease 7 large subunit
SRR23882966	UC	Bacteroides_uniformis	CP072255	3292294	snp	T	C	C:123 T:0	CDS	-	748/1248	250/415	missense_variant c.748A>G p.Ile250Val	INE75_02839	xseA	Exodeoxyribonuclease 7 large subunit
SRR23882966	UC	Bacteroides_uniformis	CP072255	3292595	complex	CTCG	ATCC	ATCC:104 CTCG:0	CDS	-	447/1248	148/415	missense_variant c.444_447delCGAGinsGGAT p.Glu149Asp	INE75_02839	xseA	Exodeoxyribonuclease 7 large subunit
SRR23882966	UC	Bacteroides_uniformis	CP072255	3292737	snp	T	C	C:140 T:0	CDS	-	305/1248	102/415	missense_variant c.305A>G p.Asn102Ser	INE75_02839	xseA	Exodeoxyribonuclease 7 large subunit
SRR23882966	UC	Bacteroides_uniformis	CP072255	3292771	snp	A	C	C:136 A:0	CDS	-	271/1248	91/415	missense_variant c.271T>G p.Ser91Ala	INE75_02839	xseA	Exodeoxyribonuclease 7 large subunit
SRR23882966	UC	Bacteroides_uniformis	CP072255	3292953	snp	A	C	C:31 A:0	CDS	-	89/1248	30/415	missense_variant c.89T>G p.Phe30Cys	INE75_02839	xseA	Exodeoxyribonuclease 7 large subunit
SRR23882966	UC	Bacteroides_uniformis	CP072255	3294816	snp	T	G	G:183 T:0	CDS	-	852/1113	284/370	missense_variant c.852A>C p.Lys284Asn	INE75_02841	mnmA_2	tRNA-specific 2-thiouridylase MnmA
SRR23882966	UC	Bacteroides_uniformis	CP072255	3294829	snp	A	G	G:180 A:0	CDS	-	839/1113	280/370	missense_variant c.839T>C p.Val280Ala	INE75_02841	mnmA_2	tRNA-specific 2-thiouridylase MnmA
SRR23882966	UC	Bacteroides_uniformis	CP072255	3295147	snp	T	C	C:164 T:0	CDS	-	521/1113	174/370	missense_variant c.521A>G p.Glu174Gly	INE75_02841	mnmA_2	tRNA-specific 2-thiouridylase MnmA
SRR23882966	UC	Bacteroides_uniformis	CP072255	3295270	mnp	AC	GT	GT:127 AC:0	CDS	-	398/1113	133/370	missense_variant c.397_398delGTinsAC p.Val133Thr	INE75_02841	mnmA_2	tRNA-specific 2-thiouridylase MnmA
SRR23882966	UC	Bacteroides_uniformis	CP072255	3295314	complex	AATGAAT	GACGAAC	GACGAAC:112 AATGAAT:0	CDS	-	354/1113	116/370	missense_variant c.348_354delATTCATTinsGTTCGTC p.Ile118Val	INE75_02841	mnmA_2	tRNA-specific 2-thiouridylase MnmA
SRR23882966	UC	Bacteroides_uniformis	CP072255	3295431	mnp	TT	CC	CC:127 TT:0	CDS	-	237/1113	79/370	missense_variant c.236_237delAAinsGG p.Gln79Arg	INE75_02841	mnmA_2	tRNA-specific 2-thiouridylase MnmA
SRR23882966	UC	Bacteroides_uniformis	CP072255	3295444	complex	TGC	CGG	CGG:119 TGC:0	CDS	-	224/1113	74/370	missense_variant c.222_224delGCAinsCCG p.Gln75Arg	INE75_02841	mnmA_2	tRNA-specific 2-thiouridylase MnmA
SRR23882966	UC	Bacteroides_uniformis	CP072255	3295455	complex	CTCA	ATCG	ATCG:115 CTCA:0	CDS	-	213/1113	70/370	missense_variant c.210_213delTGAGinsCGAT p.Glu71Asp	INE75_02841	mnmA_2	tRNA-specific 2-thiouridylase MnmA
SRR23882966	UC	Bacteroides_uniformis	CP072255	3295475	snp	G	A	A:123 G:2	CDS	-	193/1113	65/370	missense_variant c.193C>T p.His65Tyr	INE75_02841	mnmA_2	tRNA-specific 2-thiouridylase MnmA
SRR23882966	UC	Bacteroides_uniformis	CP072255	3295504	snp	T	C	C:122 T:2	CDS	-	164/1113	55/370	missense_variant c.164A>G p.Asn55Ser	INE75_02841	mnmA_2	tRNA-specific 2-thiouridylase MnmA
SRR23882966	UC	Bacteroides_uniformis	CP072255	3295553	snp	C	T	T:125 C:2	CDS	-	115/1113	39/370	missense_variant c.115G>A p.Val39Ile	INE75_02841	mnmA_2	tRNA-specific 2-thiouridylase MnmA
SRR23882966	UC	Bacteroides_uniformis	CP072255	3295635	complex	TTCGGA	CCCGGG	CCCGGG:122 TTCGGA:0	CDS	-	33/1113	10/370	missense_variant c.28_33delTCCGAAinsCCCGGG p.SerGlu10ProGly	INE75_02841	mnmA_2	tRNA-specific 2-thiouridylase MnmA
SRR23882966	UC	Bacteroides_uniformis	CP072255	3295657	snp	C	A	A:123 C:0	CDS	-	11/1113	4/370	missense_variant c.11G>T p.Trp4Leu	INE75_02841	mnmA_2	tRNA-specific 2-thiouridylase MnmA
SRR23882966	UC	Bacteroides_uniformis	CP072255	3295665	snp	C	T	T:119 C:0	CDS	-	3/1113	1/370	initiator_codon_variant c.3G>A p.Met1?	INE75_02841	mnmA_2	tRNA-specific 2-thiouridylase MnmA
SRR23882966	UC	Bacteroides_uniformis	CP072255	3302034	snp	G	C	C:98 G:0	CDS	-	1016/1056	339/351	missense_variant c.1016C>G p.Ala339Gly	INE75_02846	iolW	scyllo-inositol 2-dehydrogenase (NADP(+)) IolW
SRR23882966	UC	Bacteroides_uniformis	CP072255	3302099	complex	GCGG	ACAA	ACAA:63 GCGG:0	CDS	-	951/1056	316/351	missense_variant c.948_951delCCGCinsTTGT p.Arg317Cys	INE75_02846	iolW	scyllo-inositol 2-dehydrogenase (NADP(+)) IolW
SRR23882966	UC	Bacteroides_uniformis	CP072255	3302140	snp	T	C	C:57 T:0	CDS	-	910/1056	304/351	missense_variant c.910A>G p.Asn304Asp	INE75_02846	iolW	scyllo-inositol 2-dehydrogenase (NADP(+)) IolW
SRR23882966	UC	Bacteroides_uniformis	CP072255	3302159	complex	GGACTCAC	AGGTTCAT	AGGTTCAT:33 GGACTCAC:0	CDS	-	891/1056	295/351	missense_variant c.884_891delGTGAGTCCinsATGAACCT p.ArgGluSer295HisGluPro	INE75_02846	iolW	scyllo-inositol 2-dehydrogenase (NADP(+)) IolW
SRR23882966	UC	Bacteroides_uniformis	CP072255	3302173	complex	CTTTGCCGTCCC	TTCTACCGCCCT	TTCTACCGCCCT:33 CTTTGCCGTCCC:0	CDS	-	877/1056	289/351	missense_variant c.866_877delGGGACGGCAAAGinsAGGGCGGTAGAA p.ArgAspGlyLysVal289LysGlyGlyArgIle	INE75_02846	iolW	scyllo-inositol 2-dehydrogenase (NADP(+)) IolW
SRR23882966	UC	Bacteroides_uniformis	CP072255	3302198	complex	CAG	TAT	TAT:53 CAG:0	CDS	-	852/1056	284/351	missense_variant c.850_852delCTGinsATA p.Leu284Ile	INE75_02846	iolW	scyllo-inositol 2-dehydrogenase (NADP(+)) IolW
SRR23882966	UC	Bacteroides_uniformis	CP072255	3302213	complex	CTCA	TTTG	TTTG:66 CTCA:0	CDS	-	837/1056	278/351	missense_variant c.834_837delTGAGinsCAAA p.Glu279Lys	INE75_02846	iolW	scyllo-inositol 2-dehydrogenase (NADP(+)) IolW
SRR23882966	UC	Bacteroides_uniformis	CP072255	3302241	complex	CCA	ACG	ACG:67 CCA:0	CDS	-	809/1056	269/351	missense_variant c.807_809delTGGinsCGT p.Gly270Val	INE75_02846	iolW	scyllo-inositol 2-dehydrogenase (NADP(+)) IolW
SRR23882966	UC	Bacteroides_uniformis	CP072255	3302252	complex	ACCCTCGG	GCCTTCGT	GCCTTCGT:63 ACCCTCGG:0	CDS	-	798/1056	264/351	missense_variant c.791_798delCCGAGGGTinsACGAAGGC p.Thr264Asn	INE75_02846	iolW	scyllo-inositol 2-dehydrogenase (NADP(+)) IolW
SRR23882966	UC	Bacteroides_uniformis	CP072255	3302284	mnp	GG	AA	AA:61 GG:0	CDS	-	766/1056	255/351	missense_variant c.765_766delCCinsTT p.Leu256Phe	INE75_02846	iolW	scyllo-inositol 2-dehydrogenase (NADP(+)) IolW
SRR23882966	UC	Bacteroides_uniformis	CP072255	3302337	complex	TTCTCG	CTCGCA	CTCGCA:51 TTCTCG:0	CDS	-	713/1056	236/351	missense_variant c.708_713delCGAGAAinsTGCGAG p.GluAsn237AlaSer	INE75_02846	iolW	scyllo-inositol 2-dehydrogenase (NADP(+)) IolW
SRR23882966	UC	Bacteroides_uniformis	CP072255	3302434	snp	C	T	T:37 C:0	CDS	-	616/1056	206/351	missense_variant c.616G>A p.Gly206Ser	INE75_02846	iolW	scyllo-inositol 2-dehydrogenase (NADP(+)) IolW
SRR23882966	UC	Bacteroides_uniformis	CP072255	3302465	complex	AAG	GAC	GAC:56 AAG:0	CDS	-	585/1056	195/351	missense_variant c.583_585delCTTinsGTC p.Leu195Val	INE75_02846	iolW	scyllo-inositol 2-dehydrogenase (NADP(+)) IolW
SRR23882966	UC	Bacteroides_uniformis	CP072255	3302650	snp	G	C	C:126 G:0	CDS	-	400/1056	134/351	missense_variant c.400C>G p.Gln134Glu	INE75_02846	iolW	scyllo-inositol 2-dehydrogenase (NADP(+)) IolW
SRR23882966	UC	Bacteroides_uniformis	CP072255	3302669	complex	ACA	GCC	GCC:111 ACA:0	CDS	-	381/1056	127/351	missense_variant c.379_381delTGTinsGGC p.Cys127Gly	INE75_02846	iolW	scyllo-inositol 2-dehydrogenase (NADP(+)) IolW
SRR23882966	UC	Bacteroides_uniformis	CP072255	3308305	snp	A	G	G:118 A:0	CDS	-	2516/3021	839/1006	missense_variant c.2516T>C p.Val839Ala	INE75_02851	susC_10	TonB-dependent receptor SusC
SRR23882966	UC	Bacteroides_uniformis	CP072255	3310667	snp	T	C	C:120 T:1	CDS	-	154/3021	52/1006	missense_variant c.154A>G p.Ile52Val	INE75_02851	susC_10	TonB-dependent receptor SusC
SRR23882966	UC	Bacteroides_uniformis	CP072255	3320271	snp	T	C	C:133 T:0	CDS	-	1404/1404	468/467	splice_region_variant&stop_retained_variant c.1404A>G p.Ter468Ter	INE75_02862	asnS	Asparagine--tRNA ligase
SRR23882966	UC	Bacteroides_uniformis	CP072255	3324549	snp	T	C	C:80 T:0	CDS	-	121/1347	41/448	missense_variant c.121A>G p.Ile41Val	INE75_02864	purB	Adenylosuccinate lyase
SRR23882966	UC	Bacteroides_uniformis	CP072255	3327530	snp	C	T	T:152 C:0	CDS	-	1525/3228	509/1075	missense_variant c.1525G>A p.Ala509Thr	INE75_02868	carB_2	Carbamoyl-phosphate synthase large chain
SRR23882966	UC	Bacteroides_uniformis	CP072255	3331228	snp	A	G	G:154 A:0	CDS	+	814/1095	272/364	missense_variant c.814A>G p.Asn272Asp	INE75_02870	trpS2	Tryptophan--tRNA ligase 2
SRR23882966	UC	Bacteroides_uniformis	CP072255	3331393	snp	G	A	A:99 G:0	CDS	+	979/1095	327/364	missense_variant c.979G>A p.Ala327Thr	INE75_02870	trpS2	Tryptophan--tRNA ligase 2
SRR23882966	UC	Bacteroides_uniformis	CP072255	3333298	complex	CG	TT	TT:136 CG:0	CDS	-	1558/1917	519/638	missense_variant c.1557_1558delCGinsAA p.AspGly519GluSer	INE75_02872	mutL	DNA mismatch repair protein MutL
SRR23882966	UC	Bacteroides_uniformis	CP072255	3333575	mnp	CC	AA	AA:121 CC:0	CDS	-	1281/1917	427/638	missense_variant c.1280_1281delGGinsTT p.Gly427Val	INE75_02872	mutL	DNA mismatch repair protein MutL
SRR23882966	UC	Bacteroides_uniformis	CP072255	3333621	snp	G	A	A:143 G:0	CDS	-	1235/1917	412/638	missense_variant c.1235C>T p.Ala412Val	INE75_02872	mutL	DNA mismatch repair protein MutL
SRR23882966	UC	Bacteroides_uniformis	CP072255	3334456	snp	T	C	C:146 T:0	CDS	-	400/1917	134/638	missense_variant c.400A>G p.Ser134Gly	INE75_02872	mutL	DNA mismatch repair protein MutL
SRR23882966	UC	Bacteroides_uniformis	CP072255	3334506	complex	ACCGGA	GCTGGG	GCTGGG:129 ACCGGA:0	CDS	-	350/1917	115/638	missense_variant c.345_350delTCCGGTinsCCCAGC p.Val117Ala	INE75_02872	mutL	DNA mismatch repair protein MutL
SRR23882966	UC	Bacteroides_uniformis	CP072255	3334731	snp	C	T	T:140 C:0	CDS	-	125/1917	42/638	missense_variant c.125G>A p.Gly42Glu	INE75_02872	mutL	DNA mismatch repair protein MutL
SRR23882966	UC	Bacteroides_uniformis	CP072255	3349799	snp	A	G	G:120 A:0	CDS	-	59/846	20/281	missense_variant c.59T>C p.Val20Ala	INE75_02884	lptB	Lipopolysaccharide export system ATP-binding protein LptB
SRR23882966	UC	Bacteroides_uniformis	CP072255	3353561	snp	C	T	T:123 C:2	CDS	-	307/945	103/314	missense_variant c.307G>A p.Ala103Thr	INE75_02888	era	GTPase Era
SRR23882966	UC	Bacteroides_uniformis	CP072255	3353858	ins	G	GT	GT:119 G:1	CDS	-	9/945	3/314	frameshift_variant c.9dupA p.Arg4fs	INE75_02888	era	GTPase Era
SRR23882966	UC	Bacteroides_uniformis	CP072255	3353993	snp	T	C	C:166 T:0	CDS	-	901/1005	301/334	missense_variant c.901A>G p.Asn301Asp	INE75_02889	fabH_4	3-oxoacyl-(acyl-carrier-protein) synthase 3
SRR23882966	UC	Bacteroides_uniformis	CP072255	3380715	snp	A	C	C:96 A:0	CDS	-	1026/1215	342/404	missense_variant c.1026T>G p.Ile342Met	INE75_02909	ribBA	Riboflavin biosynthesis protein RibBA
SRR23882966	UC	Bacteroides_uniformis	CP072255	3386130	snp	G	A	A:133 G:0	CDS	+	88/1359	30/452	missense_variant c.88G>A p.Asp30Asn	INE75_02915	tolC_2	Outer membrane protein TolC
SRR23882966	UC	Bacteroides_uniformis	CP072255	3386223	snp	G	A	A:134 G:0	CDS	+	181/1359	61/452	missense_variant c.181G>A p.Gly61Ser	INE75_02915	tolC_2	Outer membrane protein TolC
SRR23882966	UC	Bacteroides_uniformis	CP072255	3386470	snp	A	G	G:117 A:0	CDS	+	428/1359	143/452	missense_variant c.428A>G p.Glu143Gly	INE75_02915	tolC_2	Outer membrane protein TolC
SRR23882966	UC	Bacteroides_uniformis	CP072255	3386752	mnp	AT	GA	GA:117 AT:0	CDS	+	710/1359	237/452	missense_variant c.710_711delATinsGA p.Asn237Arg	INE75_02915	tolC_2	Outer membrane protein TolC
SRR23882966	UC	Bacteroides_uniformis	CP072255	3386782	snp	T	C	C:127 T:0	CDS	+	740/1359	247/452	missense_variant c.740T>C p.Met247Thr	INE75_02915	tolC_2	Outer membrane protein TolC
SRR23882966	UC	Bacteroides_uniformis	CP072255	3386880	snp	G	A	A:129 G:0	CDS	+	838/1359	280/452	missense_variant c.838G>A p.Val280Ile	INE75_02915	tolC_2	Outer membrane protein TolC
SRR23882966	UC	Bacteroides_uniformis	CP072255	3386908	complex	GCT	ACC	ACC:123 GCT:0	CDS	+	866/1359	289/452	missense_variant c.866_868delGCTinsACC p.Ser289Asn	INE75_02915	tolC_2	Outer membrane protein TolC
SRR23882966	UC	Bacteroides_uniformis	CP072255	3387397	snp	A	C	C:109 A:0	CDS	+	1355/1359	452/452	missense_variant c.1355A>C p.His452Pro	INE75_02915	tolC_2	Outer membrane protein TolC
SRR23882966	UC	Bacteroides_uniformis	CP072255	3387613	mnp	GT	AC	AC:131 GT:0	CDS	+	136/1095	46/364	missense_variant c.136_137delGTinsAC p.Val46Thr	INE75_02916	emrA_2	Colistin resistance protein EmrA
SRR23882966	UC	Bacteroides_uniformis	CP072255	3388343	snp	T	C	C:141 T:0	CDS	+	866/1095	289/364	missense_variant c.866T>C p.Val289Ala	INE75_02916	emrA_2	Colistin resistance protein EmrA
SRR23882966	UC	Bacteroides_uniformis	CP072255	3388367	snp	A	G	G:129 A:2	CDS	+	890/1095	297/364	missense_variant c.890A>G p.Asp297Gly	INE75_02916	emrA_2	Colistin resistance protein EmrA
SRR23882966	UC	Bacteroides_uniformis	CP072255	3391214	complex	TCAG	CCAA	CCAA:114 TCAG:0	CDS	-	1384/1440	461/479	missense_variant c.1381_1384delCTGAinsTTGG p.Thr462Ala	INE75_02919	srrB	Sensor protein SrrB
SRR23882966	UC	Bacteroides_uniformis	CP072255	3391377	complex	ATCCT	GTCCC	GTCCC:138 ATCCT:0	CDS	-	1221/1440	406/479	missense_variant c.1217_1221delAGGATinsGGGAC p.Glu406Gly	INE75_02919	srrB	Sensor protein SrrB
SRR23882966	UC	Bacteroides_uniformis	CP072255	3391390	complex	TTG	CTA	CTA:134 TTG:0	CDS	-	1208/1440	402/479	missense_variant c.1206_1208delCAAinsTAG p.Lys403Arg	INE75_02919	srrB	Sensor protein SrrB
SRR23882966	UC	Bacteroides_uniformis	CP072255	3401574	complex	GAACTCT	AGATTCC	AGATTCC:93 GAACTCT:0	CDS	+	309/1335	103/444	missense_variant c.309_315delGAACTCTinsAGATTCC p.Asn104Asp	INE75_02927	lysC_2	Lysine-sensitive aspartokinase 3
SRR23882966	UC	Bacteroides_uniformis	CP072255	3401668	snp	A	G	G:102 A:0	CDS	+	403/1335	135/444	missense_variant c.403A>G p.Ile135Val	INE75_02927	lysC_2	Lysine-sensitive aspartokinase 3
SRR23882966	UC	Bacteroides_uniformis	CP072255	3401678	snp	C	T	T:103 C:0	CDS	+	413/1335	138/444	missense_variant c.413C>T p.Ala138Val	INE75_02927	lysC_2	Lysine-sensitive aspartokinase 3
SRR23882966	UC	Bacteroides_uniformis	CP072255	3401708	snp	C	T	T:103 C:0	CDS	+	443/1335	148/444	missense_variant c.443C>T p.Thr148Ile	INE75_02927	lysC_2	Lysine-sensitive aspartokinase 3
SRR23882966	UC	Bacteroides_uniformis	CP072255	3403991	snp	T	C	C:296 T:0	CDS	-	604/1188	202/395	missense_variant c.604A>G p.Met202Val	INE75_02929	bfcE_2	Cellobiose 2-epimerase
SRR23882966	UC	Bacteroides_uniformis	CP072255	3404386	snp	C	T	T:265 C:0	CDS	-	209/1188	70/395	missense_variant c.209G>A p.Arg70Lys	INE75_02929	bfcE_2	Cellobiose 2-epimerase
SRR23882966	UC	Bacteroides_uniformis	CP072255	3404630	snp	G	A	A:126 G:0	CDS	-	1378/1395	460/464	stop_gained c.1378C>T p.Gln460*	INE75_02930	yagG	Putative glycoside/cation symporter YagG
SRR23882966	UC	Bacteroides_uniformis	CP072255	3438560	complex	GAA	AAG	AAG:45 GAA:0	CDS	-	885/972	295/323	missense_variant c.883_885delTTCinsCTT p.Phe295Leu	INE75_02951	eglS	Endoglucanase
SRR23882966	UC	Bacteroides_uniformis	CP072255	3438672	snp	T	C	C:79 T:0	CDS	-	773/972	258/323	missense_variant c.773A>G p.Asp258Gly	INE75_02951	eglS	Endoglucanase
SRR23882966	UC	Bacteroides_uniformis	CP072255	3448787	snp	G	A	A:144 G:0	CDS	+	127/1005	43/334	missense_variant c.127G>A p.Val43Met	INE75_02957	gpr	L-glyceraldehyde 3-phosphate reductase
SRR23882966	UC	Bacteroides_uniformis	CP072255	3459723	snp	G	A	A:143 G:0	CDS	-	655/918	219/305	missense_variant c.655C>T p.Leu219Phe	INE75_02963	yfkN_2	Trifunctional nucleotide phosphoesterase protein YfkN
SRR23882966	UC	Bacteroides_uniformis	CP072255	3459774	snp	C	T	T:126 C:0	CDS	-	604/918	202/305	missense_variant c.604G>A p.Val202Ile	INE75_02963	yfkN_2	Trifunctional nucleotide phosphoesterase protein YfkN
SRR23882966	UC	Bacteroides_uniformis	CP072255	3464473	snp	T	C	C:128 T:0	CDS	+	25/1260	9/419	missense_variant c.25T>C p.Tyr9His	INE75_02968	macB_3	Macrolide export ATP-binding/permease protein MacB
SRR23882966	UC	Bacteroides_uniformis	CP072255	3466245	snp	G	A	A:119 G:0	CDS	+	532/1242	178/413	missense_variant c.532G>A p.Val178Ile	INE75_02969	macB_4	Macrolide export ATP-binding/permease protein MacB
SRR23882966	UC	Bacteroides_uniformis	CP072255	3468844	snp	A	C	C:108 A:0	CDS	+	677/1329	226/442	missense_variant c.677A>C p.Glu226Ala	INE75_02971	oprJ	Outer membrane protein OprJ
SRR23882966	UC	Bacteroides_uniformis	CP072255	3472645	snp	A	G	G:130 A:0	CDS	+	310/1002	104/333	missense_variant c.310A>G p.Lys104Glu	INE75_02975	mdh_2	Malate dehydrogenase
SRR23882966	UC	Bacteroides_uniformis	CP072255	3482025	snp	A	G	G:112 A:0	CDS	+	73/1206	25/401	missense_variant c.73A>G p.Thr25Ala	INE75_02986	argG	Argininosuccinate synthase
SRR23882966	UC	Bacteroides_uniformis	CP072255	3482081	complex	TGCT	CCCC	CCCC:69 TGCT:0	CDS	+	129/1206	43/401	missense_variant c.129_132delTGCTinsCCCC p.Ala44Pro	INE75_02986	argG	Argininosuccinate synthase
SRR23882966	UC	Bacteroides_uniformis	CP072255	3482145	complex	CTC	ATT	ATT:50 CTC:0	CDS	+	193/1206	65/401	missense_variant c.193_195delCTCinsATT p.Leu65Ile	INE75_02986	argG	Argininosuccinate synthase
SRR23882966	UC	Bacteroides_uniformis	CP072255	3482168	complex	TGAGAAAAGCTTGAA	CGAAAAAAGCCTAAG	CGAAAAAAGCCTAAG:38 TGAGAAAAGCTTGAA:0	CDS	+	216/1206	72/401	missense_variant c.216_230delTGAGAAAAGCTTGAAinsCGAAAAAAGCCTAAG p.Lys77Arg	INE75_02986	argG	Argininosuccinate synthase
SRR23882966	UC	Bacteroides_uniformis	CP072255	3488552	snp	A	G	G:144 A:0	CDS	+	1501/1656	501/551	missense_variant c.1501A>G p.Thr501Ala	INE75_02992	acsA	Acetyl-coenzyme A synthetase
SRR23882966	UC	Bacteroides_uniformis	CP072255	3506136	snp	T	C	C:159 T:1	CDS	-	1274/1341	425/446	missense_variant c.1274A>G p.Gln425Arg	INE75_03013	argH	Argininosuccinate lyase
SRR23882966	UC	Bacteroides_uniformis	CP072255	3506989	snp	T	C	C:142 T:0	CDS	-	421/1341	141/446	missense_variant c.421A>G p.Ile141Val	INE75_03013	argH	Argininosuccinate lyase
SRR23882966	UC	Bacteroides_uniformis	CP072255	3507193	snp	A	G	G:133 A:0	CDS	-	217/1341	73/446	missense_variant c.217T>C p.Cys73Arg	INE75_03013	argH	Argininosuccinate lyase
SRR23882966	UC	Bacteroides_uniformis	CP072255	3510667	snp	G	T	T:140 G:0	CDS	+	625/1056	209/351	missense_variant c.625G>T p.Gly209Cys	INE75_03018	ribD	Riboflavin biosynthesis protein RibD
SRR23882966	UC	Bacteroides_uniformis	CP072255	3510790	complex	AT	GC	GC:131 AT:0	CDS	+	748/1056	250/351	missense_variant c.748_749delATinsGC p.Ile250Ala	INE75_03018	ribD	Riboflavin biosynthesis protein RibD
SRR23882966	UC	Bacteroides_uniformis	CP072255	3510843	complex	GCA	ACG	ACG:138 GCA:0	CDS	+	801/1056	267/351	missense_variant c.801_803delGCAinsACG p.Gln268Arg	INE75_03018	ribD	Riboflavin biosynthesis protein RibD
SRR23882966	UC	Bacteroides_uniformis	CP072255	3510862	snp	A	C	C:146 A:0	CDS	+	820/1056	274/351	missense_variant c.820A>C p.Ile274Leu	INE75_03018	ribD	Riboflavin biosynthesis protein RibD
SRR23882966	UC	Bacteroides_uniformis	CP072255	3510872	snp	T	C	C:135 T:0	CDS	+	830/1056	277/351	missense_variant c.830T>C p.Met277Thr	INE75_03018	ribD	Riboflavin biosynthesis protein RibD
SRR23882966	UC	Bacteroides_uniformis	CP072255	3516174	snp	A	G	G:94 A:0	CDS	+	97/516	33/171	missense_variant c.97A>G p.Lys33Glu	INE75_03022	skp	Chaperone protein Skp
SRR23882966	UC	Bacteroides_uniformis	CP072255	3516215	complex	ACAAG	GCAAT	GCAAT:114 ACAAG:0	CDS	+	138/516	46/171	missense_variant c.138_142delACAAGinsGCAAT p.Ala48Ser	INE75_03022	skp	Chaperone protein Skp
SRR23882966	UC	Bacteroides_uniformis	CP072255	3516494	complex	GGT	AGC	AGC:124 GGT:4	CDS	+	417/516	139/171	missense_variant c.417_419delGGTinsAGC p.Val140Ala	INE75_03022	skp	Chaperone protein Skp
SRR23882966	UC	Bacteroides_uniformis	CP072255	3517429	snp	T	C	C:126 T:0	CDS	+	92/840	31/279	missense_variant c.92T>C p.Val31Ala	INE75_03024	murI	Glutamate racemase
SRR23882966	UC	Bacteroides_uniformis	CP072255	3517882	snp	G	A	A:106 G:0	CDS	+	545/840	182/279	missense_variant c.545G>A p.Gly182Asp	INE75_03024	murI	Glutamate racemase
SRR23882966	UC	Bacteroides_uniformis	CP072255	3518515	snp	A	G	G:140 A:0	CDS	+	34/1080	12/359	missense_variant c.34A>G p.Ile12Val	INE75_03026	proB	Glutamate 5-kinase
SRR23882966	UC	Bacteroides_uniformis	CP072255	3518666	snp	A	G	G:139 A:0	CDS	+	185/1080	62/359	missense_variant c.185A>G p.His62Arg	INE75_03026	proB	Glutamate 5-kinase
SRR23882966	UC	Bacteroides_uniformis	CP072255	3519031	complex	GAG	AAT	AAT:117 GAG:0	CDS	+	550/1080	184/359	missense_variant c.550_552delGAGinsAAT p.Glu184Asn	INE75_03026	proB	Glutamate 5-kinase
SRR23882966	UC	Bacteroides_uniformis	CP072255	3519219	snp	T	G	G:140 T:0	CDS	+	738/1080	246/359	missense_variant c.738T>G p.Asn246Lys	INE75_03026	proB	Glutamate 5-kinase
SRR23882966	UC	Bacteroides_uniformis	CP072255	3519561	complex	GGA	AGC	AGC:128 GGA:0	CDS	+	1080/1080	360/359	splice_region_variant&stop_retained_variant c.1080_*2delGGAinsAGC p.361	INE75_03026	proB	Glutamate 5-kinase
SRR23882966	UC	Bacteroides_uniformis	CP072255	3519851	snp	T	C	C:147 T:0	CDS	+	224/1248	75/415	missense_variant c.224T>C p.Val75Ala	INE75_03027	proA	Gamma-glutamyl phosphate reductase
SRR23882966	UC	Bacteroides_uniformis	CP072255	3520499	snp	G	A	A:150 G:0	CDS	+	872/1248	291/415	missense_variant c.872G>A p.Arg291His	INE75_03027	proA	Gamma-glutamyl phosphate reductase
SRR23882966	UC	Bacteroides_uniformis	CP072255	3521413	snp	A	C	C:149 A:0	CDS	+	494/954	165/317	missense_variant c.494A>C p.Glu165Ala	INE75_03028	argF'	N-succinylornithine carbamoyltransferase
SRR23882966	UC	Bacteroides_uniformis	CP072255	3521572	snp	A	G	G:162 A:0	CDS	+	653/954	218/317	missense_variant c.653A>G p.His218Arg	INE75_03028	argF'	N-succinylornithine carbamoyltransferase
SRR23882966	UC	Bacteroides_uniformis	CP072255	3521815	snp	T	C	C:152 T:0	CDS	+	896/954	299/317	missense_variant c.896T>C p.Val299Ala	INE75_03028	argF'	N-succinylornithine carbamoyltransferase
SRR23882966	UC	Bacteroides_uniformis	CP072255	3524525	complex	GCA	TCG	TCG:133 GCA:0	CDS	-	713/981	237/326	missense_variant c.711_713delTGCinsCGA p.Ala238Glu	INE75_03032	ddlB	D-alanine--D-alanine ligase B
SRR23882966	UC	Bacteroides_uniformis	CP072255	3524661	snp	G	C	C:124 G:0	CDS	-	577/981	193/326	missense_variant c.577C>G p.Leu193Val	INE75_03032	ddlB	D-alanine--D-alanine ligase B
SRR23882966	UC	Bacteroides_uniformis	CP072255	3524691	snp	C	T	T:121 C:0	CDS	-	547/981	183/326	missense_variant c.547G>A p.Ala183Thr	INE75_03032	ddlB	D-alanine--D-alanine ligase B
SRR23882966	UC	Bacteroides_uniformis	CP072255	3525668	snp	C	T	T:168 C:0	CDS	-	637/1071	213/356	missense_variant c.637G>A p.Val213Ile	INE75_03033	rluD_2	Ribosomal large subunit pseudouridine synthase D
SRR23882966	UC	Bacteroides_uniformis	CP072255	3534005	snp	C	T	T:157 C:0	CDS	-	1129/1401	377/466	missense_variant c.1129G>A p.Glu377Lys	INE75_03043	phoB_3	Alkaline phosphatase 3
SRR23882966	UC	Bacteroides_uniformis	CP072255	3534010	snp	T	C	C:159 T:0	CDS	-	1124/1401	375/466	missense_variant c.1124A>G p.Asn375Ser	INE75_03043	phoB_3	Alkaline phosphatase 3
SRR23882966	UC	Bacteroides_uniformis	CP072255	3534303	mnp	AG	GA	GA:132 AG:0	CDS	-	831/1401	277/466	missense_variant c.830_831delCTinsTC p.Ala277Val	INE75_03043	phoB_3	Alkaline phosphatase 3
SRR23882966	UC	Bacteroides_uniformis	CP072255	3534517	snp	A	G	G:137 A:0	CDS	-	617/1401	206/466	missense_variant c.617T>C p.Val206Ala	INE75_03043	phoB_3	Alkaline phosphatase 3
SRR23882966	UC	Bacteroides_uniformis	CP072255	3543894	snp	T	C	C:131 T:0	CDS	-	764/765	255/254	splice_region_variant&stop_retained_variant c.764A>G p.Ter255Ter	INE75_03053	cdaA	Cyclic di-AMP synthase CdaA
SRR23882966	UC	Bacteroides_uniformis	CP072255	3545115	snp	A	T	T:117 A:1	CDS	-	421/852	141/283	missense_variant c.421T>A p.Leu141Met	INE75_03054	folP	Dihydropteroate synthase
SRR23882966	UC	Bacteroides_uniformis	CP072255	3545307	mnp	CA	AG	AG:118 CA:0	CDS	-	229/852	76/283	missense_variant c.228_229delTGinsCT p.Ala77Ser	INE75_03054	folP	Dihydropteroate synthase
SRR23882966	UC	Bacteroides_uniformis	CP072255	3545396	snp	A	G	G:132 A:0	CDS	-	140/852	47/283	missense_variant c.140T>C p.Val47Ala	INE75_03054	folP	Dihydropteroate synthase
SRR23882966	UC	Bacteroides_uniformis	CP072255	3545404	mnp	CG	TA	TA:127 CG:0	CDS	-	132/852	44/283	missense_variant c.131_132delCGinsTA p.Ala44Val	INE75_03054	folP	Dihydropteroate synthase
SRR23882966	UC	Bacteroides_uniformis	CP072255	3545908	complex	TGA	CGC	CGC:102 TGA:0	CDS	+	189/1299	63/432	missense_variant c.189_191delTGAinsCGC p.Glu64Ala	INE75_03055	murF	UDP-N-acetylmuramoyl-tripeptide--D-alanyl-D- alanine ligase
SRR23882966	UC	Bacteroides_uniformis	CP072255	3546890	snp	T	C	C:165 T:1	CDS	+	1171/1299	391/432	missense_variant c.1171T>C p.Ser391Pro	INE75_03055	murF	UDP-N-acetylmuramoyl-tripeptide--D-alanyl-D- alanine ligase
SRR23882966	UC	Bacteroides_uniformis	CP072255	3547001	mnp	GT	AC	AC:160 GT:0	CDS	+	1282/1299	428/432	missense_variant c.1282_1283delGTinsAC p.Val428Thr	INE75_03055	murF	UDP-N-acetylmuramoyl-tripeptide--D-alanyl-D- alanine ligase
SRR23882966	UC	Bacteroides_uniformis	CP072255	3552708	snp	T	C	C:147 T:0	CDS	-	236/660	79/219	missense_variant c.236A>G p.His79Arg	INE75_03060	lolD	Lipoprotein-releasing system ATP-binding protein LolD
SRR23882966	UC	Bacteroides_uniformis	CP072255	3556350	mnp	TT	AC	AC:137 TT:0	CDS	+	290/1008	97/335	missense_variant c.290_291delTTinsAC p.Phe97Tyr	INE75_03063	asd_2	Aspartate-semialdehyde dehydrogenase
SRR23882966	UC	Bacteroides_uniformis	CP072255	3556658	snp	G	A	A:144 G:1	CDS	+	598/1008	200/335	missense_variant c.598G>A p.Val200Ile	INE75_03063	asd_2	Aspartate-semialdehyde dehydrogenase
SRR23882966	UC	Bacteroides_uniformis	CP072255	3556669	snp	A	C	C:138 A:0	CDS	+	609/1008	203/335	missense_variant c.609A>C p.Glu203Asp	INE75_03063	asd_2	Aspartate-semialdehyde dehydrogenase
SRR23882966	UC	Bacteroides_uniformis	CP072255	3560303	snp	C	T	T:58 C:0	CDS	-	2098/3342	700/1113	missense_variant c.2098G>A p.Val700Ile	INE75_03065	susC_12	TonB-dependent receptor SusC
SRR23882966	UC	Bacteroides_uniformis	CP072255	3560357	complex	CC	TA	TA:50 CC:0	CDS	-	2044/3342	681/1113	missense_variant c.2043_2044delGGinsTA p.Val682Ile	INE75_03065	susC_12	TonB-dependent receptor SusC
SRR23882966	UC	Bacteroides_uniformis	CP072255	3560873	snp	T	C	C:121 T:0	CDS	-	1528/3342	510/1113	missense_variant c.1528A>G p.Ile510Val	INE75_03065	susC_12	TonB-dependent receptor SusC
SRR23882966	UC	Bacteroides_uniformis	CP072255	3561070	complex	CTG	GTA	GTA:129 CTG:0	CDS	-	1331/3342	443/1113	missense_variant c.1329_1331delCAGinsTAC p.Ser444Thr	INE75_03065	susC_12	TonB-dependent receptor SusC
SRR23882966	UC	Bacteroides_uniformis	CP072255	3561140	complex	GGTTC	TGTTT	TGTTT:127 GGTTC:0	CDS	-	1261/3342	419/1113	missense_variant c.1257_1261delGAACCinsAAACA p.Gln421Lys	INE75_03065	susC_12	TonB-dependent receptor SusC
SRR23882966	UC	Bacteroides_uniformis	CP072255	3562286	snp	C	T	T:140 C:0	CDS	-	115/3342	39/1113	missense_variant c.115G>A p.Asp39Asn	INE75_03065	susC_12	TonB-dependent receptor SusC
SRR23882966	UC	Bacteroides_uniformis	CP072255	3585990	snp	C	G	G:160 C:0	CDS	+	807/1320	269/439	missense_variant c.807C>G p.Asp269Glu	INE75_03080	lytB	Amidase enhancer
SRR23882966	UC	Bacteroides_uniformis	CP072255	3598452	complex	GGATTCACCGCTA	AGTCTCGCCATTC	AGTCTCGCCATTC:107 GGATTCACCGCTA:0	CDS	-	1194/1542	394/513	missense_variant c.1182_1194delTAGCGGTGAATCCinsGAATGGCGAGACT p.AspSerGlyGluSer394GluAsnGlyGluThr	INE75_03089	glyQS	Glycine--tRNA ligase
SRR23882966	UC	Bacteroides_uniformis	CP072255	3598471	snp	G	T	T:126 G:0	CDS	-	1175/1542	392/513	missense_variant c.1175C>A p.Thr392Lys	INE75_03089	glyQS	Glycine--tRNA ligase
SRR23882966	UC	Bacteroides_uniformis	CP072255	3598795	snp	C	G	G:201 C:0	CDS	-	851/1542	284/513	missense_variant c.851G>C p.Ser284Thr	INE75_03089	glyQS	Glycine--tRNA ligase
SRR23882966	UC	Bacteroides_uniformis	CP072255	3600249	snp	A	T	T:107 A:0	CDS	-	1972/2337	658/778	missense_variant c.1972T>A p.Ser658Thr	INE75_03090	bglB_1	Thermostable beta-glucosidase B
SRR23882966	UC	Bacteroides_uniformis	CP072255	3600874	snp	T	C	C:134 T:0	CDS	-	1347/2337	449/778	missense_variant c.1347A>G p.Ile449Met	INE75_03090	bglB_1	Thermostable beta-glucosidase B
SRR23882966	UC	Bacteroides_uniformis	CP072255	3601118	snp	T	C	C:123 T:0	CDS	-	1103/2337	368/778	missense_variant c.1103A>G p.Glu368Gly	INE75_03090	bglB_1	Thermostable beta-glucosidase B
SRR23882966	UC	Bacteroides_uniformis	CP072255	3601584	snp	C	T	T:146 C:0	CDS	-	637/2337	213/778	missense_variant c.637G>A p.Val213Ile	INE75_03090	bglB_1	Thermostable beta-glucosidase B
SRR23882966	UC	Bacteroides_uniformis	CP072255	3601668	snp	C	T	T:153 C:0	CDS	-	553/2337	185/778	missense_variant c.553G>A p.Val185Ile	INE75_03090	bglB_1	Thermostable beta-glucosidase B
SRR23882966	UC	Bacteroides_uniformis	CP072255	3601923	snp	C	T	T:104 C:0	CDS	-	298/2337	100/778	missense_variant c.298G>A p.Val100Ile	INE75_03090	bglB_1	Thermostable beta-glucosidase B
SRR23882966	UC	Bacteroides_uniformis	CP072255	3602066	snp	G	A	A:63 G:0	CDS	-	155/2337	52/778	missense_variant c.155C>T p.Ala52Val	INE75_03090	bglB_1	Thermostable beta-glucosidase B
SRR23882966	UC	Bacteroides_uniformis	CP072255	3602089	complex	GCGC	ATGT	ATGT:51 GCGC:0	CDS	-	132/2337	43/778	missense_variant c.129_132delGCGCinsACAT p.Arg44His	INE75_03090	bglB_1	Thermostable beta-glucosidase B
SRR23882966	UC	Bacteroides_uniformis	CP072255	3602417	complex	TTTTC	CTTAT	CTTAT:82 TTTTC:0	CDS	-	1014/1197	337/398	missense_variant c.1010_1014delGAAAAinsATAAG p.Gly337Asp	INE75_03091	axe1-6A_1	Carbohydrate acetyl esterase/feruloyl esterase
SRR23882966	UC	Bacteroides_uniformis	CP072255	3602471	complex	CCGCTGG	TTTCTGA	TTTCTGA:77 CCGCTGG:0	CDS	-	960/1197	318/398	missense_variant c.954_960delCCAGCGGinsTCAGAAA p.Arg320Lys	INE75_03091	axe1-6A_1	Carbohydrate acetyl esterase/feruloyl esterase
SRR23882966	UC	Bacteroides_uniformis	CP072255	3602636	complex	GAACTTCAC	AAACGTGAT	AAACGTGAT:35 GAACTTCAC:0	CDS	-	795/1197	263/398	missense_variant c.787_795delGTGAAGTTCinsATCACGTTT p.ValLys263IleThr	INE75_03091	axe1-6A_1	Carbohydrate acetyl esterase/feruloyl esterase
SRR23882966	UC	Bacteroides_uniformis	CP072255	3602662	snp	T	C	C:41 T:0	CDS	-	769/1197	257/398	missense_variant c.769A>G p.Thr257Ala	INE75_03091	axe1-6A_1	Carbohydrate acetyl esterase/feruloyl esterase
SRR23882966	UC	Bacteroides_uniformis	CP072255	3602894	complex	TTTTCTGTT	CTTCCTATC	CTTCCTATC:37 TTTTCTGTT:0	CDS	-	537/1197	177/398	missense_variant c.529_537delAACAGAAAAinsGATAGGAAG p.Asn177Asp	INE75_03091	axe1-6A_1	Carbohydrate acetyl esterase/feruloyl esterase
SRR23882966	UC	Bacteroides_uniformis	CP072255	3603185	complex	GGC	TGA	TGA:55 GGC:0	CDS	-	246/1197	82/398	missense_variant c.244_246delGCCinsTCA p.Ala82Ser	INE75_03091	axe1-6A_1	Carbohydrate acetyl esterase/feruloyl esterase
SRR23882966	UC	Bacteroides_uniformis	CP072255	3603245	complex	CGCCC	TGCCT	TGCCT:51 CGCCC:0	CDS	-	186/1197	61/398	missense_variant c.182_186delGGGCGinsAGGCA p.Arg61Lys	INE75_03091	axe1-6A_1	Carbohydrate acetyl esterase/feruloyl esterase
SRR23882966	UC	Bacteroides_uniformis	CP072255	3603281	complex	CTT	TTG	TTG:71 CTT:0	CDS	-	150/1197	50/398	missense_variant c.148_150delAAGinsCAA p.Lys50Gln	INE75_03091	axe1-6A_1	Carbohydrate acetyl esterase/feruloyl esterase
SRR23882966	UC	Bacteroides_uniformis	CP072255	3603395	mnp	AG	GA	GA:73 AG:0	CDS	-	36/1197	12/398	missense_variant c.35_36delCTinsTC p.Ala12Val	INE75_03091	axe1-6A_1	Carbohydrate acetyl esterase/feruloyl esterase
SRR23882966	UC	Bacteroides_uniformis	CP072255	3603408	complex	GCAGC	ACTGT	ACTGT:58 GCAGC:0	CDS	-	23/1197	7/398	missense_variant c.19_23delGCTGCinsACAGT p.AlaAla7ThrVal	INE75_03091	axe1-6A_1	Carbohydrate acetyl esterase/feruloyl esterase
SRR23882966	UC	Bacteroides_uniformis	CP072255	3603418	snp	T	A	A:58 T:0	CDS	-	13/1197	5/398	missense_variant c.13A>T p.Ile5Leu	INE75_03091	axe1-6A_1	Carbohydrate acetyl esterase/feruloyl esterase
SRR23882966	UC	Bacteroides_uniformis	CP072255	3613849	snp	T	C	C:92 T:0	CDS	-	1474/1479	492/492	missense_variant c.1474A>G p.Arg492Gly	INE75_03099	glpK	Glycerol kinase
SRR23882966	UC	Bacteroides_uniformis	CP072255	3613892	complex	TTCTACCTGTGATAGGTTACTT	CTCCATCAGTGGTAAGTTGCCC	CTCCATCAGTGGTAAGTTGCCC:53 TTCTACCTGTGATAGGTTACTT:0	CDS	-	1431/1479	470/492	missense_variant c.1410_1431delAAGTAACCTATCACAGGTAGAAinsGGGCAACTTACCACTGATGGAG p.SerAsnLeuSerGlnVal471GlyAsnLeuProLeuMet	INE75_03099	glpK	Glycerol kinase
SRR23882966	UC	Bacteroides_uniformis	CP072255	3613951	complex	ACACCTGC	CCACTTGT	CCACTTGT:77 ACACCTGC:0	CDS	-	1372/1479	455/492	missense_variant c.1365_1372delGCAGGTGTinsACAAGTGG p.Ser458Ala	INE75_03099	glpK	Glycerol kinase
SRR23882966	UC	Bacteroides_uniformis	CP072255	3614105	complex	ATCGGCT	GTCAACC	GTCAACC:51 ATCGGCT:0	CDS	-	1218/1479	404/492	missense_variant c.1212_1218delAGCCGATinsGGTTGAC p.Ala405Val	INE75_03099	glpK	Glycerol kinase
SRR23882966	UC	Bacteroides_uniformis	CP072255	3614116	snp	C	T	T:51 C:0	CDS	-	1207/1479	403/492	missense_variant c.1207G>A p.Val403Ile	INE75_03099	glpK	Glycerol kinase
SRR23882966	UC	Bacteroides_uniformis	CP072255	3614142	snp	C	G	G:70 C:0	CDS	-	1181/1479	394/492	missense_variant c.1181G>C p.Ser394Thr	INE75_03099	glpK	Glycerol kinase
SRR23882966	UC	Bacteroides_uniformis	CP072255	3614154	complex	CTGACC	TTGATT	TTGATT:63 CTGACC:0	CDS	-	1169/1479	388/492	missense_variant c.1164_1169delGGTCAGinsAATCAA p.ValArg389IleLys	INE75_03099	glpK	Glycerol kinase
SRR23882966	UC	Bacteroides_uniformis	CP072255	3614235	snp	C	T	T:48 C:0	CDS	-	1088/1479	363/492	missense_variant c.1088G>A p.Gly363Glu	INE75_03099	glpK	Glycerol kinase
SRR23882966	UC	Bacteroides_uniformis	CP072255	3614254	snp	C	T	T:48 C:0	CDS	-	1069/1479	357/492	missense_variant c.1069G>A p.Val357Ile	INE75_03099	glpK	Glycerol kinase
SRR23882966	UC	Bacteroides_uniformis	CP072255	3615200	complex	GGATTT	AGTTCG	AGTTCG:35 GGATTT:0	CDS	-	123/1479	40/492	missense_variant c.118_123delAAATCCinsCGAACT p.LysSer40ArgThr	INE75_03099	glpK	Glycerol kinase
SRR23882966	UC	Bacteroides_uniformis	CP072255	3615319	snp	C	T	T:35 C:0	CDS	-	4/1479	2/492	missense_variant c.4G>A p.Glu2Lys	INE75_03099	glpK	Glycerol kinase
SRR23882966	UC	Bacteroides_uniformis	CP072255	3615502	mnp	GC	TT	TT:49 GC:0	CDS	-	793/924	264/307	missense_variant c.792_793delGCinsAA p.His265Asn	INE75_03100	aptB_2	Apulose-4-phosphate transketolase subunit B
SRR23882966	UC	Bacteroides_uniformis	CP072255	3615627	snp	G	A	A:67 G:0	CDS	-	668/924	223/307	missense_variant c.668C>T p.Ser223Phe	INE75_03100	aptB_2	Apulose-4-phosphate transketolase subunit B
SRR23882966	UC	Bacteroides_uniformis	CP072255	3615648	complex	GCC	ACT	ACT:55 GCC:0	CDS	-	647/924	215/307	missense_variant c.645_647delGGCinsAGT p.Ala216Val	INE75_03100	aptB_2	Apulose-4-phosphate transketolase subunit B
SRR23882966	UC	Bacteroides_uniformis	CP072255	3615664	complex	CGCGT	TACGC	TACGC:49 CGCGT:0	CDS	-	631/924	209/307	missense_variant c.627_631delACGCGinsGCGTA p.Glu211Lys	INE75_03100	aptB_2	Apulose-4-phosphate transketolase subunit B
SRR23882966	UC	Bacteroides_uniformis	CP072255	3615673	snp	T	C	C:52 T:0	CDS	-	622/924	208/307	missense_variant c.622A>G p.Lys208Glu	INE75_03100	aptB_2	Apulose-4-phosphate transketolase subunit B
SRR23882966	UC	Bacteroides_uniformis	CP072255	3615683	complex	CTGACGTGTG	TTGATGTGCA	TTGATGTGCA:48 CTGACGTGTG:0	CDS	-	612/924	201/307	missense_variant c.603_612delCACACGTCAGinsTGCACATCAA p.ThrArg202AlaHis	INE75_03100	aptB_2	Apulose-4-phosphate transketolase subunit B
SRR23882966	UC	Bacteroides_uniformis	CP072255	3615765	snp	G	A	A:58 G:0	CDS	-	530/924	177/307	missense_variant c.530C>T p.Ala177Val	INE75_03100	aptB_2	Apulose-4-phosphate transketolase subunit B
SRR23882966	UC	Bacteroides_uniformis	CP072255	3615847	snp	C	T	T:84 C:0	CDS	-	448/924	150/307	missense_variant c.448G>A p.Val150Ile	INE75_03100	aptB_2	Apulose-4-phosphate transketolase subunit B
SRR23882966	UC	Bacteroides_uniformis	CP072255	3615853	snp	G	A	A:86 G:0	CDS	-	442/924	148/307	missense_variant c.442C>T p.Leu148Phe	INE75_03100	aptB_2	Apulose-4-phosphate transketolase subunit B
SRR23882966	UC	Bacteroides_uniformis	CP072255	3616313	complex	CCTTAATT	TTTTTATC	TTTTTATC:52 CCTTAATT:0	CDS	-	817/834	270/277	missense_variant c.810_817delAATTAAGGinsGATAAAAA p.Asp273Asn	INE75_03101	aptA_2	Apulose-4-phosphate transketolase subunit A
SRR23882966	UC	Bacteroides_uniformis	CP072255	3616335	complex	TT	CC	CC:59 TT:0	CDS	-	795/834	265/277	missense_variant c.794_795delAAinsGG p.Gln265Arg	INE75_03101	aptA_2	Apulose-4-phosphate transketolase subunit A
SRR23882966	UC	Bacteroides_uniformis	CP072255	3616345	snp	T	A	A:74 T:0	CDS	-	785/834	262/277	missense_variant c.785A>T p.Gln262Leu	INE75_03101	aptA_2	Apulose-4-phosphate transketolase subunit A
SRR23882966	UC	Bacteroides_uniformis	CP072255	3616362	complex	AC	GT	GT:67 AC:0	CDS	-	768/834	256/277	missense_variant c.767_768delGTinsAC p.Ser256Asn	INE75_03101	aptA_2	Apulose-4-phosphate transketolase subunit A
SRR23882966	UC	Bacteroides_uniformis	CP072255	3616449	complex	GTGACGG	ATGGTGA	ATGGTGA:88 GTGACGG:0	CDS	-	681/834	225/277	missense_variant c.675_681delCCGTCACinsTCACCAT p.Arg226His	INE75_03101	aptA_2	Apulose-4-phosphate transketolase subunit A
SRR23882966	UC	Bacteroides_uniformis	CP072255	3616545	complex	GCGATCAT	ACGGTCAC	ACGGTCAC:89 GCGATCAT:0	CDS	-	585/834	193/277	missense_variant c.578_585delATGATCGCinsGTGACCGT p.His193Arg	INE75_03101	aptA_2	Apulose-4-phosphate transketolase subunit A
SRR23882966	UC	Bacteroides_uniformis	CP072255	3616586	complex	TTCCG	CTCCA	CTCCA:101 TTCCG:0	CDS	-	544/834	180/277	missense_variant c.540_544delCGGAAinsTGGAG p.Asn182Asp	INE75_03101	aptA_2	Apulose-4-phosphate transketolase subunit A
SRR23882966	UC	Bacteroides_uniformis	CP072255	3616619	complex	TAGCC	CAGCT	CAGCT:88 TAGCC:0	CDS	-	511/834	169/277	missense_variant c.507_511delGGCTAinsAGCTG p.Ile171Val	INE75_03101	aptA_2	Apulose-4-phosphate transketolase subunit A
SRR23882966	UC	Bacteroides_uniformis	CP072255	3616635	complex	TAATCTA	CAACTTG	CAACTTG:79 TAATCTA:0	CDS	-	495/834	163/277	missense_variant c.489_495delTAGATTAinsCAAGTTG p.Arg164Lys	INE75_03101	aptA_2	Apulose-4-phosphate transketolase subunit A
SRR23882966	UC	Bacteroides_uniformis	CP072255	3616724	complex	CCCTGTTG	TCCTTTTA	TCCTTTTA:71 CCCTGTTG:0	CDS	-	406/834	133/277	missense_variant c.399_406delCAACAGGGinsTAAAAGGA p.AsnArgAsp134LysArgAsn	INE75_03101	aptA_2	Apulose-4-phosphate transketolase subunit A
SRR23882966	UC	Bacteroides_uniformis	CP072255	3616740	complex	GGCAGCTATC	AGCTGCCATA	AGCTGCCATA:69 GGCAGCTATC:0	CDS	-	390/834	127/277	missense_variant c.381_390delGATAGCTGCCinsTATGGCAGCT p.Ile128Met	INE75_03101	aptA_2	Apulose-4-phosphate transketolase subunit A
SRR23882966	UC	Bacteroides_uniformis	CP072255	3616878	complex	TGTTATAAACCCTT	AGCCATGAATCCTC	AGCCATGAATCCTC:55 TGTTATAAACCCTT:0	CDS	-	252/834	80/277	missense_variant c.239_252delAAGGGTTTATAACAinsGAGGATTCATGGCT p.LysGlyPheIleThr80ArgGlyPheMetAla	INE75_03101	aptA_2	Apulose-4-phosphate transketolase subunit A
SRR23882966	UC	Bacteroides_uniformis	CP072255	3616961	complex	CATCT	TATCC	TATCC:40 CATCT:0	CDS	-	169/834	55/277	missense_variant c.165_169delAGATGinsGGATA p.Asp57Asn	INE75_03101	aptA_2	Apulose-4-phosphate transketolase subunit A
SRR23882966	UC	Bacteroides_uniformis	CP072255	3617110	complex	GTC	ATT	ATT:51 GTC:0	CDS	-	20/834	6/277	missense_variant c.18_20delGACinsAAT p.Thr7Ile	INE75_03101	aptA_2	Apulose-4-phosphate transketolase subunit A
SRR23882966	UC	Bacteroides_uniformis	CP072255	3617126	snp	T	C	C:49 T:0	CDS	-	4/834	2/277	missense_variant c.4A>G p.Lys2Glu	INE75_03101	aptA_2	Apulose-4-phosphate transketolase subunit A
SRR23882966	UC	Bacteroides_uniformis	CP072255	3617396	snp	G	A	A:54 G:0	CDS	+	13/615	5/204	missense_variant c.13G>A p.Val5Ile	INE75_03102	ribB	3,4-dihydroxy-2-butanone 4-phosphate synthase
SRR23882966	UC	Bacteroides_uniformis	CP072255	3617410	mnp	AG	CA	CA:60 AG:0	CDS	+	27/615	9/204	missense_variant c.27_28delAGinsCA p.Glu10Lys	INE75_03102	ribB	3,4-dihydroxy-2-butanone 4-phosphate synthase
SRR23882966	UC	Bacteroides_uniformis	CP072255	3617575	complex	CA	TG	TG:61 CA:0	CDS	+	192/615	64/204	missense_variant c.192_193delCAinsTG p.Lys65Glu	INE75_03102	ribB	3,4-dihydroxy-2-butanone 4-phosphate synthase
SRR23882966	UC	Bacteroides_uniformis	CP072255	3617590	complex	GCCCCCA	ATACCCG	ATACCCG:60 GCCCCCA:0	CDS	+	207/615	69/204	missense_variant c.207_213delGCCCCCAinsATACCCG p.Pro70Tyr	INE75_03102	ribB	3,4-dihydroxy-2-butanone 4-phosphate synthase
SRR23882966	UC	Bacteroides_uniformis	CP072255	3617786	complex	GAC	AAT	AAT:88 GAC:0	CDS	+	403/615	135/204	missense_variant c.403_405delGACinsAAT p.Asp135Asn	INE75_03102	ribB	3,4-dihydroxy-2-butanone 4-phosphate synthase
SRR23882966	UC	Bacteroides_uniformis	CP072255	3617926	complex	GGCAA	AGCAG	AGCAG:44 GGCAA:0	CDS	+	543/615	181/204	missense_variant c.543_547delGGCAAinsAGCAG p.MetAlaLys181IleAlaGlu	INE75_03102	ribB	3,4-dihydroxy-2-butanone 4-phosphate synthase
SRR23882966	UC	Bacteroides_uniformis	CP072255	3618221	complex	TCAGAC	CCAAAA	CCAAAA:64 TCAGAC:0	CDS	+	216/762	72/253	missense_variant c.216_221delTCAGACinsCCAAAA p.Thr74Asn	INE75_03103	srlR	Glucitol operon repressor
SRR23882966	UC	Bacteroides_uniformis	CP072255	3618256	snp	A	G	G:82 A:0	CDS	+	251/762	84/253	missense_variant c.251A>G p.Gln84Arg	INE75_03103	srlR	Glucitol operon repressor
SRR23882966	UC	Bacteroides_uniformis	CP072255	3618263	complex	AGCG	GGTA	GGTA:72 AGCG:0	CDS	+	258/762	86/253	missense_variant c.258_261delAGCGinsGGTA p.Ala87Val	INE75_03103	srlR	Glucitol operon repressor
SRR23882966	UC	Bacteroides_uniformis	CP072255	3618276	complex	AGT	CGC	CGC:86 AGT:0	CDS	+	271/762	91/253	missense_variant c.271_273delAGTinsCGC p.Ser91Arg	INE75_03103	srlR	Glucitol operon repressor
SRR23882966	UC	Bacteroides_uniformis	CP072255	3618415	snp	A	C	C:120 A:0	CDS	+	410/762	137/253	missense_variant c.410A>C p.Asn137Thr	INE75_03103	srlR	Glucitol operon repressor
SRR23882966	UC	Bacteroides_uniformis	CP072255	3620523	complex	CC	TT	TT:49 CC:0	CDS	+	12/1104	4/367	missense_variant c.12_13delCCinsTT p.Leu5Phe	INE75_03105	xsa_1	Xylosidase/arabinosidase
SRR23882966	UC	Bacteroides_uniformis	CP072255	3620536	snp	G	A	A:41 G:0	CDS	+	25/1104	9/367	missense_variant c.25G>A p.Ala9Thr	INE75_03105	xsa_1	Xylosidase/arabinosidase
SRR23882966	UC	Bacteroides_uniformis	CP072255	3620542	complex	GTCTTAT	TTTTTAC	TTTTTAC:31 GTCTTAT:0	CDS	+	31/1104	11/367	missense_variant c.31_37delGTCTTATinsTTTTTAC p.Val11Phe	INE75_03105	xsa_1	Xylosidase/arabinosidase
SRR23882966	UC	Bacteroides_uniformis	CP072255	3620563	snp	G	A	A:44 G:0	CDS	+	52/1104	18/367	missense_variant c.52G>A p.Ala18Thr	INE75_03105	xsa_1	Xylosidase/arabinosidase
SRR23882966	UC	Bacteroides_uniformis	CP072255	3620575	complex	GATAAG	AAC	AAC:48 GATAAG:0	CDS	+	64/1104	22/367	missense_variant&conservative_inframe_deletion c.64_69delGATAAGinsAAC p.Asp22_Lys23delinsAsn	INE75_03105	xsa_1	Xylosidase/arabinosidase
SRR23882966	UC	Bacteroides_uniformis	CP072255	3620591	snp	T	C	C:69 T:0	CDS	+	80/1104	27/367	missense_variant c.80T>C p.Val27Ala	INE75_03105	xsa_1	Xylosidase/arabinosidase
SRR23882966	UC	Bacteroides_uniformis	CP072255	3620657	snp	T	A	A:109 T:1	CDS	+	146/1104	49/367	missense_variant c.146T>A p.Phe49Tyr	INE75_03105	xsa_1	Xylosidase/arabinosidase
SRR23882966	UC	Bacteroides_uniformis	CP072255	3620683	mnp	CA	TC	TC:131 CA:0	CDS	+	172/1104	58/367	missense_variant c.172_173delCAinsTC p.Gln58Ser	INE75_03105	xsa_1	Xylosidase/arabinosidase
SRR23882966	UC	Bacteroides_uniformis	CP072255	3620729	complex	AAGAT	CAGAC	CAGAC:126 AAGAT:0	CDS	+	218/1104	73/367	missense_variant c.218_222delAAGATinsCAGAC p.Lys73Thr	INE75_03105	xsa_1	Xylosidase/arabinosidase
SRR23882966	UC	Bacteroides_uniformis	CP072255	3620743	snp	G	A	A:142 G:0	CDS	+	232/1104	78/367	missense_variant c.232G>A p.Val78Ile	INE75_03105	xsa_1	Xylosidase/arabinosidase
SRR23882966	UC	Bacteroides_uniformis	CP072255	3620863	snp	C	A	A:123 C:0	CDS	+	352/1104	118/367	missense_variant c.352C>A p.Gln118Lys	INE75_03105	xsa_1	Xylosidase/arabinosidase
SRR23882966	UC	Bacteroides_uniformis	CP072255	3620928	complex	TTTGTCCGACCGC	CCTGTTCAACCAA	CCTGTTCAACCAA:86 TTTGTCCGACCGC:0	CDS	+	417/1104	139/367	missense_variant c.417_429delTTTGTCCGACCGCinsCCTGTTCAACCAA p.SerAspArg141PheAsnGln	INE75_03105	xsa_1	Xylosidase/arabinosidase
SRR23882966	UC	Bacteroides_uniformis	CP072255	3621072	complex	CAAAAC	TAAAGA	TAAAGA:139 CAAAAC:0	CDS	+	561/1104	187/367	missense_variant c.561_566delCAAAACinsTAAAGA p.Thr189Glu	INE75_03105	xsa_1	Xylosidase/arabinosidase
SRR23882966	UC	Bacteroides_uniformis	CP072255	3621148	snp	G	A	A:126 G:0	CDS	+	637/1104	213/367	missense_variant c.637G>A p.Val213Ile	INE75_03105	xsa_1	Xylosidase/arabinosidase
SRR23882966	UC	Bacteroides_uniformis	CP072255	3621184	complex	AAAACG	CAGACA	CAGACA:90 AAAACG:0	CDS	+	673/1104	225/367	missense_variant c.673_678delAAAACGinsCAGACA p.Lys225Gln	INE75_03105	xsa_1	Xylosidase/arabinosidase
SRR23882966	UC	Bacteroides_uniformis	CP072255	3621208	snp	A	G	G:100 A:0	CDS	+	697/1104	233/367	missense_variant c.697A>G p.Lys233Glu	INE75_03105	xsa_1	Xylosidase/arabinosidase
SRR23882966	UC	Bacteroides_uniformis	CP072255	3621232	snp	A	T	T:92 A:0	CDS	+	721/1104	241/367	missense_variant c.721A>T p.Thr241Ser	INE75_03105	xsa_1	Xylosidase/arabinosidase
SRR23882966	UC	Bacteroides_uniformis	CP072255	3621273	snp	G	C	C:82 G:1	CDS	+	762/1104	254/367	missense_variant c.762G>C p.Met254Ile	INE75_03105	xsa_1	Xylosidase/arabinosidase
SRR23882966	UC	Bacteroides_uniformis	CP072255	3621279	complex	ACACGGG	GCACAAA	GCACAAA:69 ACACGGG:0	CDS	+	768/1104	256/367	missense_variant c.768_774delACACGGGinsGCACAAA p.Gly258Lys	INE75_03105	xsa_1	Xylosidase/arabinosidase
SRR23882966	UC	Bacteroides_uniformis	CP072255	3621360	complex	AAGTCCT	GAACCCC	GAACCCC:65 AAGTCCT:0	CDS	+	849/1104	283/367	missense_variant c.849_855delAAGTCCTinsGAACCCC p.Ser284Asn	INE75_03105	xsa_1	Xylosidase/arabinosidase
SRR23882966	UC	Bacteroides_uniformis	CP072255	3621542	complex	CCATAGAC	TGGCAGAA	TGGCAGAA:32 CCATAGAC:0	CDS	+	1031/1104	344/367	missense_variant c.1031_1038delCCATAGACinsTGGCAGAA p.ProIleAsp344LeuAlaGlu	INE75_03105	xsa_1	Xylosidase/arabinosidase
SRR23882966	UC	Bacteroides_uniformis	CP072255	3705760	snp	T	C	C:131 T:0	CDS	-	371/438	124/145	missense_variant c.371A>G p.Gln124Arg	INE75_03151	dut	Deoxyuridine 5'-triphosphate nucleotidohydrolase
SRR23882966	UC	Bacteroides_uniformis	CP072255	3706448	snp	A	G	G:143 A:0	CDS	+	106/1326	36/441	missense_variant c.106A>G p.Ile36Val	INE75_03152	dgt	Deoxyguanosinetriphosphate triphosphohydrolase
SRR23882966	UC	Bacteroides_uniformis	CP072255	3706772	snp	T	G	G:153 T:0	CDS	+	430/1326	144/441	missense_variant c.430T>G p.Ser144Ala	INE75_03152	dgt	Deoxyguanosinetriphosphate triphosphohydrolase
SRR23882966	UC	Bacteroides_uniformis	CP072255	3707012	snp	G	A	A:129 G:0	CDS	+	670/1326	224/441	missense_variant c.670G>A p.Asp224Asn	INE75_03152	dgt	Deoxyguanosinetriphosphate triphosphohydrolase
SRR23882966	UC	Bacteroides_uniformis	CP072255	3707175	snp	A	G	G:138 A:0	CDS	+	833/1326	278/441	missense_variant c.833A>G p.Gln278Arg	INE75_03152	dgt	Deoxyguanosinetriphosphate triphosphohydrolase
SRR23882966	UC	Bacteroides_uniformis	CP072255	3707397	snp	G	A	A:152 G:0	CDS	+	1055/1326	352/441	missense_variant c.1055G>A p.Arg352Lys	INE75_03152	dgt	Deoxyguanosinetriphosphate triphosphohydrolase
SRR23882966	UC	Bacteroides_uniformis	CP072255	3707485	mnp	GC	AT	AT:133 GC:0	CDS	+	1143/1326	381/441	missense_variant c.1143_1144delGCinsAT p.Arg382Cys	INE75_03152	dgt	Deoxyguanosinetriphosphate triphosphohydrolase
SRR23882966	UC	Bacteroides_uniformis	CP072255	3709788	snp	A	G	G:115 A:0	CDS	+	37/504	13/167	missense_variant c.37A>G p.Ile13Val	INE75_03155	sigH_1	ECF RNA polymerase sigma factor SigH
SRR23882966	UC	Bacteroides_uniformis	CP072255	3713705	snp	G	A	A:148 G:0	CDS	+	460/477	154/158	missense_variant c.460G>A p.Asp154Asn	INE75_03158	mraZ	Transcriptional regulator MraZ
SRR23882966	UC	Bacteroides_uniformis	CP072255	3714582	snp	A	G	G:147 A:0	CDS	+	853/924	285/307	missense_variant c.853A>G p.Lys285Glu	INE75_03159	rsmH	Ribosomal RNA small subunit methyltransferase H
SRR23882966	UC	Bacteroides_uniformis	CP072255	3714639	snp	A	G	G:172 A:0	CDS	+	910/924	304/307	missense_variant c.910A>G p.Ile304Val	INE75_03159	rsmH	Ribosomal RNA small subunit methyltransferase H
SRR23882966	UC	Bacteroides_uniformis	CP072255	3716254	snp	T	C	C:121 T:0	CDS	+	1178/2163	393/720	missense_variant c.1178T>C p.Leu393Pro	INE75_03161	spoVD	Stage V sporulation protein D
SRR23882966	UC	Bacteroides_uniformis	CP072255	3716417	complex	CATA	TATG	TATG:127 CATA:0	CDS	+	1341/2163	447/720	missense_variant c.1341_1344delCATAinsTATG p.Ile448Met	INE75_03161	spoVD	Stage V sporulation protein D
SRR23882966	UC	Bacteroides_uniformis	CP072255	3717325	snp	A	G	G:97 A:0	CDS	+	41/1449	14/482	missense_variant c.41A>G p.Gln14Arg	INE75_03162	murE	UDP-N-acetylmuramoyl-L-alanyl-D-glutamate--2, 6-diaminopimelate ligase
SRR23882966	UC	Bacteroides_uniformis	CP072255	3719273	snp	A	G	G:130 A:0	CDS	+	418/1269	140/422	missense_variant c.418A>G p.Ile140Val	INE75_03163	mraY	Phospho-N-acetylmuramoyl-pentapeptide- transferase
SRR23882966	UC	Bacteroides_uniformis	CP072255	3720343	snp	G	C	C:116 G:0	CDS	+	121/1332	41/443	missense_variant c.121G>C p.Val41Leu	INE75_03164	murD	UDP-N-acetylmuramoylalanine--D-glutamate ligase
SRR23882966	UC	Bacteroides_uniformis	CP072255	3720835	snp	T	C	C:173 T:0	CDS	+	613/1332	205/443	missense_variant c.613T>C p.Ser205Pro	INE75_03164	murD	UDP-N-acetylmuramoylalanine--D-glutamate ligase
SRR23882966	UC	Bacteroides_uniformis	CP072255	3721522	snp	G	A	A:141 G:0	CDS	+	1300/1332	434/443	missense_variant c.1300G>A p.Asp434Asn	INE75_03164	murD	UDP-N-acetylmuramoylalanine--D-glutamate ligase
SRR23882966	UC	Bacteroides_uniformis	CP072255	3723764	snp	G	A	A:126 G:0	CDS	+	703/1224	235/407	missense_variant c.703G>A p.Val235Ile	INE75_03166	murG	UDP-N-acetylglucosamine--N-acetylmuramyl- (pentapeptide) pyrophosphoryl-undecaprenol N-acetylglucosamine transferase
SRR23882966	UC	Bacteroides_uniformis	CP072255	3724595	snp	A	G	G:114 A:0	CDS	+	241/1446	81/481	missense_variant c.241A>G p.Asn81Asp	INE75_03167	murC	UDP-N-acetylmuramate--L-alanine ligase
SRR23882966	UC	Bacteroides_uniformis	CP072255	3724665	snp	A	G	G:120 A:0	CDS	+	311/1446	104/481	missense_variant c.311A>G p.Glu104Gly	INE75_03167	murC	UDP-N-acetylmuramate--L-alanine ligase
SRR23882966	UC	Bacteroides_uniformis	CP072255	3724699	complex	TTTCG	CTTCA	CTTCA:110 TTTCG:0	CDS	+	345/1446	115/481	missense_variant c.345_349delTTTCGinsCTTCA p.Asp117Asn	INE75_03167	murC	UDP-N-acetylmuramate--L-alanine ligase
SRR23882966	UC	Bacteroides_uniformis	CP072255	3724839	snp	T	C	C:145 T:0	CDS	+	485/1446	162/481	missense_variant c.485T>C p.Ile162Thr	INE75_03167	murC	UDP-N-acetylmuramate--L-alanine ligase
SRR23882966	UC	Bacteroides_uniformis	CP072255	3725141	snp	T	C	C:152 T:0	CDS	+	787/1446	263/481	missense_variant c.787T>C p.Cys263Arg	INE75_03167	murC	UDP-N-acetylmuramate--L-alanine ligase
SRR23882966	UC	Bacteroides_uniformis	CP072255	3725991	snp	A	G	G:126 A:0	CDS	+	199/738	67/245	missense_variant c.199A>G p.Ile67Val	INE75_03168	ftsQ	Cell division protein FtsQ
SRR23882966	UC	Bacteroides_uniformis	CP072255	3726121	snp	C	T	T:152 C:0	CDS	+	329/738	110/245	missense_variant c.329C>T p.Thr110Ile	INE75_03168	ftsQ	Cell division protein FtsQ
SRR23882966	UC	Bacteroides_uniformis	CP072255	3726181	snp	C	T	T:132 C:0	CDS	+	389/738	130/245	missense_variant c.389C>T p.Thr130Ile	INE75_03168	ftsQ	Cell division protein FtsQ
SRR23882966	UC	Bacteroides_uniformis	CP072255	3731609	snp	C	T	T:132 C:0	CDS	+	251/255	84/84	missense_variant c.251C>T p.Ala84Val	INE75_03174	rpsT	30S ribosomal protein S20
SRR23882966	UC	Bacteroides_uniformis	CP072255	3731927	snp	A	G	G:118 A:0	CDS	+	109/1962	37/653	missense_variant c.109A>G p.Asn37Asp	INE75_03175	gyrB_1	DNA gyrase subunit B
SRR23882966	UC	Bacteroides_uniformis	CP072255	3737765	snp	C	T	T:125 C:0	CDS	-	166/609	56/202	missense_variant c.166G>A p.Ala56Thr	INE75_03179	rnhB	Ribonuclease HII
SRR23882966	UC	Bacteroides_uniformis	CP072255	3745500	snp	G	A	A:127 G:0	CDS	+	55/2010	19/669	missense_variant c.55G>A p.Ala19Thr	INE75_03184	ygjK_1	Glucosidase YgjK
SRR23882966	UC	Bacteroides_uniformis	CP072255	3748539	snp	G	A	A:125 G:0	CDS	+	1009/3237	337/1078	missense_variant c.1009G>A p.Ala337Thr	INE75_03185	lacZ_4	Beta-galactosidase
SRR23882966	UC	Bacteroides_uniformis	CP072255	3749670	snp	A	G	G:153 A:0	CDS	+	2140/3237	714/1078	missense_variant c.2140A>G p.Ile714Val	INE75_03185	lacZ_4	Beta-galactosidase
SRR23882966	UC	Bacteroides_uniformis	CP072255	3749703	snp	A	T	T:158 A:0	CDS	+	2173/3237	725/1078	missense_variant c.2173A>T p.Thr725Ser	INE75_03185	lacZ_4	Beta-galactosidase
SRR23882966	UC	Bacteroides_uniformis	CP072255	3749787	snp	T	G	G:149 T:0	CDS	+	2257/3237	753/1078	missense_variant c.2257T>G p.Ser753Ala	INE75_03185	lacZ_4	Beta-galactosidase
SRR23882966	UC	Bacteroides_uniformis	CP072255	3749857	snp	G	C	C:151 G:0	CDS	+	2327/3237	776/1078	missense_variant c.2327G>C p.Ser776Thr	INE75_03185	lacZ_4	Beta-galactosidase
SRR23882966	UC	Bacteroides_uniformis	CP072255	3750067	snp	T	C	C:146 T:0	CDS	+	2537/3237	846/1078	missense_variant c.2537T>C p.Val846Ala	INE75_03185	lacZ_4	Beta-galactosidase
SRR23882966	UC	Bacteroides_uniformis	CP072255	3750108	snp	A	G	G:142 A:0	CDS	+	2578/3237	860/1078	missense_variant c.2578A>G p.Ser860Gly	INE75_03185	lacZ_4	Beta-galactosidase
SRR23882966	UC	Bacteroides_uniformis	CP072255	3751189	snp	A	C	C:130 A:0	CDS	+	46/603	16/200	missense_variant c.46A>C p.Ile16Leu	INE75_03187	lysO_1	Lysine exporter LysO
SRR23882966	UC	Bacteroides_uniformis	CP072255	3751868	snp	A	G	G:149 A:0	CDS	+	50/3144	17/1047	missense_variant c.50A>G p.Asp17Gly	INE75_03188	lacZ_5	Beta-galactosidase
SRR23882966	UC	Bacteroides_uniformis	CP072255	3751902	complex	GCAAG	ACAAA	ACAAA:136 GCAAG:0	CDS	+	84/3144	28/1047	missense_variant c.84_88delGCAAGinsACAAA p.Val30Ile	INE75_03188	lacZ_5	Beta-galactosidase
SRR23882966	UC	Bacteroides_uniformis	CP072255	3752233	snp	A	G	G:154 A:1	CDS	+	415/3144	139/1047	missense_variant c.415A>G p.Thr139Ala	INE75_03188	lacZ_5	Beta-galactosidase
SRR23882966	UC	Bacteroides_uniformis	CP072255	3752630	snp	G	A	A:139 G:0	CDS	+	812/3144	271/1047	missense_variant c.812G>A p.Arg271Gln	INE75_03188	lacZ_5	Beta-galactosidase
SRR23882966	UC	Bacteroides_uniformis	CP072255	3752707	snp	G	A	A:134 G:0	CDS	+	889/3144	297/1047	missense_variant c.889G>A p.Ala297Thr	INE75_03188	lacZ_5	Beta-galactosidase
SRR23882966	UC	Bacteroides_uniformis	CP072255	3752745	complex	CTTCC	GTTCA	GTTCA:123 CTTCC:0	CDS	+	927/3144	309/1047	missense_variant c.927_931delCTTCCinsGTTCA p.Pro311Thr	INE75_03188	lacZ_5	Beta-galactosidase
SRR23882966	UC	Bacteroides_uniformis	CP072255	3752760	mnp	CA	AG	AG:122 CA:0	CDS	+	942/3144	314/1047	missense_variant c.942_943delCAinsAG p.Thr315Ala	INE75_03188	lacZ_5	Beta-galactosidase
SRR23882966	UC	Bacteroides_uniformis	CP072255	3752829	complex	TCT	GCA	GCA:123 TCT:0	CDS	+	1011/3144	337/1047	missense_variant c.1011_1013delTCTinsGCA p.Leu338Gln	INE75_03188	lacZ_5	Beta-galactosidase
SRR23882966	UC	Bacteroides_uniformis	CP072255	3753172	snp	T	C	C:147 T:0	CDS	+	1354/3144	452/1047	missense_variant c.1354T>C p.Ser452Pro	INE75_03188	lacZ_5	Beta-galactosidase
SRR23882966	UC	Bacteroides_uniformis	CP072255	3753320	snp	C	T	T:155 C:0	CDS	+	1502/3144	501/1047	missense_variant c.1502C>T p.Ala501Val	INE75_03188	lacZ_5	Beta-galactosidase
SRR23882966	UC	Bacteroides_uniformis	CP072255	3753619	snp	G	A	A:169 G:0	CDS	+	1801/3144	601/1047	missense_variant c.1801G>A p.Val601Ile	INE75_03188	lacZ_5	Beta-galactosidase
SRR23882966	UC	Bacteroides_uniformis	CP072255	3754046	snp	C	T	T:172 C:0	CDS	+	2228/3144	743/1047	missense_variant c.2228C>T p.Pro743Leu	INE75_03188	lacZ_5	Beta-galactosidase
SRR23882966	UC	Bacteroides_uniformis	CP072255	3754590	complex	GTA	ATT	ATT:121 GTA:0	CDS	+	2772/3144	924/1047	missense_variant c.2772_2774delGTAinsATT p.Tyr925Phe	INE75_03188	lacZ_5	Beta-galactosidase
SRR23882966	UC	Bacteroides_uniformis	CP072255	3754662	complex	AA	TG	TG:100 AA:0	CDS	+	2844/3144	948/1047	missense_variant c.2844_2845delAAinsTG p.Thr949Ala	INE75_03188	lacZ_5	Beta-galactosidase
SRR23882966	UC	Bacteroides_uniformis	CP072255	3754951	snp	G	A	A:159 G:0	CDS	+	3133/3144	1045/1047	missense_variant c.3133G>A p.Ala1045Thr	INE75_03188	lacZ_5	Beta-galactosidase
SRR23882966	UC	Bacteroides_uniformis	CP072255	3755448	snp	T	C	C:157 T:0	CDS	+	466/1179	156/392	missense_variant c.466T>C p.Phe156Leu	INE75_03189	ygjK_2	Glucosidase YgjK
SRR23882966	UC	Bacteroides_uniformis	CP072255	3756157	complex	GATA	AATG	AATG:134 GATA:0	CDS	+	1175/1179	392/392	stop_lost&splice_region_variant c.1175_1178delGATAinsAATG p.ArgTer392LysTrpext*?	INE75_03189	ygjK_2	Glucosidase YgjK
SRR23882966	UC	Bacteroides_uniformis	CP072255	3756664	snp	A	G	G:168 A:0	CDS	+	470/717	157/238	missense_variant c.470A>G p.His157Arg	INE75_03190	ygjK_3	Glucosidase YgjK
SRR23882966	UC	Bacteroides_uniformis	CP072255	3756742	mnp	GG	AA	AA:162 GG:0	CDS	+	548/717	183/238	missense_variant c.548_549delGGinsAA p.Arg183Gln	INE75_03190	ygjK_3	Glucosidase YgjK
SRR23882966	UC	Bacteroides_uniformis	CP072255	3766215	snp	G	A	A:131 G:0	CDS	-	655/942	219/313	missense_variant c.655C>T p.Pro219Ser	INE75_03202	ribF	Bifunctional riboflavin kinase/FMN adenylyltransferase
SRR23882966	UC	Bacteroides_uniformis	CP072255	3766343	snp	A	T	T:120 A:0	CDS	-	527/942	176/313	missense_variant c.527T>A p.Leu176Gln	INE75_03202	ribF	Bifunctional riboflavin kinase/FMN adenylyltransferase
SRR23882966	UC	Bacteroides_uniformis	CP072255	3767699	snp	T	C	C:145 T:0	CDS	-	2462/2685	821/894	missense_variant c.2462A>G p.Asp821Gly	INE75_03204	yoaB	Calcium-transporting ATPase 1
SRR23882966	UC	Bacteroides_uniformis	CP072255	3769410	snp	A	G	G:135 A:0	CDS	-	751/2685	251/894	missense_variant c.751T>C p.Phe251Leu	INE75_03204	yoaB	Calcium-transporting ATPase 1
SRR23882966	UC	Bacteroides_uniformis	CP072255	3778516	snp	T	C	C:127 T:0	CDS	+	29/1491	10/496	missense_variant c.29T>C p.Ile10Thr	INE75_03211	rpoN	RNA polymerase sigma-54 factor
SRR23882966	UC	Bacteroides_uniformis	CP072255	3781019	snp	A	G	G:120 A:0	CDS	+	217/381	73/126	missense_variant c.217A>G p.Thr73Ala	INE75_03213	gcvH	Glycine cleavage system H protein
SRR23882966	UC	Bacteroides_uniformis	CP072255	3781572	complex	TGT	CGC	CGC:117 TGT:0	CDS	+	273/510	91/169	missense_variant c.273_275delTGTinsCGC p.Val92Ala	INE75_03214	purE	N5-carboxyaminoimidazole ribonucleotide mutase
SRR23882966	UC	Bacteroides_uniformis	CP072255	3781782	snp	T	A	A:156 T:0	CDS	+	483/510	161/169	missense_variant c.483T>A p.Asp161Glu	INE75_03214	purE	N5-carboxyaminoimidazole ribonucleotide mutase
SRR23882966	UC	Bacteroides_uniformis	CP072255	3830262	snp	G	A	A:149 G:0	CDS	+	659/1632	220/543	missense_variant c.659G>A p.Ser220Asn	INE75_03253	btuB_3	Vitamin B12 transporter BtuB
SRR23882966	UC	Bacteroides_uniformis	CP072255	3830823	snp	T	A	A:155 T:0	CDS	+	1220/1632	407/543	missense_variant c.1220T>A p.Phe407Tyr	INE75_03253	btuB_3	Vitamin B12 transporter BtuB
SRR23882966	UC	Bacteroides_uniformis	CP072255	3830868	snp	G	A	A:156 G:0	CDS	+	1265/1632	422/543	missense_variant c.1265G>A p.Ser422Asn	INE75_03253	btuB_3	Vitamin B12 transporter BtuB
SRR23882966	UC	Bacteroides_uniformis	CP072255	3834205	complex	GCA	ACG	ACG:121 GCA:0	CDS	-	1538/1818	512/605	missense_variant c.1536_1538delTGCinsCGT p.Ala513Val	INE75_03255	argS	Arginine--tRNA ligase
SRR23882966	UC	Bacteroides_uniformis	CP072255	3834230	snp	T	G	G:142 T:0	CDS	-	1513/1818	505/605	missense_variant c.1513A>C p.Ile505Leu	INE75_03255	argS	Arginine--tRNA ligase
SRR23882966	UC	Bacteroides_uniformis	CP072255	3835411	snp	A	G	G:147 A:0	CDS	-	332/1818	111/605	missense_variant c.332T>C p.Val111Ala	INE75_03255	argS	Arginine--tRNA ligase
SRR23882966	UC	Bacteroides_uniformis	CP072255	3839225	snp	T	C	C:114 T:0	CDS	+	32/2085	11/694	missense_variant c.32T>C p.Val11Ala	INE75_03260	dcp_2	Dipeptidyl carboxypeptidase
SRR23882966	UC	Bacteroides_uniformis	CP072255	3839358	complex	CATG	TATA	TATA:112 CATG:0	CDS	+	165/2085	55/694	missense_variant c.165_168delCATGinsTATA p.Met56Ile	INE75_03260	dcp_2	Dipeptidyl carboxypeptidase
SRR23882966	UC	Bacteroides_uniformis	CP072255	3840040	snp	A	G	G:150 A:0	CDS	+	847/2085	283/694	missense_variant c.847A>G p.Thr283Ala	INE75_03260	dcp_2	Dipeptidyl carboxypeptidase
SRR23882966	UC	Bacteroides_uniformis	CP072255	3880539	mnp	AA	GG	GG:119 AA:9	CDS	+	587/1836	196/611	missense_variant c.587_588delAAinsGG p.Glu196Gly	INE75_03282	korA_2	2-oxoglutarate oxidoreductase subunit KorA
SRR23882966	UC	Bacteroides_uniformis	CP072255	3881072	snp	A	T	T:106 A:0	CDS	+	1120/1836	374/611	missense_variant c.1120A>T p.Thr374Ser	INE75_03282	korA_2	2-oxoglutarate oxidoreductase subunit KorA
SRR23882966	UC	Bacteroides_uniformis	CP072255	3881083	mnp	GG	AA	AA:97 GG:0	CDS	+	1131/1836	377/611	missense_variant c.1131_1132delGGinsAA p.Gly378Ser	INE75_03282	korA_2	2-oxoglutarate oxidoreductase subunit KorA
SRR23882966	UC	Bacteroides_uniformis	CP072255	3881223	complex	AT	CC	CC:48 AT:0	CDS	+	1271/1836	424/611	missense_variant c.1271_1272delATinsCC p.Asn424Thr	INE75_03282	korA_2	2-oxoglutarate oxidoreductase subunit KorA
SRR23882966	UC	Bacteroides_uniformis	CP072255	3881230	complex	GTATGTCACTC	CTACGTGACTT	CTACGTGACTT:48 GTATGTCACTC:0	CDS	+	1278/1836	426/611	missense_variant c.1278_1288delGTATGTCACTCinsCTACGTGACTT p.Pro430Ser	INE75_03282	korA_2	2-oxoglutarate oxidoreductase subunit KorA
SRR23882966	UC	Bacteroides_uniformis	CP072255	3881395	complex	CAACC	TGACT	TGACT:129 CAACC:0	CDS	+	1443/1836	481/611	missense_variant c.1443_1447delCAACCinsTGACT p.Asn482Asp	INE75_03282	korA_2	2-oxoglutarate oxidoreductase subunit KorA
SRR23882966	UC	Bacteroides_uniformis	CP072255	3881409	mnp	GT	AC	AC:145 GT:0	CDS	+	1457/1836	486/611	missense_variant c.1457_1458delGTinsAC p.Arg486His	INE75_03282	korA_2	2-oxoglutarate oxidoreductase subunit KorA
SRR23882966	UC	Bacteroides_uniformis	CP072255	3881612	complex	GCTGTC	ACCGTT	ACCGTT:151 GCTGTC:0	CDS	+	1660/1836	554/611	missense_variant c.1660_1665delGCTGTCinsACCGTT p.Ala554Thr	INE75_03282	korA_2	2-oxoglutarate oxidoreductase subunit KorA
SRR23882966	UC	Bacteroides_uniformis	CP072255	3881668	complex	CGCAA	TGCAG	TGCAG:153 CGCAA:0	CDS	+	1716/1836	572/611	missense_variant c.1716_1720delCGCAAinsTGCAG p.Ser574Gly	INE75_03282	korA_2	2-oxoglutarate oxidoreductase subunit KorA
SRR23882966	UC	Bacteroides_uniformis	CP072255	3881774	snp	A	T	T:153 A:0	CDS	+	1822/1836	608/611	missense_variant c.1822A>T p.Ile608Leu	INE75_03282	korA_2	2-oxoglutarate oxidoreductase subunit KorA
SRR23882966	UC	Bacteroides_uniformis	CP072255	3883609	snp	G	A	A:140 G:0	CDS	+	76/3369	26/1122	missense_variant c.76G>A p.Ala26Thr	INE75_03284	susC_13	TonB-dependent receptor SusC
SRR23882966	UC	Bacteroides_uniformis	CP072255	3883658	snp	A	C	C:147 A:0	CDS	+	125/3369	42/1122	missense_variant c.125A>C p.Lys42Thr	INE75_03284	susC_13	TonB-dependent receptor SusC
SRR23882966	UC	Bacteroides_uniformis	CP072255	3888985	snp	T	C	C:135 T:0	CDS	+	68/1509	23/502	missense_variant c.68T>C p.Leu23Pro	INE75_03286	tycC	Tyrocidine synthase 3
SRR23882966	UC	Bacteroides_uniformis	CP072255	3889635	snp	A	G	G:157 A:0	CDS	+	718/1509	240/502	missense_variant c.718A>G p.Asn240Asp	INE75_03286	tycC	Tyrocidine synthase 3
SRR23882966	UC	Bacteroides_uniformis	CP072255	3893308	complex	GGTGAC	CGTAAT	CGTAAT:108 GGTGAC:0	CDS	-	465/660	154/219	missense_variant c.460_465delGTCACCinsATTACG p.Val154Ile	INE75_03290	upp	Uracil phosphoribosyltransferase
SRR23882966	UC	Bacteroides_uniformis	CP072255	3893625	snp	C	T	T:117 C:0	CDS	-	148/660	50/219	missense_variant c.148G>A p.Glu50Lys	INE75_03290	upp	Uracil phosphoribosyltransferase
SRR23882966	UC	Bacteroides_uniformis	CP072255	3903526	ins	C	CCTTTCAA	CCTTTCAA:110 C:7	CDS	+	30/1695	10/564	frameshift_variant c.29_30insAACTTTC p.Asn13fs	INE75_03299	fadD3_2	3-((3aS,4S,7aS)-7a-methyl-1, 5-dioxo-octahydro-1H-inden-4-yl)propanoyl:CoA ligase
SRR23882966	UC	Bacteroides_uniformis	CP072255	3905013	snp	G	A	A:115 G:0	CDS	+	1511/1695	504/564	missense_variant c.1511G>A p.Gly504Glu	INE75_03299	fadD3_2	3-((3aS,4S,7aS)-7a-methyl-1, 5-dioxo-octahydro-1H-inden-4-yl)propanoyl:CoA ligase
SRR23882966	UC	Bacteroides_uniformis	CP072255	3905196	snp	A	G	G:124 A:0	CDS	+	1694/1695	565/564	splice_region_variant&stop_retained_variant c.1694A>G p.Ter565Ter	INE75_03299	fadD3_2	3-((3aS,4S,7aS)-7a-methyl-1, 5-dioxo-octahydro-1H-inden-4-yl)propanoyl:CoA ligase
SRR23882966	UC	Bacteroides_uniformis	CP072255	3905436	snp	A	G	G:146 A:0	CDS	-	350/492	117/163	missense_variant c.350T>C p.Leu117Pro	INE75_03300	luxS	S-ribosylhomocysteine lyase
SRR23882966	UC	Bacteroides_uniformis	CP072255	3905486	complex	CGC	TGT	TGT:136 CGC:0	CDS	-	300/492	100/163	missense_variant c.298_300delGCGinsACA p.Ala100Thr	INE75_03300	luxS	S-ribosylhomocysteine lyase
SRR23882966	UC	Bacteroides_uniformis	CP072255	3911822	snp	A	C	C:122 A:0	CDS	-	347/630	116/209	missense_variant c.347T>G p.Leu116Arg	INE75_03305	trmR	tRNA 5-hydroxyuridine methyltransferase
SRR23882966	UC	Bacteroides_uniformis	CP072255	3913585	snp	A	T	T:138 A:0	CDS	-	160/1458	54/485	missense_variant c.160T>A p.Ser54Thr	INE75_03306	pyk	Pyruvate kinase
SRR23882966	UC	Bacteroides_uniformis	CP072255	3913905	snp	T	C	C:143 T:7	CDS	-	280/420	94/139	missense_variant c.280A>G p.Ile94Val	INE75_03307	aroQ	3-dehydroquinate dehydratase
SRR23882966	UC	Bacteroides_uniformis	CP072255	3919127	snp	A	C	C:159 A:0	CDS	+	818/1539	273/512	missense_variant c.818A>C p.Asp273Ala	INE75_03311	comM	Competence protein ComM
SRR23882966	UC	Bacteroides_uniformis	CP072255	3920883	snp	G	A	A:142 G:0	CDS	-	1093/2061	365/686	missense_variant c.1093C>T p.Arg365Cys	INE75_03312	fcs1	Trans-feruloyl-CoA synthase FCS1
SRR23882966	UC	Bacteroides_uniformis	CP072255	3924467	snp	G	A	A:159 G:0	CDS	-	385/759	129/252	stop_gained c.385C>T p.Gln129*	INE75_03315	lytR_2	Sensory transduction protein LytR
SRR23882966	UC	Bacteroides_uniformis	CP072255	3929441	snp	A	G	G:153 A:0	CDS	+	1748/2088	583/695	missense_variant c.1748A>G p.Asn583Ser	INE75_03319	metG	Methionine--tRNA ligase
SRR23882966	UC	Bacteroides_uniformis	CP072255	3929611	snp	T	C	C:143 T:0	CDS	+	1918/2088	640/695	missense_variant c.1918T>C p.Ser640Pro	INE75_03319	metG	Methionine--tRNA ligase
SRR23882966	UC	Bacteroides_uniformis	CP072255	3957626	snp	T	C	C:131 T:0	CDS	+	482/1935	161/644	missense_variant c.482T>C p.Ile161Thr	INE75_03346	gyrB_2	DNA gyrase subunit B
SRR23882966	UC	Bacteroides_uniformis	CP072255	3965805	snp	T	C	C:206 T:0	CDS	+	56/756	19/251	missense_variant c.56T>C p.Val19Ala	INE75_03353	frdB	Fumarate reductase iron-sulfur subunit
SRR23882966	UC	Bacteroides_uniformis	CP072255	3967993	snp	A	G	G:132 A:0	CDS	-	632/969	211/322	missense_variant c.632T>C p.Ile211Thr	INE75_03355	fim1C_4	Fimbrium subunit Fim1C
SRR23882966	UC	Bacteroides_uniformis	CP072255	3977672	snp	T	C	C:152 T:0	CDS	-	215/1008	72/335	missense_variant c.215A>G p.Lys72Arg	INE75_03364	auaH	Aurachin B dehydrogenase
SRR23882966	UC	Bacteroides_uniformis	CP072255	3979348	complex	ACCAC	CCCAT	CCCAT:114 ACCAC:0	CDS	+	236/2145	79/714	missense_variant c.236_240delACCACinsCCCAT p.Asn79Thr	INE75_03366	rnr	Ribonuclease R
SRR23882966	UC	Bacteroides_uniformis	CP072255	3979358	complex	GGAAATGA	AGAGATGT	AGAGATGT:113 GGAAATGA:0	CDS	+	246/2145	82/714	missense_variant c.246_253delGGAAATGAinsAGAGATGT p.Thr85Ser	INE75_03366	rnr	Ribonuclease R
SRR23882966	UC	Bacteroides_uniformis	CP072255	3979424	complex	CGAA	TGAC	TGAC:117 CGAA:0	CDS	+	312/2145	104/714	missense_variant c.312_315delCGAAinsTGAC p.Glu105Asp	INE75_03366	rnr	Ribonuclease R
SRR23882966	UC	Bacteroides_uniformis	CP072255	3979437	complex	GTG	ATC	ATC:117 GTG:0	CDS	+	325/2145	109/714	missense_variant c.325_327delGTGinsATC p.Val109Ile	INE75_03366	rnr	Ribonuclease R
SRR23882966	UC	Bacteroides_uniformis	CP072255	3979840	snp	C	T	T:180 C:0	CDS	+	728/2145	243/714	missense_variant c.728C>T p.Ala243Val	INE75_03366	rnr	Ribonuclease R
SRR23882966	UC	Bacteroides_uniformis	CP072255	3980310	snp	A	G	G:147 A:0	CDS	+	1198/2145	400/714	missense_variant c.1198A>G p.Met400Val	INE75_03366	rnr	Ribonuclease R
SRR23882966	UC	Bacteroides_uniformis	CP072255	3982553	snp	A	G	G:176 A:0	CDS	-	358/948	120/315	missense_variant c.358T>C p.Ser120Pro	INE75_03368	cysK1_2	O-acetylserine sulfhydrylase
SRR23882966	UC	Bacteroides_uniformis	CP072255	3982829	snp	C	G	G:167 C:1	CDS	-	82/948	28/315	missense_variant c.82G>C p.Gly28Arg	INE75_03368	cysK1_2	O-acetylserine sulfhydrylase
SRR23882966	UC	Bacteroides_uniformis	CP072255	3985733	mnp	GG	AA	AA:108 GG:0	CDS	+	45/2226	15/741	missense_variant c.45_46delGGinsAA p.MetAla15IleThr	INE75_03371	ptpA	Prolyl tripeptidyl peptidase
SRR23882966	UC	Bacteroides_uniformis	CP072255	3985749	complex	TTTA	CTTG	CTTG:120 TTTA:0	CDS	+	61/2226	21/741	missense_variant c.61_64delTTTAinsCTTG p.PheThr21LeuAla	INE75_03371	ptpA	Prolyl tripeptidyl peptidase
SRR23882966	UC	Bacteroides_uniformis	CP072255	3985762	complex	TC	CT	CT:124 TC:0	CDS	+	74/2226	25/741	missense_variant c.74_75delTCinsCT p.Val25Ala	INE75_03371	ptpA	Prolyl tripeptidyl peptidase
SRR23882966	UC	Bacteroides_uniformis	CP072255	3985826	complex	TACTGCC	CAAACCG	CAAACCG:109 TACTGCC:0	CDS	+	138/2226	46/741	missense_variant c.138_144delTACTGCCinsCAAACCG p.ThrAla47LysPro	INE75_03371	ptpA	Prolyl tripeptidyl peptidase
SRR23882966	UC	Bacteroides_uniformis	CP072255	3985841	complex	GTG	ATC	ATC:123 GTG:0	CDS	+	153/2226	51/741	missense_variant c.153_155delGTGinsATC p.Trp52Ser	INE75_03371	ptpA	Prolyl tripeptidyl peptidase
SRR23882966	UC	Bacteroides_uniformis	CP072255	3985962	snp	G	A	A:144 G:0	CDS	+	274/2226	92/741	missense_variant c.274G>A p.Glu92Lys	INE75_03371	ptpA	Prolyl tripeptidyl peptidase
SRR23882966	UC	Bacteroides_uniformis	CP072255	3986173	snp	A	C	C:134 A:0	CDS	+	485/2226	162/741	missense_variant c.485A>C p.Glu162Ala	INE75_03371	ptpA	Prolyl tripeptidyl peptidase
SRR23882966	UC	Bacteroides_uniformis	CP072255	3986424	snp	G	A	A:126 G:0	CDS	+	736/2226	246/741	missense_variant c.736G>A p.Ala246Thr	INE75_03371	ptpA	Prolyl tripeptidyl peptidase
SRR23882966	UC	Bacteroides_uniformis	CP072255	3986664	snp	G	A	A:152 G:0	CDS	+	976/2226	326/741	missense_variant c.976G>A p.Glu326Lys	INE75_03371	ptpA	Prolyl tripeptidyl peptidase
SRR23882966	UC	Bacteroides_uniformis	CP072255	3986985	snp	G	A	A:133 G:0	CDS	+	1297/2226	433/741	missense_variant c.1297G>A p.Gly433Ser	INE75_03371	ptpA	Prolyl tripeptidyl peptidase
SRR23882966	UC	Bacteroides_uniformis	CP072255	3988534	snp	A	G	G:131 A:0	CDS	+	430/1275	144/424	missense_variant c.430A>G p.Thr144Ala	INE75_03372	purD	Phosphoribosylamine--glycine ligase
SRR23882966	UC	Bacteroides_uniformis	CP072255	3988892	snp	A	T	T:178 A:0	CDS	+	788/1275	263/424	missense_variant c.788A>T p.Gln263Leu	INE75_03372	purD	Phosphoribosylamine--glycine ligase
SRR23882966	UC	Bacteroides_uniformis	CP072255	3989092	snp	C	T	T:130 C:1	CDS	+	988/1275	330/424	missense_variant c.988C>T p.Pro330Ser	INE75_03372	purD	Phosphoribosylamine--glycine ligase
SRR23882966	UC	Bacteroides_uniformis	CP072255	3990676	snp	T	C	C:124 T:0	CDS	+	317/480	106/159	missense_variant c.317T>C p.Phe106Ser	INE75_03374	yqaA	Inner membrane protein YqaA
SRR23882966	UC	Bacteroides_uniformis	CP072255	3991135	snp	C	T	T:142 C:2	CDS	+	134/681	45/226	missense_variant c.134C>T p.Ala45Val	INE75_03375	mnmC	tRNA 5-methylaminomethyl-2-thiouridine biosynthesis bifunctional protein MnmC
SRR23882966	UC	Bacteroides_uniformis	CP072255	3991542	snp	A	G	G:133 A:0	CDS	+	541/681	181/226	missense_variant c.541A>G p.Met181Val	INE75_03375	mnmC	tRNA 5-methylaminomethyl-2-thiouridine biosynthesis bifunctional protein MnmC
SRR23882966	UC	Bacteroides_uniformis	CP072255	3991593	snp	G	A	A:126 G:0	CDS	+	592/681	198/226	missense_variant c.592G>A p.Val198Ile	INE75_03375	mnmC	tRNA 5-methylaminomethyl-2-thiouridine biosynthesis bifunctional protein MnmC
SRR23882966	UC	Bacteroides_uniformis	CP072255	3991672	del	TA	T	T:96 TA:0	CDS	+	674/681	225/226	frameshift_variant c.674delA p.Asn225fs	INE75_03375	mnmC	tRNA 5-methylaminomethyl-2-thiouridine biosynthesis bifunctional protein MnmC
SRR23882966	UC	Bacteroides_uniformis	CP072255	3992426	snp	A	C	C:124 A:0	CDS	+	667/927	223/308	missense_variant c.667A>C p.Asn223His	INE75_03376	znuA	High-affinity zinc uptake system binding-protein ZnuA
SRR23882966	UC	Bacteroides_uniformis	CP072255	4026317	complex	GCTCT	ACTCC	ACTCC:103 GCTCT:0	CDS	-	1126/1254	374/417	missense_variant c.1122_1126delAGAGCinsGGAGT p.His376Tyr	INE75_03394	ce	Cellobiose 2-epimerase
SRR23882966	UC	Bacteroides_uniformis	CP072255	4026369	snp	C	G	G:111 C:0	CDS	-	1074/1254	358/417	missense_variant c.1074G>C p.Glu358Asp	INE75_03394	ce	Cellobiose 2-epimerase
SRR23882966	UC	Bacteroides_uniformis	CP072255	4026453	mnp	TC	CT	CT:110 TC:0	CDS	-	990/1254	330/417	missense_variant c.989_990delGAinsAG p.Arg330Lys	INE75_03394	ce	Cellobiose 2-epimerase
SRR23882966	UC	Bacteroides_uniformis	CP072255	4026555	mnp	TT	CC	CC:98 TT:0	CDS	-	888/1254	296/417	missense_variant c.887_888delAAinsGG p.Lys296Arg	INE75_03394	ce	Cellobiose 2-epimerase
SRR23882966	UC	Bacteroides_uniformis	CP072255	4026573	complex	ATT	GTC	GTC:99 ATT:0	CDS	-	870/1254	290/417	missense_variant c.868_870delAATinsGAC p.Asn290Asp	INE75_03394	ce	Cellobiose 2-epimerase
SRR23882966	UC	Bacteroides_uniformis	CP072255	4026584	snp	T	C	C:113 T:0	CDS	-	859/1254	287/417	missense_variant c.859A>G p.Thr287Ala	INE75_03394	ce	Cellobiose 2-epimerase
SRR23882966	UC	Bacteroides_uniformis	CP072255	4026675	mnp	TG	CA	CA:110 TG:0	CDS	-	768/1254	256/417	missense_variant c.767_768delCAinsTG p.Ser256Leu	INE75_03394	ce	Cellobiose 2-epimerase
SRR23882966	UC	Bacteroides_uniformis	CP072255	4026715	snp	G	A	A:116 G:0	CDS	-	728/1254	243/417	missense_variant c.728C>T p.Thr243Ile	INE75_03394	ce	Cellobiose 2-epimerase
SRR23882966	UC	Bacteroides_uniformis	CP072255	4026737	complex	CAAGGCGCTTGCGA	TAAGACGTTCGCGT	TAAGACGTTCGCGT:93 CAAGGCGCTTGCGA:0	CDS	-	706/1254	231/417	missense_variant c.693_706delTCGCAAGCGCCTTGinsACGCGAACGTCTTA p.LysArgLeuAla233GluArgLeuThr	INE75_03394	ce	Cellobiose 2-epimerase
SRR23882966	UC	Bacteroides_uniformis	CP072255	4026827	complex	CA	TG	TG:98 CA:0	CDS	-	616/1254	205/417	missense_variant c.615_616delTGinsCA p.Ala206Thr	INE75_03394	ce	Cellobiose 2-epimerase
SRR23882966	UC	Bacteroides_uniformis	CP072255	4026865	mnp	GT	AC	AC:96 GT:0	CDS	-	578/1254	193/417	missense_variant c.577_578delACinsGT p.Thr193Val	INE75_03394	ce	Cellobiose 2-epimerase
SRR23882966	UC	Bacteroides_uniformis	CP072255	4026920	complex	CTT	TTC	TTC:104 CTT:0	CDS	-	523/1254	174/417	missense_variant c.521_523delAAGinsGAA p.LysVal174ArgIle	INE75_03394	ce	Cellobiose 2-epimerase
SRR23882966	UC	Bacteroides_uniformis	CP072255	4026933	mnp	TA	GG	GG:100 TA:0	CDS	-	510/1254	170/417	missense_variant c.509_510delTAinsCC p.Ile170Thr	INE75_03394	ce	Cellobiose 2-epimerase
SRR23882966	UC	Bacteroides_uniformis	CP072255	4026955	snp	C	T	T:119 C:0	CDS	-	488/1254	163/417	missense_variant c.488G>A p.Arg163Lys	INE75_03394	ce	Cellobiose 2-epimerase
[truncated: 267,844+ more rows]
