# Supplementary material for: Integrative metagenomics and structural bioinformatics identify explainable gut microbial variants associated with Crohn’s disease
Source: PLoS One. 2026 Jul 10;21(7):e0340748. doi: 10.1371/journal.pone.0340748 (PMC13354076; doi:10.1371/journal.pone.0340748)
Supplement: S5 Table — (XLSX) [file pone.0340748.s016.xlsx]

## Sheet: S5_Table
Accession_Number	Phenotype	Bacterial_Species	CHROM	POS	TYPE	REF	ALT	EVIDENCE	FTYPE	STRAND	NT_POS	AA_POS	EFFECT	LOCUS_TAG	GENE	PRODUCT	Max_Depth
SRR23883374	CD	Bacteroides_uniformis	CP072255	557970	snp	C	A	A:562 C:1	CDS	-	508/1617	170/538	missense_variant c.508G>T p.Val170Leu	INE75_00448	susD	Starch-binding protein SusD	562
SRR23883289	CD	Bacteroides_uniformis	CP072255	541297	snp	G	A	A:416 G:0	CDS	-	358/648	120/215	missense_variant c.358C>T p.Pro120Ser	INE75_00433	yhgN_1	UPF0056 inner membrane protein YhgN	416
SRR23883374	CD	Bacteroides_uniformis	CP072255	538691	snp	G	A	A:387 G:0	CDS	-	692/750	231/249	missense_variant c.692C>T p.Pro231Leu	INE75_00430	gpmA_1	2,3-bisphosphoglycerate-dependent phosphoglycerate mutase	387
SRR23883132	CD	Bacteroides_uniformis	CP072255	558348	snp	C	T	T:369 C:0	CDS	-	130/1617	44/538	missense_variant c.130G>A p.Ala44Thr	INE75_00448	susD	Starch-binding protein SusD	369
SRR23883289	CD	Bacteroides_uniformis	CP072255	558384	snp	C	T	T:355 C:0	CDS	-	94/1617	32/538	missense_variant c.94G>A p.Asp32Asn	INE75_00448	susD	Starch-binding protein SusD	355
SRR23883045	CD	Bacteroides_uniformis	CP072255	1634074	snp	G	A	A:344 G:1	CDS	-	2179/2532	727/843	missense_variant c.2179C>T p.Arg727Cys	INE75_01411	smc_1	Chromosome partition protein Smc	344
SRR23883051	CD	Bacteroides_uniformis	CP072255	4654035	snp	A	G	G:300 A:0	CDS	+	185/885	62/294	missense_variant c.185A>G p.Asp62Gly	INE75_03855	xerD_2	Tyrosine recombinase XerD	300
SRR23883001	UC	Bacteroides_uniformis	CP072255	726207	snp	C	T	T:446 C:0	CDS	-	947/1395	316/464	missense_variant c.947G>A p.Arg316Gln	INE75_00597	mnmE	tRNA modification GTPase MnmE	446
SRR23883001	UC	Bacteroides_uniformis	CP072255	2725886	snp	G	A	A:436 G:0	CDS	+	595/1422	199/473	missense_variant c.595G>A p.Ala199Thr	INE75_02411	mltF	Membrane-bound lytic murein transglycosylase F	436
SRR23883001	UC	Bacteroides_uniformis	CP072255	4386264	snp	G	A	A:429 G:0	CDS	+	31/3084	11/1027	missense_variant c.31G>A p.Val11Ile	INE75_03669	chonabc	Chondroitin sulfate ABC exolyase	429
SRR23883001	UC	Bacteroides_uniformis	CP072255	4473831	snp	G	A	A:420 G:0	CDS	-	164/636	55/211	missense_variant c.164C>T p.Ala55Val	INE75_03733	rnhA	Ribonuclease H	420
SRR23883001	UC	Bacteroides_uniformis	CP072255	757600	snp	T	C	C:418 T:0	CDS	-	89/669	30/222	missense_variant c.89A>G p.Glu30Gly	INE75_00622	mfpA	Pentapeptide repeat protein MfpA	418
SRR23883001	UC	Bacteroides_uniformis	CP072255	1255974	snp	C	T	T:415 C:0	CDS	-	251/1191	84/396	missense_variant c.251G>A p.Arg84His	INE75_01061	pgaC	Poly-beta-1,6-N-acetyl-D-glucosamine synthase	415
SRR23883001	UC	Bacteroides_uniformis	CP072255	3720520	snp	G	A	A:414 G:0	CDS	+	298/1332	100/443	missense_variant c.298G>A p.Asp100Asn	INE75_03164	murD	UDP-N-acetylmuramoylalanine--D-glutamate ligase	414
SRR23883001	UC	Bacteroides_uniformis	CP072255	2941539	snp	T	G	G:411 T:0	CDS	-	2257/2961	753/986	missense_variant c.2257A>C p.Lys753Gln	INE75_02576	susC_9	TonB-dependent receptor SusC	411
SRR23883001	UC	Bacteroides_uniformis	CP072255	3840950	snp	G	A	A:411 G:0	CDS	+	1757/2085	586/694	missense_variant c.1757G>A p.Gly586Asp	INE75_03260	dcp_2	Dipeptidyl carboxypeptidase	411
SRR23883001	UC	Bacteroides_uniformis	CP072255	3150551	snp	C	T	T:410 C:0	CDS	+	659/1131	220/376	missense_variant c.659C>T p.Ala220Val	INE75_02736	hemW	Heme chaperone HemW	410
SRR23883001	UC	Bacteroides_uniformis	CP072255	1255566	snp	T	C	C:408 T:0	CDS	-	659/1191	220/396	missense_variant c.659A>G p.Gln220Arg	INE75_01061	pgaC	Poly-beta-1,6-N-acetyl-D-glucosamine synthase	408
SRR23883001	UC	Bacteroides_uniformis	CP072255	1745149	snp	C	T	T:406 C:0	CDS	+	1177/1671	393/556	missense_variant c.1177C>T p.Arg393Cys	INE75_01511	fhs	Formate--tetrahydrofolate ligase	406
SRR23883001	UC	Bacteroides_uniformis	CP072255	379871	snp	G	A	A:402 G:1	CDS	+	368/858	123/285	missense_variant c.368G>A p.Gly123Glu	INE75_00304	panC	Pantothenate synthetase	402
SRR23883001	UC	Bacteroides_uniformis	CP072255	2655827	snp	A	G	G:401 A:0	CDS	-	586/1029	196/342	missense_variant c.586T>C p.Ser196Pro	INE75_02351	btuC	Vitamin B12 import system permease protein BtuC	401
SRR23883001	UC	Bacteroides_uniformis	CP072255	4331542	snp	G	A	A:401 G:0	CDS	+	907/2139	303/712	missense_variant c.907G>A p.Ala303Thr	INE75_03631	dpp7_3	Dipeptidyl-peptidase 7	401
SRR23883001	UC	Bacteroides_uniformis	CP072255	461895	snp	G	A	A:398 G:1	CDS	+	269/1272	90/423	missense_variant c.269G>A p.Gly90Asp	INE75_00369	purA	Adenylosuccinate synthetase	398
SRR23883001	UC	Bacteroides_uniformis	CP072255	2199595	snp	C	T	T:398 C:0	CDS	+	802/1191	268/396	missense_variant c.802C>T p.Leu268Phe	INE75_01908	bioF_2	8-amino-7-oxononanoate synthase	398
SRR23883001	UC	Bacteroides_uniformis	CP072255	1745140	snp	G	A	A:397 G:0	CDS	+	1168/1671	390/556	missense_variant c.1168G>A p.Ala390Thr	INE75_01511	fhs	Formate--tetrahydrofolate ligase	397
SRR23883001	UC	Bacteroides_uniformis	CP072255	2500093	snp	G	A	A:397 G:0	CDS	-	880/1503	294/500	missense_variant c.880C>T p.Arg294Cys	INE75_02192	glnA_2	Glutamine synthetase	397
SRR23882967	UC	Bacteroides_uniformis	CP072255	995752	snp	G	A	A:395 G:0	CDS	-	95/1134	32/377	missense_variant c.95C>T p.Thr32Met	INE75_00824	dnaN_1	Beta sliding clamp	395
SRR23882967	UC	Bacteroides_uniformis	CP072255	995773	snp	A	G	G:395 A:0	CDS	-	74/1134	25/377	missense_variant c.74T>C p.Val25Ala	INE75_00824	dnaN_1	Beta sliding clamp	395
SRR23883001	UC	Bacteroides_uniformis	CP072255	3777662	snp	C	T	T:395 C:0	CDS	-	499/1374	167/457	missense_variant c.499G>A p.Ala167Thr	INE75_03210	pepP	Xaa-Pro aminopeptidase	395
SRR23883001	UC	Bacteroides_uniformis	CP072255	4187219	snp	G	A	A:395 G:0	CDS	+	739/1683	247/560	missense_variant c.739G>A p.Ala247Thr	INE75_03542	dauA	C4-dicarboxylic acid transporter DauA	395
SRR23883001	UC	Bacteroides_uniformis	CP072255	757525	snp	G	A	A:394 G:0	CDS	-	164/669	55/222	missense_variant c.164C>T p.Ser55Phe	INE75_00622	mfpA	Pentapeptide repeat protein MfpA	394
SRR23883001	UC	Bacteroides_uniformis	CP072255	3468465	snp	G	A	A:392 G:0	CDS	+	298/1329	100/442	missense_variant c.298G>A p.Gly100Ser	INE75_02971	oprJ	Outer membrane protein OprJ	392
SRR23883001	UC	Bacteroides_uniformis	CP072255	1895411	snp	G	A	A:391 G:0	CDS	-	1354/1467	452/488	stop_gained c.1354C>T p.Gln452*	INE75_01655	atoC_2	Regulatory protein AtoC	391
SRR23883001	UC	Bacteroides_uniformis	CP072255	4546023	snp	G	A	A:388 G:0	CDS	-	1262/2145	421/714	missense_variant c.1262C>T p.Ala421Val	INE75_03778	pnp	Polyribonucleotide nucleotidyltransferase	388
SRR23883001	UC	Bacteroides_uniformis	CP072255	3343460	snp	T	C	C:386 T:0	CDS	-	1176/2184	392/727	missense_variant c.1176A>G p.Ile392Met	INE75_02879	recQ_2	ATP-dependent DNA helicase RecQ	386
SRR23883001	UC	Bacteroides_uniformis	CP072255	3317050	snp	G	A	A:385 G:0	CDS	-	257/993	86/330	missense_variant c.257C>T p.Ala86Val	INE75_02857	tsf	Elongation factor Ts	385
SRR23883001	UC	Bacteroides_uniformis	CP072255	761140	snp	A	G	G:383 A:0	CDS	+	1624/2154	542/717	missense_variant c.1624A>G p.Ile542Val	INE75_00625	susB_2	Glucan 1,4-alpha-glucosidase SusB	383
SRR23883001	UC	Bacteroides_uniformis	CP072255	1255507	snp	T	C	C:383 T:0	CDS	-	718/1191	240/396	missense_variant c.718A>G p.Thr240Ala	INE75_01061	pgaC	Poly-beta-1,6-N-acetyl-D-glucosamine synthase	383
SRR23883001	UC	Bacteroides_uniformis	CP072255	1168797	snp	G	A	A:379 G:0	CDS	-	1349/2850	450/949	missense_variant c.1349C>T p.Ala450Val	INE75_00985	gcvP	Glycine dehydrogenase (decarboxylating)	379
SRR23883001	UC	Bacteroides_uniformis	CP072255	1168857	snp	G	A	A:379 G:0	CDS	-	1289/2850	430/949	missense_variant c.1289C>T p.Thr430Ile	INE75_00985	gcvP	Glycine dehydrogenase (decarboxylating)	379
SRR23883001	UC	Bacteroides_uniformis	CP072255	3905487	snp	G	A	A:379 G:1	CDS	-	299/492	100/163	missense_variant c.299C>T p.Ala100Val	INE75_03300	luxS	S-ribosylhomocysteine lyase	379
SRR23883001	UC	Bacteroides_uniformis	CP072255	176764	snp	C	A	A:378 C:0	CDS	-	1057/2133	353/710	missense_variant c.1057G>T p.Asp353Tyr	INE75_00136	dxs_1	1-deoxy-D-xylulose-5-phosphate synthase	378
SRR23883001	UC	Bacteroides_uniformis	CP072255	2919557	snp	G	A	A:376 G:0	CDS	-	530/564	177/187	missense_variant c.530C>T p.Ala177Val	INE75_02558	gmk	Guanylate kinase	376
SRR23883001	UC	Bacteroides_uniformis	CP072255	163744	snp	C	T	T:374 C:0	CDS	-	1292/1485	431/494	missense_variant c.1292G>A p.Arg431Gln	INE75_00124	ndhD1	NAD(P)H-quinone oxidoreductase chain 4 1	374
SRR23883001	UC	Bacteroides_uniformis	CP072255	3924128	snp	C	T	T:373 C:0	CDS	-	724/759	242/252	missense_variant c.724G>A p.Ala242Thr	INE75_03315	lytR_2	Sensory transduction protein LytR	373
SRR23883001	UC	Bacteroides_uniformis	CP072255	1122571	snp	C	T	T:372 C:0	CDS	-	767/1221	256/406	missense_variant c.767G>A p.Ser256Asn	INE75_00946	macB_1	Macrolide export ATP-binding/permease protein MacB	372
SRR23883001	UC	Bacteroides_uniformis	CP072255	4654148	snp	G	A	A:371 G:1	CDS	+	298/885	100/294	missense_variant c.298G>A p.Gly100Arg	INE75_03855	xerD_2	Tyrosine recombinase XerD	371
SRR23883001	UC	Bacteroides_uniformis	CP072255	4433496	snp	T	C	C:370 T:0	CDS	-	1151/1266	384/421	missense_variant c.1151A>G p.Asp384Gly	INE75_03696	fabF	3-oxoacyl-(acyl-carrier-protein) synthase 2	370
SRR23883001	UC	Bacteroides_uniformis	CP072255	3476393	snp	C	T	T:367 C:0	CDS	-	314/810	105/269	missense_variant c.314G>A p.Ser105Asn	INE75_02980	rhaD	Rhamnulose-1-phosphate aldolase	367
SRR23883001	UC	Bacteroides_uniformis	CP072255	3449100	snp	A	T	T:366 A:1	CDS	+	440/1005	147/334	missense_variant c.440A>T p.Asp147Val	INE75_02957	gpr	L-glyceraldehyde 3-phosphate reductase	366
SRR23883001	UC	Bacteroides_uniformis	CP072255	137777	snp	G	A	A:365 G:0	CDS	+	698/1458	233/485	missense_variant c.698G>A p.Arg233His	INE75_00109	pepD_1	Cytosol non-specific dipeptidase	365
SRR23883001	UC	Bacteroides_uniformis	CP072255	2232085	snp	C	T	T:365 C:0	CDS	+	1654/1926	552/641	missense_variant c.1654C>T p.His552Tyr	INE75_01934	btuB_1	Vitamin B12 transporter BtuB	365
SRR23883001	UC	Bacteroides_uniformis	CP072255	3904756	snp	C	A	A:365 C:0	CDS	+	1254/1695	418/564	missense_variant c.1254C>A p.Asn418Lys	INE75_03299	fadD3_2	3-((3aS,4S,7aS)-7a-methyl-1, 5-dioxo-octahydro-1H-inden-4-yl)propanoyl:CoA ligase	365
SRR23883001	UC	Bacteroides_uniformis	CP072255	4438159	snp	G	C	C:365 G:0	CDS	-	487/1044	163/347	missense_variant c.487C>G p.Gln163Glu	INE75_03700	pdxB	Erythronate-4-phosphate dehydrogenase	365
SRR23883001	UC	Bacteroides_uniformis	CP072255	3471311	snp	T	A	A:364 T:1	CDS	-	832/837	278/278	missense_variant c.832A>T p.Asn278Tyr	INE75_02974	cvfB	Conserved virulence factor B	364
SRR23883001	UC	Bacteroides_uniformis	CP072255	1377908	snp	G	A	A:363 G:1	CDS	-	509/885	170/294	missense_variant c.509C>T p.Ala170Val	INE75_01181	araC_1	Arabinose operon regulatory protein	363
SRR23883001	UC	Bacteroides_uniformis	CP072255	4568178	snp	G	A	A:363 G:0	CDS	+	133/741	45/246	missense_variant c.133G>A p.Ala45Thr	INE75_03803	luxQ	Autoinducer 2 sensor kinase/phosphatase LuxQ	363
SRR23883001	UC	Bacteroides_uniformis	CP072255	1715706	snp	C	A	A:359 C:0	CDS	-	1614/1620	538/539	missense_variant c.1614G>T p.Lys538Asn	INE75_01484	pyrG	CTP synthase	359
SRR23883001	UC	Bacteroides_uniformis	CP072255	2423323	snp	T	C	C:358 T:0	CDS	-	83/987	28/328	missense_variant c.83A>G p.Glu28Gly	INE75_02121	murB	UDP-N-acetylenolpyruvoylglucosamine reductase	358
SRR23883001	UC	Bacteroides_uniformis	CP072255	1255234	snp	T	C	C:357 T:0	CDS	-	991/1191	331/396	missense_variant c.991A>G p.Ile331Val	INE75_01061	pgaC	Poly-beta-1,6-N-acetyl-D-glucosamine synthase	357
SRR23883001	UC	Bacteroides_uniformis	CP072255	1885212	snp	C	T	T:357 C:0	CDS	-	874/1287	292/428	missense_variant c.874G>A p.Ala292Thr	INE75_01645	cshA	ATP-dependent RNA helicase CshA	357
SRR23883001	UC	Bacteroides_uniformis	CP072255	3387892	snp	G	A	A:357 G:0	CDS	+	415/1095	139/364	missense_variant c.415G>A p.Asp139Asn	INE75_02916	emrA_2	Colistin resistance protein EmrA	357
SRR23883001	UC	Bacteroides_uniformis	CP072255	1712021	snp	C	T	T:356 C:0	CDS	-	299/2100	100/699	missense_variant c.299G>A p.Gly100Glu	INE75_01481	dpp5	Dipeptidyl-peptidase 5	356
SRR23883001	UC	Bacteroides_uniformis	CP072255	457351	snp	C	T	T:354 C:1	CDS	-	78/1812	26/603	missense_variant c.78G>A p.Met26Ile	INE75_00364	recQ_1	ATP-dependent DNA helicase RecQ	354
SRR23883001	UC	Bacteroides_uniformis	CP072255	757322	snp	T	C	C:354 T:1	CDS	-	367/669	123/222	missense_variant c.367A>G p.Thr123Ala	INE75_00622	mfpA	Pentapeptide repeat protein MfpA	354
SRR23883001	UC	Bacteroides_uniformis	CP072255	1255216	snp	C	T	T:354 C:0	CDS	-	1009/1191	337/396	missense_variant c.1009G>A p.Ala337Thr	INE75_01061	pgaC	Poly-beta-1,6-N-acetyl-D-glucosamine synthase	354
SRR23883001	UC	Bacteroides_uniformis	CP072255	4287533	snp	C	T	T:354 C:0	CDS	-	2795/2856	932/951	missense_variant c.2795G>A p.Arg932His	INE75_03603	polA	DNA polymerase I	354
SRR23883001	UC	Bacteroides_uniformis	CP072255	315192	snp	G	A	A:352 G:0	CDS	+	1067/1401	356/466	missense_variant c.1067G>A p.Gly356Glu	INE75_00247	xylE_1	D-xylose-proton symporter	352
SRR23883001	UC	Bacteroides_uniformis	CP072255	3882697	snp	G	A	A:352 G:0	CDS	+	810/1005	270/334	missense_variant c.810G>A p.Met270Ile	INE75_03283	korB_2	2-oxoglutarate oxidoreductase subunit KorB	352
SRR23883001	UC	Bacteroides_uniformis	CP072255	1895876	snp	C	T	T:351 C:0	CDS	-	889/1467	297/488	missense_variant c.889G>A p.Ala297Thr	INE75_01655	atoC_2	Regulatory protein AtoC	351
SRR23883001	UC	Bacteroides_uniformis	CP072255	2796507	snp	G	A	A:351 G:0	CDS	+	1216/1569	406/522	missense_variant c.1216G>A p.Ala406Thr	INE75_02473	pafA	Alkaline phosphatase PafA	351
SRR23883001	UC	Bacteroides_uniformis	CP072255	2199160	snp	G	A	A:350 G:0	CDS	+	367/1191	123/396	missense_variant c.367G>A p.Ala123Thr	INE75_01908	bioF_2	8-amino-7-oxononanoate synthase	350
SRR23883001	UC	Bacteroides_uniformis	CP072255	2915808	snp	A	G	G:349 A:0	CDS	+	755/1215	252/404	missense_variant c.755A>G p.Glu252Gly	INE75_02554	yciC	Putative metal chaperone YciC	349
SRR23883001	UC	Bacteroides_uniformis	CP072255	483740	snp	G	A	A:348 G:0	CDS	+	910/1761	304/586	missense_variant c.910G>A p.Ala304Thr	INE75_00388	dxs_2	1-deoxy-D-xylulose-5-phosphate synthase	348
SRR23883001	UC	Bacteroides_uniformis	CP072255	1874572	snp	C	T	T:348 C:0	CDS	-	1201/1407	401/468	missense_variant c.1201G>A p.Gly401Ser	INE75_01636	uxaC	Uronate isomerase	348
SRR23883001	UC	Bacteroides_uniformis	CP072255	3138401	snp	T	C	C:348 T:0	CDS	-	421/1992	141/663	missense_variant c.421A>G p.Thr141Ala	INE75_02729	hypBA1	Non-reducing end beta-L-arabinofuranosidase	348
SRR23883001	UC	Bacteroides_uniformis	CP072255	3461592	snp	G	A	A:346 G:23	CDS	+	163/354	55/117	missense_variant c.163G>A p.Asp55Asn	INE75_02965	rplS	50S ribosomal protein L19	346
SRR23883001	UC	Bacteroides_uniformis	CP072255	3479531	snp	T	C	C:346 T:0	CDS	-	1024/1473	342/490	missense_variant c.1024A>G p.Thr342Ala	INE75_02983	rhaB	L-Rhamnulokinase	346
SRR23883001	UC	Bacteroides_uniformis	CP072255	3893672	snp	C	A	A:346 C:0	CDS	-	101/660	34/219	missense_variant c.101G>T p.Arg34Leu	INE75_03290	upp	Uracil phosphoribosyltransferase	346
SRR23883001	UC	Bacteroides_uniformis	CP072255	882047	snp	T	G	G:345 T:0	CDS	-	433/1545	145/514	missense_variant c.433A>C p.Ile145Leu	INE75_00723	abf2	Intracellular exo-alpha-L-arabinofuranosidase 2	345
SRR23883001	UC	Bacteroides_uniformis	CP072255	1846736	snp	A	G	G:344 A:0	CDS	+	1477/1488	493/495	missense_variant c.1477A>G p.Asn493Asp	INE75_01608	xylE_2	D-xylose-proton symporter	344
SRR23883001	UC	Bacteroides_uniformis	CP072255	2926297	snp	G	A	A:338 G:0	CDS	+	944/1146	315/381	missense_variant c.944G>A p.Arg315His	INE75_02565	dxr	1-deoxy-D-xylulose 5-phosphate reductoisomerase	338
SRR23883001	UC	Bacteroides_uniformis	CP072255	2425873	snp	G	A	A:336 G:1	CDS	+	472/1188	158/395	missense_variant c.472G>A p.Ala158Thr	INE75_02124	kbl	2-amino-3-ketobutyrate coenzyme A ligase	336
SRR23883001	UC	Bacteroides_uniformis	CP072255	1256107	snp	C	T	T:335 C:0	CDS	-	118/1191	40/396	missense_variant c.118G>A p.Ala40Thr	INE75_01061	pgaC	Poly-beta-1,6-N-acetyl-D-glucosamine synthase	335
SRR23883001	UC	Bacteroides_uniformis	CP072255	2201538	snp	G	A	A:335 G:0	CDS	+	98/648	33/215	missense_variant c.98G>A p.Gly33Asp	INE75_01911	bioD1	ATP-dependent dethiobiotin synthetase BioD 1	335
SRR23883001	UC	Bacteroides_uniformis	CP072255	3484828	snp	C	T	T:330 C:1	CDS	+	485/1122	162/373	missense_variant c.485C>T p.Ala162Val	INE75_02989	lysJ	(LysW)-aminoadipate semialdehyde transaminase	330
SRR23883017	UC	Bacteroides_uniformis	CP072255	4678331	snp	G	C	C:330 G:2	CDS	+	365/558	122/185	missense_variant c.365G>C p.Ser122Thr	INE75_03886	rplE	50S ribosomal protein L5	330
SRR23883001	UC	Bacteroides_uniformis	CP072255	3886828	snp	G	A	A:329 G:0	CDS	+	3295/3369	1099/1122	missense_variant c.3295G>A p.Ala1099Thr	INE75_03284	susC_13	TonB-dependent receptor SusC	329
SRR23883001	UC	Bacteroides_uniformis	CP072255	1948391	snp	G	A	A:328 G:0	CDS	-	92/678	31/225	missense_variant c.92C>T p.Ala31Val	INE75_01698	trmD	tRNA (guanine-N(1)-)-methyltransferase	328
SRR23883001	UC	Bacteroides_uniformis	CP072255	3441488	snp	G	C	C:325 G:0	CDS	-	737/1284	246/427	missense_variant c.737C>G p.Ala246Gly	INE75_02953	axe7A_2	Acetyl esterase Axe7A	325
SRR23883001	UC	Bacteroides_uniformis	CP072255	4163157	snp	G	C	C:325 G:0	CDS	-	539/1170	180/389	missense_variant c.539C>G p.Ala180Gly	INE75_03522	mdtE_1	Multidrug resistance protein MdtE	325
SRR23883001	UC	Bacteroides_uniformis	CP072255	1461610	snp	G	A	A:324 G:0	CDS	-	184/708	62/235	missense_variant c.184C>T p.His62Tyr	INE75_01255	cobI	Precorrin-2 C(20)-methyltransferase	324
SRR23883001	UC	Bacteroides_uniformis	CP072255	1937021	snp	G	A	A:324 G:0	CDS	+	109/1104	37/367	missense_variant c.109G>A p.Ala37Thr	INE75_01688	srpA	Solvent efflux pump periplasmic linker SrpA	324
SRR23883001	UC	Bacteroides_uniformis	CP072255	647381	snp	G	A	A:323 G:0	CDS	+	29/1197	10/398	missense_variant c.29G>A p.Arg10His	INE75_00513	fsr	Fosmidomycin resistance protein	323
SRR23883001	UC	Bacteroides_uniformis	CP072255	2501412	snp	G	A	A:322 G:0	CDS	-	704/1002	235/333	missense_variant c.704C>T p.Ala235Val	INE75_02193	fabH_3	3-oxoacyl-(acyl-carrier-protein) synthase 3	322
SRR23883001	UC	Bacteroides_uniformis	CP072255	1920366	snp	A	G	G:321 A:0	CDS	-	434/807	145/268	missense_variant c.434T>C p.Ile145Thr	INE75_01671	loiP	Metalloprotease LoiP	321
SRR23883001	UC	Bacteroides_uniformis	CP072255	2435920	snp	T	C	C:320 T:0	CDS	-	253/423	85/140	missense_variant c.253A>G p.Lys85Glu	INE75_02136	yjaB_2	Peptidyl-lysine N-acetyltransferase YjaB	320
SRR23883001	UC	Bacteroides_uniformis	CP072255	3341351	snp	C	T	T:320 C:5	CDS	-	998/1476	333/491	missense_variant c.998G>A p.Gly333Asp	INE75_02878	guaB	Inosine-5'-monophosphate dehydrogenase	320
SRR23883001	UC	Bacteroides_uniformis	CP072255	4278147	snp	G	A	A:314 G:0	CDS	+	643/1617	215/538	missense_variant c.643G>A p.Glu215Lys	INE75_03597	xylA_2	Xylosidase/arabinosidase	314
SRR23883001	UC	Bacteroides_uniformis	CP072255	1936971	snp	G	A	A:311 G:0	CDS	+	59/1104	20/367	missense_variant c.59G>A p.Gly20Glu	INE75_01688	srpA	Solvent efflux pump periplasmic linker SrpA	311
SRR23883001	UC	Bacteroides_uniformis	CP072255	3480302	snp	A	T	T:311 A:0	CDS	-	253/1473	85/490	missense_variant c.253T>A p.Cys85Ser	INE75_02983	rhaB	L-Rhamnulokinase	311
SRR23883001	UC	Bacteroides_uniformis	CP072255	934399	snp	C	T	T:310 C:0	CDS	+	1285/1674	429/557	missense_variant c.1285C>T p.Arg429Cys	INE75_00771	pglF_1	UDP-N-acetyl-alpha-D-glucosamine C6 dehydratase	310
SRR23883001	UC	Bacteroides_uniformis	CP072255	3174017	snp	T	C	C:310 T:0	CDS	-	923/1389	308/462	missense_variant c.923A>G p.Glu308Gly	INE75_02755	algC	Phosphomannomutase/phosphoglucomutase	310
SRR23882967	UC	Bacteroides_uniformis	CP072255	1085998	snp	T	G	G:309 T:0	CDS	-	61/462	21/153	missense_variant c.61A>C p.Lys21Gln	INE75_00910	ypsA_1	UPF0398 protein YpsA	309
SRR23883001	UC	Bacteroides_uniformis	CP072255	1181327	snp	G	A	A:309 G:0	CDS	+	70/633	24/210	missense_variant c.70G>A p.Ala24Thr	INE75_00994	lipB	Octanoyltransferase	309
SRR23883001	UC	Bacteroides_uniformis	CP072255	2519380	snp	C	T	T:303 C:0	CDS	-	2255/2523	752/840	missense_variant c.2255G>A p.Cys752Tyr	INE75_02206	csxA	Exo-beta-D-glucosaminidase	303
SRR23883017	UC	Bacteroides_uniformis	CP072255	3461594	snp	C	A	A:303 C:3	CDS	+	165/354	55/117	missense_variant c.165C>A p.Asp55Glu	INE75_02965	rplS	50S ribosomal protein L19	303
SRR23882967	UC	Bacteroides_uniformis	CP072255	1086030	snp	G	A	A:301 G:0	CDS	-	29/462	10/153	missense_variant c.29C>T p.Ser10Phe	INE75_00910	ypsA_1	UPF0398 protein YpsA	301
SRR23883017	UC	Bacteroides_uniformis	CP072255	3103633	snp	C	A	A:301 C:0	CDS	-	88/702	30/233	missense_variant c.88G>T p.Ala30Ser	INE75_02712	mprA_2	Response regulator MprA	301
SRR23883054	CD	Bacteroides_vulgatus	NC_009614.1	4608739	snp	G	A	A:2129 G:2	CDS	-	1211/1239	404/412	missense_variant c.1211C>T p.Ala404Val	HCPAMHPO_03835	xerC_22	Tyrosine recombinase XerC
SRR23883374	CD	Bacteroides_vulgatus	NC_009614.1	1429904	snp	G	A	A:670 G:0	CDS	+	1609/2028	537/675	missense_variant c.1609G>A p.Asp537Asn	HCPAMHPO_01113	mdoB	Phosphoglycerol transferase I
SRR23883374	CD	Bacteroides_vulgatus	NC_009614.1	1083913	snp	A	G	G:657 A:0	CDS	+	422/1800	141/599	missense_variant c.422A>G p.Lys141Arg	HCPAMHPO_00806	mutS_1	DNA mismatch repair protein MutS
SRR23883374	CD	Bacteroides_vulgatus	NC_009614.1	1102882	snp	C	T	T:622 C:1	CDS	-	1015/2118	339/705	missense_variant c.1015G>A p.Val339Ile	HCPAMHPO_00839	fusA_2	Elongation factor G
SRR23883374	CD	Bacteroides_vulgatus	NC_009614.1	3548790	snp	C	T	T:618 C:0	CDS	+	292/1272	98/423	missense_variant c.292C>T p.Arg98Cys	HCPAMHPO_02862	bioA	Adenosylmethionine-8-amino-7-oxononanoate aminotransferase
SRR23883374	CD	Bacteroides_vulgatus	NC_009614.1	1061328	snp	A	C	C:615 A:0	CDS	+	2337/3468	779/1155	missense_variant c.2337A>C p.Lys779Asn	HCPAMHPO_00786	recD2_2	ATP-dependent RecD-like DNA helicase
SRR23883374	CD	Bacteroides_vulgatus	NC_009614.1	1913491	snp	C	T	T:611 C:0	CDS	+	791/1236	264/411	missense_variant c.791C>T p.Thr264Ile	HCPAMHPO_01489	resA_4	Thiol-disulfide oxidoreductase ResA
SRR23883374	CD	Bacteroides_vulgatus	NC_009614.1	3108755	snp	G	A	A:609 G:0	CDS	+	308/2502	103/833	missense_variant c.308G>A p.Ser103Asn	HCPAMHPO_02495	cdr	Coenzyme A disulfide reductase
SRR23883374	CD	Bacteroides_vulgatus	NC_009614.1	3107787	snp	C	A	A:607 C:0	CDS	-	425/1350	142/449	missense_variant c.425G>T p.Trp142Leu	HCPAMHPO_02494	mepA_3	Multidrug export protein MepA
SRR23883374	CD	Bacteroides_vulgatus	NC_009614.1	2269998	snp	C	T	T:606 C:1	CDS	-	404/2913	135/970	missense_variant c.404G>A p.Gly135Glu	HCPAMHPO_01838	lacZ_8	Beta-galactosidase
SRR23883374	CD	Bacteroides_vulgatus	NC_009614.1	2828115	snp	C	T	T:600 C:0	CDS	+	935/2157	312/718	missense_variant c.935C>T p.Thr312Ile	HCPAMHPO_02257	cirA_1	Colicin I receptor
SRR23883374	CD	Bacteroides_vulgatus	NC_009614.1	750158	snp	A	G	G:589 A:0	CDS	-	764/777	255/258	missense_variant c.764T>C p.Val255Ala	HCPAMHPO_00560	phoC	Major phosphate-irrepressible acid phosphatase
SRR23883374	CD	Bacteroides_vulgatus	NC_009614.1	771684	snp	G	A	A:584 G:0	CDS	+	1708/3807	570/1268	missense_variant c.1708G>A p.Gly570Arg	HCPAMHPO_00570	rcsC_7	Sensor histidine kinase RcsC
SRR23883374	CD	Bacteroides_vulgatus	NC_009614.1	1658667	snp	C	T	T:582 C:0	CDS	+	244/1878	82/625	missense_variant c.244C>T p.Arg82Cys	HCPAMHPO_01282	gyrB_1	DNA gyrase subunit B
SRR23883374	CD	Bacteroides_vulgatus	NC_009614.1	1793594	snp	C	T	T:578 C:0	CDS	+	470/1311	157/436	missense_variant c.470C>T p.Thr157Ile	HCPAMHPO_01393	axe7A	Acetyl esterase Axe7A
SRR23883374	CD	Bacteroides_vulgatus	NC_009614.1	3873327	snp	G	A	A:578 G:0	CDS	+	2779/3489	927/1162	missense_variant c.2779G>A p.Asp927Asn	HCPAMHPO_03147	ileS	Isoleucine--tRNA ligase
SRR23883374	CD	Bacteroides_vulgatus	NC_009614.1	1875578	snp	T	C	C:577 T:0	CDS	-	763/1455	255/484	missense_variant c.763A>G p.Thr255Ala	HCPAMHPO_01455	murE	UDP-N-acetylmuramoyl-L-alanyl-D-glutamate--2, 6-diaminopimelate ligase
SRR23883374	CD	Bacteroides_vulgatus	NC_009614.1	219630	snp	C	A	A:577 C:0	CDS	-	1392/2979	464/992	missense_variant c.1392G>T p.Gln464His	HCPAMHPO_00153	yfeW	Putative D-alanyl-D-alanine carboxypeptidase
SRR23883374	CD	Bacteroides_vulgatus	NC_009614.1	2338637	snp	C	T	T:575 C:0	CDS	+	875/3030	292/1009	missense_variant c.875C>T p.Ala292Val	HCPAMHPO_01878	lacZ_10	Beta-galactosidase
SRR23883374	CD	Bacteroides_vulgatus	NC_009614.1	1458429	snp	A	G	G:575 A:0	CDS	+	508/1269	170/422	missense_variant c.508A>G p.Lys170Glu	HCPAMHPO_01137	purD	Phosphoribosylamine--glycine ligase
SRR23883374	CD	Bacteroides_vulgatus	NC_009614.1	4942202	snp	G	A	A:574 G:0	CDS	+	1277/1671	426/556	missense_variant c.1277G>A p.Ser426Asn	HCPAMHPO_04114	asnB	Asparagine synthetase B [glutamine-hydrolyzing]
SRR23883374	CD	Bacteroides_vulgatus	NC_009614.1	1430093	snp	T	C	C:573 T:0	CDS	+	1798/2028	600/675	missense_variant c.1798T>C p.Tyr600His	HCPAMHPO_01113	mdoB	Phosphoglycerol transferase I
SRR23883374	CD	Bacteroides_vulgatus	NC_009614.1	5118899	snp	C	T	T:569 C:1	CDS	-	91/1653	31/550	missense_variant c.91G>A p.Asp31Asn	HCPAMHPO_04260	btuD_8	Vitamin B12 import ATP-binding protein BtuD
SRR23883374	CD	Bacteroides_vulgatus	NC_009614.1	2935542	snp	C	T	T:567 C:0	CDS	+	922/3366	308/1121	missense_variant c.922C>T p.Arg308Trp	HCPAMHPO_02335	mfd	Transcription-repair-coupling factor
SRR23883374	CD	Bacteroides_vulgatus	NC_009614.1	2281754	snp	A	T	T:567 A:0	CDS	+	152/567	51/188	missense_variant c.152A>T p.Gln51Leu	HCPAMHPO_01846	sigW_4	ECF RNA polymerase sigma factor SigW
SRR23883374	CD	Bacteroides_vulgatus	NC_009614.1	63134	snp	G	A	A:567 G:1	CDS	-	1187/1539	396/512	missense_variant c.1187C>T p.Thr396Ile	HCPAMHPO_00046	yicJ	Inner membrane symporter YicJ
SRR23883374	CD	Bacteroides_vulgatus	NC_009614.1	4348417	snp	G	T	T:565 G:1	CDS	+	508/1617	170/538	missense_variant c.508G>T p.Val170Leu	HCPAMHPO_03594	susD_2	Starch-binding protein SusD
SRR23883374	CD	Bacteroides_vulgatus	NC_009614.1	2163771	snp	G	A	A:562 G:0	CDS	+	2074/3216	692/1071	missense_variant c.2074G>A p.Val692Met	HCPAMHPO_01738	bepE_3	Efflux pump membrane transporter BepE
SRR23883374	CD	Bacteroides_vulgatus	NC_009614.1	1890613	snp	C	T	T:560 C:1	CDS	-	37/915	13/304	missense_variant c.37G>A p.Glu13Lys	HCPAMHPO_01470	glsA	Thermolabile glutaminase
SRR23883374	CD	Bacteroides_vulgatus	NC_009614.1	1428298	snp	G	A	A:560 G:0	CDS	+	2028-03-01	1/675	initiator_codon_variant c.3G>A p.Met1?	HCPAMHPO_01113	mdoB	Phosphoglycerol transferase I
SRR23883374	CD	Bacteroides_vulgatus	NC_009614.1	3733849	snp	G	A	A:559 G:0	CDS	+	1477/1854	493/617	missense_variant c.1477G>A p.Val493Met	HCPAMHPO_03025	ettA_2	Energy-dependent translational throttle protein EttA
SRR23883374	CD	Bacteroides_vulgatus	NC_009614.1	1879862	snp	C	T	T:559 C:0	CDS	-	437/465	146/154	missense_variant c.437G>A p.Gly146Glu	HCPAMHPO_01459	mraZ	Transcriptional regulator MraZ
SRR23883374	CD	Bacteroides_vulgatus	NC_009614.1	3109918	snp	C	T	T:558 C:0	CDS	+	1471/2502	491/833	missense_variant c.1471C>T p.Pro491Ser	HCPAMHPO_02495	cdr	Coenzyme A disulfide reductase
SRR23883374	CD	Bacteroides_vulgatus	NC_009614.1	368908	snp	A	C	C:558 A:0	CDS	+	146/2286	49/761	missense_variant c.146A>C p.Glu49Ala	HCPAMHPO_00254	maeB	NADP-dependent malic enzyme
SRR23883374	CD	Bacteroides_vulgatus	NC_009614.1	523369	snp	G	A	A:558 G:0	CDS	-	3848/4323	1283/1440	missense_variant c.3848C>T p.Pro1283Leu	HCPAMHPO_00382	rcsC_4	Sensor histidine kinase RcsC
SRR23883374	CD	Bacteroides_vulgatus	NC_009614.1	3009274	snp	G	A	A:558 G:4	CDS	+	964/1620	322/539	missense_variant c.964G>A p.Val322Ile	HCPAMHPO_02398	ybiT	putative ABC transporter ATP-binding protein YbiT
SRR23883374	CD	Bacteroides_vulgatus	NC_009614.1	2144359	snp	C	A	A:555 C:0	CDS	+	505/807	169/268	missense_variant c.505C>A p.His169Asn	HCPAMHPO_01723	lgt_2	Phosphatidylglycerol--prolipoprotein diacylglyceryl transferase
SRR23883374	CD	Bacteroides_vulgatus	NC_009614.1	2506539	snp	C	T	T:552 C:2	CDS	-	406/468	136/155	missense_variant c.406G>A p.Ala136Thr	HCPAMHPO_01996	guaD	Guanine deaminase
SRR23883374	CD	Bacteroides_vulgatus	NC_009614.1	1028931	snp	A	C	C:552 A:0	CDS	-	697/2943	233/980	missense_variant c.697T>G p.Leu233Val	HCPAMHPO_00772	lacZ_6	Beta-galactosidase
SRR23883236	CD	Bacteroides_vulgatus	NC_009614.1	1476095	snp	A	G	G:551 A:0	CDS	-	581/1401	194/466	missense_variant c.581T>C p.Val194Ala	HCPAMHPO_01151	dacB	D-alanyl-D-alanine carboxypeptidase DacB
SRR23883374	CD	Bacteroides_vulgatus	NC_009614.1	2709828	snp	T	G	G:550 T:0	CDS	-	301/1752	101/583	missense_variant c.301A>C p.Lys101Gln	HCPAMHPO_02158	rhaR_4	HTH-type transcriptional activator RhaR
SRR23883374	CD	Bacteroides_vulgatus	NC_009614.1	1093232	snp	C	T	T:550 C:3	CDS	-	370/516	124/171	missense_variant c.370G>A p.Val124Ile	HCPAMHPO_00820	rpsE	30S ribosomal protein S5
SRR23883374	CD	Bacteroides_vulgatus	NC_009614.1	3917749	snp	C	A	A:549 C:0	CDS	-	1777/2520	593/839	missense_variant c.1777G>T p.Val593Leu	HCPAMHPO_03188	nrdA	Ribonucleoside-diphosphate reductase 1 subunit alpha
SRR23883374	CD	Bacteroides_vulgatus	NC_009614.1	1083678	snp	G	A	A:548 G:0	CDS	+	187/1800	63/599	missense_variant c.187G>A p.Val63Ile	HCPAMHPO_00806	mutS_1	DNA mismatch repair protein MutS
SRR23883374	CD	Bacteroides_vulgatus	NC_009614.1	3549765	snp	G	A	A:547 G:0	CDS	+	1267/1272	423/423	missense_variant c.1267G>A p.Glu423Lys	HCPAMHPO_02862	bioA	Adenosylmethionine-8-amino-7-oxononanoate aminotransferase
SRR23883374	CD	Bacteroides_vulgatus	NC_009614.1	1176396	snp	C	A	A:547 C:0	CDS	-	541/1239	181/412	missense_variant c.541G>T p.Ala181Ser	HCPAMHPO_00906	lolE_1	Lipoprotein-releasing system transmembrane protein LolE
SRR23883374	CD	Bacteroides_vulgatus	NC_009614.1	3658901	snp	G	T	T:547 G:0	CDS	-	734/1197	245/398	missense_variant c.734C>A p.Pro245His	HCPAMHPO_02979	undec1A	Cysteine/Cysteine sulfinic acid decarboxylase
SRR23883132	CD	Bacteroides_vulgatus	NC_009614.1	1150382	snp	C	T	T:546 C:0	CDS	-	274/1551	92/516	missense_variant c.274G>A p.Val92Ile	HCPAMHPO_00879	ahpF	Alkyl hydroperoxide reductase subunit F
SRR23883374	CD	Bacteroides_vulgatus	NC_009614.1	2467245	snp	G	A	A:546 G:0	CDS	-	721/1053	241/350	missense_variant c.721C>T p.Pro241Ser	HCPAMHPO_01962	fbaB_1	Fructose-bisphosphate aldolase class 1
SRR23883374	CD	Bacteroides_vulgatus	NC_009614.1	2316824	snp	A	G	G:546 A:0	CDS	+	764/1230	255/409	missense_variant c.764A>G p.His255Arg	HCPAMHPO_01867	yteR_1	Unsaturated rhamnogalacturonyl hydrolase YteR
SRR23883374	CD	Bacteroides_vulgatus	NC_009614.1	424938	snp	G	A	A:545 G:0	CDS	+	967/2202	323/733	missense_variant c.967G>A p.Ala323Thr	HCPAMHPO_00305	apxIB	Toxin RTX-I translocation ATP-binding protein
SRR23883374	CD	Bacteroides_vulgatus	NC_009614.1	1286250	snp	G	A	A:545 G:1	CDS	+	3445/4137	1149/1378	missense_variant c.3445G>A p.Glu1149Lys	HCPAMHPO_01009	rcsC_12	Sensor histidine kinase RcsC
SRR23883374	CD	Bacteroides_vulgatus	NC_009614.1	3573673	snp	T	C	C:543 T:0	CDS	+	626/1344	209/447	missense_variant c.626T>C p.Ile209Thr	HCPAMHPO_02883	bepC	Outer membrane efflux protein BepC
SRR23883374	CD	Bacteroides_vulgatus	NC_009614.1	4715086	snp	G	A	A:540 G:0	CDS	+	1376/2589	459/862	missense_variant c.1376G>A p.Ser459Asn	HCPAMHPO_03922	clpB1	Chaperone protein ClpB 1
SRR23883374	CD	Bacteroides_vulgatus	NC_009614.1	595706	snp	T	C	C:540 T:0	CDS	-	383/501	128/166	missense_variant c.383A>G p.Lys128Arg	HCPAMHPO_00432	resA_3	Thiol-disulfide oxidoreductase ResA
SRR23883374	CD	Bacteroides_vulgatus	NC_009614.1	3285944	snp	C	T	T:540 C:0	CDS	-	1153/2628	385/875	missense_variant c.1153G>A p.Ala385Thr	HCPAMHPO_02652	valS	Valine--tRNA ligase
SRR23883374	CD	Bacteroides_vulgatus	NC_009614.1	72001	snp	G	A	A:539 G:0	CDS	-	335/654	112/217	missense_variant c.335C>T p.Ala112Val	HCPAMHPO_00053	rpe	Ribulose-phosphate 3-epimerase
SRR23883374	CD	Bacteroides_vulgatus	NC_009614.1	2120051	snp	A	G	G:539 A:0	CDS	+	490/840	164/279	missense_variant c.490A>G p.Ile164Val	HCPAMHPO_01696	rpsB	30S ribosomal protein S2
SRR23883374	CD	Bacteroides_vulgatus	NC_009614.1	3284944	snp	G	A	A:539 G:0	CDS	-	2153/2628	718/875	missense_variant c.2153C>T p.Pro718Leu	HCPAMHPO_02652	valS	Valine--tRNA ligase
SRR23883132	CD	Bacteroides_vulgatus	NC_009614.1	1111244	snp	T	C	C:538 T:3	CDS	-	554/4287	185/1428	missense_variant c.554A>G p.Lys185Arg	HCPAMHPO_00844	rpoC	DNA-directed RNA polymerase subunit beta'
SRR23883374	CD	Bacteroides_vulgatus	NC_009614.1	1561576	snp	C	T	T:538 C:0	CDS	-	2371/3225	791/1074	missense_variant c.2371G>A p.Val791Ile	HCPAMHPO_01199	tri1_1	Tricorn protease
SRR23883374	CD	Bacteroides_vulgatus	NC_009614.1	663502	snp	C	T	T:535 C:0	CDS	-	430/552	144/183	missense_variant c.430G>A p.Gly144Ser	HCPAMHPO_00500	yajL	Protein/nucleic acid deglycase 3
SRR23883374	CD	Bacteroides_vulgatus	NC_009614.1	82944	snp	C	T	T:531 C:1	CDS	-	292/3177	98/1058	missense_variant c.292G>A p.Asp98Asn	HCPAMHPO_00061	mdtC_1	Multidrug resistance protein MdtC
SRR23883374	CD	Bacteroides_vulgatus	NC_009614.1	1516561	snp	G	T	T:531 G:0	CDS	+	43/612	15/203	missense_variant c.43G>T p.Val15Leu	HCPAMHPO_01173	pinR	Serine recombinase PinR
SRR23883374	CD	Bacteroides_vulgatus	NC_009614.1	104924	snp	T	A	A:531 T:0	CDS	-	591/1569	197/522	missense_variant c.591A>T p.Glu197Asp	HCPAMHPO_00078	prfC	Peptide chain release factor 3
SRR23883374	CD	Bacteroides_vulgatus	NC_009614.1	1949601	snp	G	A	A:531 G:0	CDS	+	835/2463	279/820	missense_variant c.835G>A p.Gly279Ser	HCPAMHPO_01530	priA	primosomal protein N'
SRR23883374	CD	Bacteroides_vulgatus	NC_009614.1	2115086	snp	C	T	T:529 C:0	CDS	+	43/1404	15/467	missense_variant c.43C>T p.Arg15Cys	HCPAMHPO_01690	asnS	Asparagine--tRNA ligase
SRR23883374	CD	Bacteroides_vulgatus	NC_009614.1	3108674	snp	C	T	T:529 C:0	CDS	+	227/2502	76/833	missense_variant c.227C>T p.Thr76Ile	HCPAMHPO_02495	cdr	Coenzyme A disulfide reductase
SRR23883374	CD	Bacteroides_vulgatus	NC_009614.1	3983048	snp	G	C	C:529 G:0	CDS	-	622/2478	208/825	missense_variant c.622C>G p.Pro208Ala	HCPAMHPO_03256	lon2	Lon protease 2
SRR23883374	CD	Bacteroides_vulgatus	NC_009614.1	3576359	snp	A	G	G:526 A:0	CDS	+	679/744	227/247	missense_variant c.679A>G p.Ile227Val	HCPAMHPO_02885	yknY_3	putative ABC transporter ATP-binding protein YknY
SRR23883374	CD	Bacteroides_vulgatus	NC_009614.1	1437217	snp	T	C	C:525 T:0	CDS	-	680/1821	227/606	missense_variant c.680A>G p.Glu227Gly	HCPAMHPO_01119	argS	Arginine--tRNA ligase
SRR23883374	CD	Bacteroides_vulgatus	NC_009614.1	489570	snp	C	T	T:525 C:0	CDS	+	913/1998	305/665	missense_variant c.913C>T p.Pro305Ser	HCPAMHPO_00350	hutU	Urocanate hydratase
SRR23883236	CD	Bacteroides_vulgatus	NC_009614.1	1634124	snp	T	C	C:523 T:0	CDS	-	1597/1872	533/623	missense_variant c.1597A>G p.Ile533Val	HCPAMHPO_01262	mnmG	tRNA uridine 5-carboxymethylaminomethyl modification enzyme MnmG
SRR23883374	CD	Bacteroides_vulgatus	NC_009614.1	1090398	snp	C	T	T:522 C:0	CDS	-	664/798	222/265	missense_variant c.664G>A p.Gly222Arg	HCPAMHPO_00816	map_1	Methionine aminopeptidase 1
SRR23883374	CD	Bacteroides_vulgatus	NC_009614.1	1412077	snp	T	G	G:521 T:1	CDS	-	716/1026	239/341	missense_variant c.716A>C p.Asp239Ala	HCPAMHPO_01099	pdxB	Erythronate-4-phosphate dehydrogenase
SRR23883374	CD	Bacteroides_vulgatus	NC_009614.1	367672	snp	C	T	T:521 C:1	CDS	-	640/1212	214/403	missense_variant c.640G>A p.Glu214Lys	HCPAMHPO_00253	ttgA_1	putative efflux pump periplasmic linker TtgA
SRR23883132	CD	Bacteroides_vulgatus	NC_009614.1	600174	snp	G	T	T:519 G:0	CDS	-	745/1458	249/485	missense_variant c.745C>A p.Leu249Met	HCPAMHPO_00436	cysNC	Bifunctional enzyme CysN/CysC
SRR23883374	CD	Bacteroides_vulgatus	NC_009614.1	2633068	snp	C	T	T:519 C:0	CDS	+	719/2013	240/670	missense_variant c.719C>T p.Ala240Val	HCPAMHPO_02099	pepO	Neutral endopeptidase
SRR23883374	CD	Bacteroides_vulgatus	NC_009614.1	1137231	snp	C	T	T:519 C:0	CDS	-	890/4041	297/1346	missense_variant c.890G>A p.Arg297His	HCPAMHPO_00872	rcsC_11	Sensor histidine kinase RcsC
SRR23883374	CD	Bacteroides_vulgatus	NC_009614.1	3885600	snp	C	T	T:519 C:0	CDS	-	1022/1407	341/468	missense_variant c.1022G>A p.Gly341Glu	HCPAMHPO_03163	uxaC	Uronate isomerase
SRR23883374	CD	Bacteroides_vulgatus	NC_009614.1	1093052	snp	C	T	T:518 C:3	CDS	-	25/177	1958-09-01	missense_variant c.25G>A p.Val9Ile	HCPAMHPO_00819	rpmD	50S ribosomal protein L30
SRR23883374	CD	Bacteroides_vulgatus	NC_009614.1	59986	snp	C	T	T:518 C:0	CDS	-	314/972	105/323	missense_variant c.314G>A p.Arg105Gln	HCPAMHPO_00043	xsa	Xylosidase/arabinosidase
SRR23883374	CD	Bacteroides_vulgatus	NC_009614.1	608953	snp	G	A	A:517 G:0	CDS	-	1256/1668	419/555	missense_variant c.1256C>T p.Thr419Ile	HCPAMHPO_00444	lptD_1	LPS-assembly protein LptD
SRR23883236	CD	Bacteroides_vulgatus	NC_009614.1	1611813	snp	A	G	G:517 A:1	CDS	+	1741/2613	581/870	missense_variant c.1741A>G p.Arg581Gly	HCPAMHPO_01242	mutS_2	DNA mismatch repair protein MutS
SRR23883374	CD	Bacteroides_vulgatus	NC_009614.1	2547089	snp	G	A	A:517 G:1	CDS	+	1195/1227	399/408	missense_variant c.1195G>A p.Glu399Lys	HCPAMHPO_02032	namA	NADPH dehydrogenase
SRR23883374	CD	Bacteroides_vulgatus	NC_009614.1	2172430	snp	C	T	T:513 C:0	CDS	-	64/1536	22/511	missense_variant c.64G>A p.Val22Ile	HCPAMHPO_01744	nnr	Bifunctional NAD(P)H-hydrate repair enzyme Nnr
SRR23883374	CD	Bacteroides_vulgatus	NC_009614.1	1965850	snp	G	A	A:512 G:0	CDS	-	146/1065	49/354	missense_variant c.146C>T p.Ser49Leu	HCPAMHPO_01542	dapE_1	Putative succinyl-diaminopimelate desuccinylase DapE
SRR23883374	CD	Bacteroides_vulgatus	NC_009614.1	916460	snp	G	A	A:511 G:0	CDS	+	856/1293	286/430	missense_variant c.856G>A p.Gly286Ser	HCPAMHPO_00666	mdtK_2	Multidrug resistance protein MdtK
SRR23883374	CD	Bacteroides_vulgatus	NC_009614.1	1495369	snp	T	G	G:511 T:0	CDS	-	2162/2244	721/747	missense_variant c.2162A>C p.Asp721Ala	HCPAMHPO_01164	ptpA_2	Prolyl tripeptidyl peptidase
SRR23883374	CD	Bacteroides_vulgatus	NC_009614.1	1177681	snp	G	A	A:510 G:0	CDS	-	313/639	105/212	missense_variant c.313C>T p.Pro105Ser	HCPAMHPO_00908	trmR	tRNA 5-hydroxyuridine methyltransferase
SRR23883374	CD	Bacteroides_vulgatus	NC_009614.1	3887706	snp	G	A	A:510 G:0	CDS	+	760/1440	254/479	missense_variant c.760G>A p.Val254Ile	HCPAMHPO_03164	uxaB	Altronate oxidoreductase
SRR23883374	CD	Bacteroides_vulgatus	NC_009614.1	2165392	snp	G	T	T:509 G:0	CDS	+	483/1374	161/457	missense_variant c.483G>T p.Gln161His	HCPAMHPO_01739	cusC_2	Cation efflux system protein CusC
SRR23883374	CD	Bacteroides_vulgatus	NC_009614.1	3415040	snp	C	T	T:509 C:0	CDS	+	3163/4281	1055/1426	missense_variant c.3163C>T p.Arg1055Cys	HCPAMHPO_02768	lacZ_13	Beta-galactosidase
SRR23883374	CD	Bacteroides_vulgatus	NC_009614.1	1978982	snp	T	C	C:509 T:0	CDS	-	149/1419	50/472	missense_variant c.149A>G p.Glu50Gly	HCPAMHPO_01553	phoB	Alkaline phosphatase 3
SRR23883374	CD	Bacteroides_vulgatus	NC_009614.1	4784660	snp	G	A	A:508 G:0	CDS	-	527/1434	176/477	missense_variant c.527C>T p.Ala176Val	HCPAMHPO_03986	aspA	Aspartate ammonia-lyase
SRR23883374	CD	Bacteroides_vulgatus	NC_009614.1	1878272	snp	C	T	T:507 C:0	CDS	-	268/2181	90/726	missense_variant c.268G>A p.Gly90Ser	HCPAMHPO_01456	ftsI_1	Peptidoglycan D,D-transpeptidase FtsI
SRR23883374	CD	Bacteroides_vulgatus	NC_009614.1	5117684	snp	G	A	A:506 G:0	CDS	-	1306/1653	436/550	missense_variant c.1306C>T p.Arg436Trp	HCPAMHPO_04260	btuD_8	Vitamin B12 import ATP-binding protein BtuD
SRR23883132	CD	Bacteroides_vulgatus	NC_009614.1	495839	snp	G	A	A:506 G:1	CDS	+	211/501	71/166	missense_variant c.211G>A p.Gly71Ser	HCPAMHPO_00357	idi	Isopentenyl-diphosphate Delta-isomerase
SRR23883374	CD	Bacteroides_vulgatus	NC_009614.1	4498293	snp	G	A	A:506 G:0	CDS	+	46/708	16/235	missense_variant c.46G>A p.Val16Met	HCPAMHPO_03728	lnrL	Linearmycin resistance ATP-binding protein LnrL
SRR23883374	CD	Bacteroides_vulgatus	NC_009614.1	845913	snp	C	T	T:505 C:0	CDS	-	508/969	170/322	missense_variant c.508G>A p.Gly170Ser	HCPAMHPO_00619	argC	N-acetyl-gamma-glutamyl-phosphate reductase
SRR23883374	CD	Bacteroides_vulgatus	NC_009614.1	1116741	snp	T	C	C:505 T:0	CDS	-	664/699	222/232	missense_variant c.664A>G p.Ile222Val	HCPAMHPO_00848	rplA	50S ribosomal protein L1
SRR23883289	CD	Bacteroides_vulgatus	NC_009614.1	596335	snp	A	T	T:505 A:0	CDS	+	160/768	54/255	missense_variant c.160A>T p.Ser54Cys	HCPAMHPO_00433	yaaA	Peroxide stress resistance protein YaaA
SRR23883374	CD	Bacteroides_vulgatus	NC_009614.1	3109853	snp	C	T	T:504 C:0	CDS	+	1406/2502	469/833	missense_variant c.1406C>T p.Thr469Met	HCPAMHPO_02495	cdr	Coenzyme A disulfide reductase
SRR23883374	CD	Bacteroides_vulgatus	NC_009614.1	2189023	snp	C	G	G:504 C:0	CDS	-	819/1017	273/338	missense_variant c.819G>C p.Met273Ile	HCPAMHPO_01763	ltaE	Low specificity L-threonine aldolase
SRR23883289	CD	Bacteroides_vulgatus	NC_009614.1	1877398	snp	T	C	C:503 T:0	CDS	-	1142/2181	381/726	missense_variant c.1142A>G p.Asn381Ser	HCPAMHPO_01456	ftsI_1	Peptidoglycan D,D-transpeptidase FtsI
SRR23883374	CD	Bacteroides_vulgatus	NC_009614.1	728449	snp	G	A	A:502 G:1	CDS	+	3649/4023	1217/1340	missense_variant c.3649G>A p.Ala1217Thr	HCPAMHPO_00538	rcsC_6	Sensor histidine kinase RcsC
SRR23883374	CD	Bacteroides_vulgatus	NC_009614.1	114864	snp	C	T	T:501 C:0	CDS	+	3266/4017	1089/1338	missense_variant c.3266C>T p.Ala1089Val	HCPAMHPO_00083	rcsC_2	Sensor histidine kinase RcsC
SRR23883374	CD	Bacteroides_vulgatus	NC_009614.1	1454959	snp	G	A	A:497 G:0	CDS	+	722/1449	241/482	missense_variant c.722G>A p.Arg241His	HCPAMHPO_01135	rlmL	Ribosomal RNA large subunit methyltransferase K/L
SRR23883374	CD	Bacteroides_vulgatus	NC_009614.1	600453	snp	C	A	A:495 C:1	CDS	-	466/1458	156/485	missense_variant c.466G>T p.Val156Leu	HCPAMHPO_00436	cysNC	Bifunctional enzyme CysN/CysC
SRR23883374	CD	Bacteroides_vulgatus	NC_009614.1	363374	snp	C	G	G:494 C:0	CDS	-	443/1386	148/461	missense_variant c.443G>C p.Gly148Ala	HCPAMHPO_00251	cusC_1	Cation efflux system protein CusC
SRR23883374	CD	Bacteroides_vulgatus	NC_009614.1	1705231	snp	C	T	T:494 C:0	CDS	-	778/3888	260/1295	missense_variant c.778G>A p.Ala260Thr	HCPAMHPO_01315	rcsC_17	Sensor histidine kinase RcsC
SRR23883374	CD	Bacteroides_vulgatus	NC_009614.1	3455075	snp	A	C	C:494 A:0	CDS	+	904/4398	302/1465	missense_variant c.904A>C p.Lys302Gln	HCPAMHPO_02794	sasA_6	Adaptive-response sensory-kinase SasA
SRR23883374	CD	Bacteroides_vulgatus	NC_009614.1	2301970	snp	C	T	T:493 C:1	CDS	+	1754/2880	585/959	missense_variant c.1754C>T p.Thr585Met	HCPAMHPO_01858	rhaR_3	HTH-type transcriptional activator RhaR
SRR23883374	CD	Bacteroides_vulgatus	NC_009614.1	2085103	snp	C	G	G:493 C:0	CDS	-	900/1041	300/346	missense_variant c.900G>C p.Glu300Asp	HCPAMHPO_01664	thiL	Thiamine-monophosphate kinase
SRR23883374	CD	Bacteroides_vulgatus	NC_009614.1	4321775	snp	C	T	T:491 C:0	CDS	+	1886/2463	629/820	missense_variant c.1886C>T p.Ala629Val	HCPAMHPO_03566	pheT	Phenylalanine--tRNA ligase beta subunit
SRR23883374	CD	Bacteroides_vulgatus	NC_009614.1	1705237	snp	C	T	T:490 C:0	CDS	-	772/3888	258/1295	missense_variant c.772G>A p.Asp258Asn	HCPAMHPO_01315	rcsC_17	Sensor histidine kinase RcsC
SRR23883374	CD	Bacteroides_vulgatus	NC_009614.1	518480	snp	C	T	T:489 C:0	CDS	-	799/846	267/281	missense_variant c.799G>A p.Val267Ile	HCPAMHPO_00378	aptA	Apulose-4-phosphate transketolase subunit A
SRR23883236	CD	Bacteroides_vulgatus	NC_009614.1	1173876	snp	T	A	A:489 T:0	CDS	+	340/846	114/281	missense_variant c.340T>A p.Cys114Ser	HCPAMHPO_00904	murI	Glutamate racemase
SRR23883374	CD	Bacteroides_vulgatus	NC_009614.1	3375267	snp	C	T	T:489 C:0	CDS	-	1019/1098	340/365	missense_variant c.1019G>A p.Arg340Lys	HCPAMHPO_02735	pglJ_1	N-acetylgalactosamine-N, N'-diacetylbacillosaminyl-diphospho-undecaprenol 4-alpha-N-acetylgalactosaminyltransferase
SRR23883374	CD	Bacteroides_vulgatus	NC_009614.1	2925105	snp	T	G	G:488 T:0	CDS	-	1638/1641	546/546	missense_variant c.1638A>C p.Lys546Asn	HCPAMHPO_02329	asD	Bifunctional aspartate aminotransferase and L-aspartate beta-decarboxylase
SRR23883374	CD	Bacteroides_vulgatus	NC_009614.1	4399582	snp	G	A	A:488 G:0	CDS	+	190/1131	64/376	missense_variant c.190G>A p.Glu64Lys	HCPAMHPO_03645	thiH	2-iminoacetate synthase
SRR23883374	CD	Bacteroides_vulgatus	NC_009614.1	1562732	snp	C	T	T:488 C:1	CDS	-	1215/3225	405/1074	missense_variant c.1215G>A p.Met405Ile	HCPAMHPO_01199	tri1_1	Tricorn protease
SRR23883374	CD	Bacteroides_vulgatus	NC_009614.1	3682122	snp	A	G	G:487 A:0	CDS	+	2476/2625	826/874	missense_variant c.2476A>G p.Thr826Ala	HCPAMHPO_02996	lacZ_16	Beta-galactosidase
SRR23883374	CD	Bacteroides_vulgatus	NC_009614.1	1529914	snp	T	C	C:487 T:0	CDS	+	2570/3987	857/1328	missense_variant c.2570T>C p.Val857Ala	HCPAMHPO_01178	rcsC_15	Sensor histidine kinase RcsC
SRR23883374	CD	Bacteroides_vulgatus	NC_009614.1	2583028	snp	C	T	T:487 C:0	CDS	-	1634/2001	545/666	missense_variant c.1634G>A p.Arg545His	HCPAMHPO_02064	recD2_4	ATP-dependent RecD-like DNA helicase
SRR23883374	CD	Bacteroides_vulgatus	NC_009614.1	2529674	snp	C	T	T:487 C:0	CDS	-	421/549	141/182	missense_variant c.421G>A p.Asp141Asn	HCPAMHPO_02020	sigW_5	ECF RNA polymerase sigma factor SigW
SRR23883132	CD	Bacteroides_vulgatus	NC_009614.1	113656	snp	G	A	A:486 G:0	CDS	+	2058/4017	686/1338	missense_variant c.2058G>A p.Met686Ile	HCPAMHPO_00083	rcsC_2	Sensor histidine kinase RcsC
SRR23883374	CD	Bacteroides_vulgatus	NC_009614.1	83123	snp	C	T	T:485 C:0	CDS	-	113/3177	38/1058	missense_variant c.113G>A p.Arg38His	HCPAMHPO_00061	mdtC_1	Multidrug resistance protein MdtC
SRR23883374	CD	Bacteroides_vulgatus	NC_009614.1	728016	snp	G	A	A:485 G:0	CDS	+	3216/4023	1072/1340	missense_variant c.3216G>A p.Met1072Ile	HCPAMHPO_00538	rcsC_6	Sensor histidine kinase RcsC
SRR23883374	CD	Bacteroides_vulgatus	NC_009614.1	2890771	snp	C	T	T:484 C:0	CDS	+	497/1002	166/333	missense_variant c.497C>T p.Ala166Val	HCPAMHPO_02295	arbA	Extracellular exo-alpha-(1->5)-L-arabinofuranosidase ArbA
SRR23883374	CD	Bacteroides_vulgatus	NC_009614.1	3824264	snp	C	T	T:484 C:0	CDS	-	2698/2850	900/949	missense_variant c.2698G>A p.Ala900Thr	HCPAMHPO_03107	gcvP	Glycine dehydrogenase (decarboxylating)
SRR23883374	CD	Bacteroides_vulgatus	NC_009614.1	4951368	snp	G	A	A:483 G:0	CDS	-	145/1017	49/338	missense_variant c.145C>T p.Pro49Ser	HCPAMHPO_04123	gnu_2	N-acetyl-alpha-D-glucosaminyl-diphospho-ditrans, octacis-undecaprenol 4-epimerase
SRR23883289	CD	Bacteroides_vulgatus	NC_009614.1	1899684	snp	C	T	T:482 C:0	CDS	-	136/2427	46/808	missense_variant c.136G>A p.Ala46Thr	HCPAMHPO_01478	pflD	Trans-4-hydroxy-L-proline dehydratase
SRR23883374	CD	Bacteroides_vulgatus	NC_009614.1	1741962	snp	G	A	A:481 G:0	CDS	+	1094/2127	365/708	missense_variant c.1094G>A p.Ser365Asn	HCPAMHPO_01339	dpp7_1	Dipeptidyl-peptidase 7
SRR23883374	CD	Bacteroides_vulgatus	NC_009614.1	4186081	snp	G	A	A:481 G:0	CDS	+	385/1089	129/362	missense_variant c.385G>A p.Asp129Asn	HCPAMHPO_03446	wbpI_3	UDP-2,3-diacetamido-2,3-dideoxy-D-glucuronate 2-epimerase
SRR23883374	CD	Bacteroides_vulgatus	NC_009614.1	1429703	snp	G	A	A:480 G:0	CDS	+	1408/2028	470/675	missense_variant c.1408G>A p.Val470Ile	HCPAMHPO_01113	mdoB	Phosphoglycerol transferase I
SRR23883374	CD	Bacteroides_vulgatus	NC_009614.1	3259892	snp	C	T	T:479 C:0	CDS	+	512/1803	171/600	missense_variant c.512C>T p.Ala171Val	HCPAMHPO_02632	ilvD	Dihydroxy-acid dehydratase
SRR23883236	CD	Bacteroides_vulgatus	NC_009614.1	1627648	snp	C	T	T:479 C:0	CDS	-	427/2916	143/971	missense_variant c.427G>A p.Gly143Ser	HCPAMHPO_01255	polA	DNA polymerase I
SRR23883374	CD	Bacteroides_vulgatus	NC_009614.1	4853619	snp	T	G	G:479 T:0	CDS	+	10/819	4/272	missense_variant c.10T>G p.Leu4Val	HCPAMHPO_04046	sphX	Protein SphX
SRR23883374	CD	Bacteroides_vulgatus	NC_009614.1	3854521	snp	A	G	G:479 A:2	CDS	+	374/2829	125/942	missense_variant c.374A>G p.Tyr125Cys	HCPAMHPO_03134	uvrA_2	UvrABC system protein A
SRR23883374	CD	Bacteroides_vulgatus	NC_009614.1	132623	snp	G	A	A:478 G:0	CDS	+	382/1170	128/389	missense_variant c.382G>A p.Glu128Lys	HCPAMHPO_00097	purM	Phosphoribosylformylglycinamidine cyclo-ligase
SRR23883289	CD	Bacteroides_vulgatus	NC_009614.1	1607313	snp	C	T	T:478 C:0	CDS	-	1801/3255	601/1084	missense_variant c.1801G>A p.Val601Met	HCPAMHPO_01239	tri1_2	Tricorn protease
SRR23883374	CD	Bacteroides_vulgatus	NC_009614.1	2913291	snp	G	A	A:477 G:0	CDS	-	23/2187	8/728	missense_variant c.23C>T p.Ser8Leu	HCPAMHPO_02317	dpp7_2	Dipeptidyl-peptidase 7
SRR23883236	CD	Bacteroides_vulgatus	NC_009614.1	3102749	snp	A	C	C:477 A:0	CDS	-	776/822	259/273	missense_variant c.776T>G p.Leu259Trp	HCPAMHPO_02490	menB	1,4-dihydroxy-2-naphthoyl-CoA synthase
SRR23883374	CD	Bacteroides_vulgatus	NC_009614.1	2995184	snp	A	T	T:475 A:0	CDS	-	1313/1530	438/509	missense_variant c.1313T>A p.Met438Lys	HCPAMHPO_02387	araA	L-arabinose isomerase
SRR23883374	CD	Bacteroides_vulgatus	NC_009614.1	5117849	snp	T	C	C:475 T:0	CDS	-	1141/1653	381/550	missense_variant c.1141A>G p.Ile381Val	HCPAMHPO_04260	btuD_8	Vitamin B12 import ATP-binding protein BtuD
SRR23883374	CD	Bacteroides_vulgatus	NC_009614.1	2085093	snp	C	T	T:475 C:0	CDS	-	910/1041	304/346	missense_variant c.910G>A p.Val304Ile	HCPAMHPO_01664	thiL	Thiamine-monophosphate kinase
SRR23883374	CD	Bacteroides_vulgatus	NC_009614.1	2189721	snp	C	T	T:474 C:0	CDS	-	121/1017	41/338	missense_variant c.121G>A p.Ala41Thr	HCPAMHPO_01763	ltaE	Low specificity L-threonine aldolase
SRR23883236	CD	Bacteroides_vulgatus	NC_009614.1	1626648	snp	G	A	A:474 G:3	CDS	-	1427/2916	476/971	missense_variant c.1427C>T p.Thr476Ile	HCPAMHPO_01255	polA	DNA polymerase I
SRR23883374	CD	Bacteroides_vulgatus	NC_009614.1	2701951	snp	A	G	G:474 A:0	CDS	+	1690/3960	564/1319	missense_variant c.1690A>G p.Lys564Glu	HCPAMHPO_02154	rcsC_21	Sensor histidine kinase RcsC
SRR23883374	CD	Bacteroides_vulgatus	NC_009614.1	4871838	snp	T	A	A:473 T:0	CDS	-	681/1494	227/497	missense_variant c.681A>T p.Glu227Asp	HCPAMHPO_04060	xylB_2	Xylulose kinase
SRR23883374	CD	Bacteroides_vulgatus	NC_009614.1	275119	snp	A	G	G:473 A:0	CDS	+	878/1854	293/617	missense_variant c.878A>G p.Asp293Gly	HCPAMHPO_00184	yesW_3	Rhamnogalacturonan endolyase YesW
SRR23883236	CD	Bacteroides_vulgatus	NC_009614.1	2659061	snp	G	A	A:472 G:3	CDS	+	691/1212	231/403	missense_variant c.691G>A p.Glu231Lys	HCPAMHPO_02116	apgM	2,3-bisphosphoglycerate-independent phosphoglycerate mutase
SRR23883374	CD	Bacteroides_vulgatus	NC_009614.1	4176515	snp	G	A	A:472 G:0	CDS	+	1039/1281	347/426	missense_variant c.1039G>A p.Ala347Thr	HCPAMHPO_03436	glyA	Serine hydroxymethyltransferase
SRR23883289	CD	Bacteroides_vulgatus	NC_009614.1	453008	snp	A	T	T:472 A:0	CDS	-	1293/1635	431/544	missense_variant c.1293T>A p.Phe431Leu	HCPAMHPO_00323	yheS_1	putative ABC transporter ATP-binding protein YheS
SRR23883374	CD	Bacteroides_vulgatus	NC_009614.1	1092961	snp	G	T	T:471 G:1	CDS	-	116/177	39/58	missense_variant c.116C>A p.Ala39Glu	HCPAMHPO_00819	rpmD	50S ribosomal protein L30
SRR23883374	CD	Bacteroides_vulgatus	NC_009614.1	1877794	snp	C	T	T:469 C:0	CDS	-	746/2181	249/726	missense_variant c.746G>A p.Cys249Tyr	HCPAMHPO_01456	ftsI_1	Peptidoglycan D,D-transpeptidase FtsI
SRR23883374	CD	Bacteroides_vulgatus	NC_009614.1	4951380	snp	C	T	T:468 C:0	CDS	-	133/1017	45/338	missense_variant c.133G>A p.Glu45Lys	HCPAMHPO_04123	gnu_2	N-acetyl-alpha-D-glucosaminyl-diphospho-ditrans, octacis-undecaprenol 4-epimerase
SRR23883374	CD	Bacteroides_vulgatus	NC_009614.1	1089713	snp	T	C	C:468 T:7	CDS	-	167/381	56/126	missense_variant c.167A>G p.Lys56Arg	HCPAMHPO_00813	rpsM	30S ribosomal protein S13
SRR23883289	CD	Bacteroides_vulgatus	NC_009614.1	1612498	snp	G	A	A:467 G:1	CDS	+	2426/2613	809/870	missense_variant c.2426G>A p.Gly809Asp	HCPAMHPO_01242	mutS_2	DNA mismatch repair protein MutS
SRR23883374	CD	Bacteroides_vulgatus	NC_009614.1	3062198	snp	G	A	A:466 G:0	CDS	+	1681/1917	561/638	missense_variant c.1681G>A p.Ala561Thr	HCPAMHPO_02450	dnaK	Chaperone protein DnaK
SRR23883374	CD	Bacteroides_vulgatus	NC_009614.1	3571635	snp	G	A	A:465 G:0	CDS	-	1018/1503	340/500	missense_variant c.1018C>T p.His340Tyr	HCPAMHPO_02881	appC	Cytochrome bd-II ubiquinol oxidase subunit 1
SRR23883132	CD	Bacteroides_vulgatus	NC_009614.1	160004	snp	C	T	T:465 C:0	CDS	-	1010/1344	337/447	missense_variant c.1010G>A p.Gly337Glu	HCPAMHPO_00118	bepA_1	Beta-barrel assembly-enhancing protease
SRR23883289	CD	Bacteroides_vulgatus	NC_009614.1	2295257	snp	T	A	A:464 T:1	CDS	+	193/2571	65/856	missense_variant c.193T>A p.Tyr65Asn	HCPAMHPO_01855	lacZ_9	Beta-galactosidase
SRR23883374	CD	Bacteroides_vulgatus	NC_009614.1	1887355	snp	C	T	T:460 C:0	CDS	+	143/1335	48/444	missense_variant c.143C>T p.Ser48Phe	HCPAMHPO_01467	envC	Murein hydrolase activator EnvC
SRR23883374	CD	Bacteroides_vulgatus	NC_009614.1	5072716	snp	G	A	A:460 G:0	CDS	+	229/1068	77/355	missense_variant c.229G>A p.Ala77Thr	HCPAMHPO_04230	srpA_2	Solvent efflux pump periplasmic linker SrpA
SRR23883374	CD	Bacteroides_vulgatus	NC_009614.1	4814442	snp	A	G	G:459 A:0	CDS	-	548/1341	183/446	missense_variant c.548T>C p.Val183Ala	HCPAMHPO_04011	nhaA	Na(+)/H(+) antiporter NhaA
SRR23883374	CD	Bacteroides_vulgatus	NC_009614.1	2112812	snp	C	A	A:458 C:0	CDS	+	680/1347	227/448	missense_variant c.680C>A p.Ala227Glu	HCPAMHPO_01688	purB	Adenylosuccinate lyase
SRR23883374	CD	Bacteroides_vulgatus	NC_009614.1	4477724	snp	C	T	T:458 C:1	CDS	-	535/702	179/233	missense_variant c.535G>A p.Glu179Lys	HCPAMHPO_03710	rsmE	Ribosomal RNA small subunit methyltransferase E
SRR23883374	CD	Bacteroides_vulgatus	NC_009614.1	3109690	snp	A	G	G:455 A:0	CDS	+	1243/2502	415/833	missense_variant c.1243A>G p.Thr415Ala	HCPAMHPO_02495	cdr	Coenzyme A disulfide reductase
SRR23883374	CD	Bacteroides_vulgatus	NC_009614.1	386192	snp	C	A	A:454 C:0	CDS	-	625/942	209/313	missense_variant c.625G>T p.Ala209Ser	HCPAMHPO_00266	mdh_1	Malate dehydrogenase
SRR23883374	CD	Bacteroides_vulgatus	NC_009614.1	864712	snp	A	T	T:454 A:0	CDS	-	667/4161	223/1386	missense_variant c.667T>A p.Leu223Met	HCPAMHPO_00631	rcsC_8	Sensor histidine kinase RcsC
SRR23883374	CD	Bacteroides_vulgatus	NC_009614.1	1945789	snp	C	T	T:452 C:0	CDS	-	550/1311	184/436	missense_variant c.550G>A p.Asp184Asn	HCPAMHPO_01525	ptp	Prolyl tri/tetrapeptidyl aminopeptidase
SRR23883132	CD	Bacteroides_vulgatus	NC_009614.1	5047830	snp	G	A	A:452 G:0	CDS	-	38/543	13/180	missense_variant c.38C>T p.Ala13Val	HCPAMHPO_04211	resA_16	Thiol-disulfide oxidoreductase ResA
SRR23883374	CD	Bacteroides_vulgatus	NC_009614.1	5118593	snp	G	A	A:451 G:0	CDS	-	397/1653	133/550	missense_variant c.397C>T p.Pro133Ser	HCPAMHPO_04260	btuD_8	Vitamin B12 import ATP-binding protein BtuD
SRR23883374	CD	Bacteroides_vulgatus	NC_009614.1	2918310	snp	G	C	C:451 G:0	CDS	-	34/1161	12/386	missense_variant c.34C>G p.Leu12Val	HCPAMHPO_02321	cpdA_5	3',5'-cyclic adenosine monophosphate phosphodiesterase CpdA
SRR23883374	CD	Bacteroides_vulgatus	NC_009614.1	4313783	snp	G	T	T:451 G:0	CDS	+	2822/3177	941/1058	missense_variant c.2822G>T p.Arg941Leu	HCPAMHPO_03562	recB	RecBCD enzyme subunit RecB
SRR23883374	CD	Bacteroides_vulgatus	NC_009614.1	4940268	snp	G	A	A:450 G:0	CDS	+	700/1341	234/446	missense_variant c.700G>A p.Ala234Thr	HCPAMHPO_04113	gltD	Glutamate synthase [NADPH] small chain
SRR23883374	CD	Bacteroides_vulgatus	NC_009614.1	2415293	snp	A	G	G:449 A:0	CDS	+	1592/3018	531/1005	missense_variant c.1592A>G p.Lys531Arg	HCPAMHPO_01921	susC_17	TonB-dependent receptor SusC
SRR23883236	CD	Bacteroides_vulgatus	NC_009614.1	3035761	snp	C	T	T:448 C:2	CDS	+	1256/1296	419/431	missense_variant c.1256C>T p.Thr419Ile	HCPAMHPO_02422	atoS	Signal transduction histidine-protein kinase AtoS
SRR23883374	CD	Bacteroides_vulgatus	NC_009614.1	734938	snp	G	A	A:448 G:0	CDS	-	679/1299	227/432	missense_variant c.679C>T p.Arg227Cys	HCPAMHPO_00543	murF	UDP-N-acetylmuramoyl-tripeptide--D-alanyl-D- alanine ligase
SRR23883374	CD	Bacteroides_vulgatus	NC_009614.1	4506743	snp	G	A	A:448 G:0	CDS	+	151/2298	51/765	missense_variant c.151G>A p.Gly51Ser	HCPAMHPO_03738	pyrK_2	Dihydroorotate dehydrogenase B (NAD(+)), electron transfer subunit
SRR23883374	CD	Bacteroides_vulgatus	NC_009614.1	3456137	snp	G	A	A:448 G:0	CDS	+	1966/4398	656/1465	missense_variant c.1966G>A p.Glu656Lys	HCPAMHPO_02794	sasA_6	Adaptive-response sensory-kinase SasA
SRR23883374	CD	Bacteroides_vulgatus	NC_009614.1	4403559	snp	T	C	C:448 T:0	CDS	+	443/609	148/202	missense_variant c.443T>C p.Ile148Thr	HCPAMHPO_03649	thiE_2	Thiamine-phosphate synthase
SRR23883374	CD	Bacteroides_vulgatus	NC_009614.1	4795726	snp	T	C	C:447 T:0	CDS	-	377/954	126/317	missense_variant c.377A>G p.Lys126Arg	HCPAMHPO_03996	rnfB	Na(+)-translocating ferredoxin:NAD(+) oxidoreductase complex subunit B
SRR23883236	CD	Bacteroides_vulgatus	NC_009614.1	1625713	snp	T	C	C:445 T:0	CDS	-	2362/2916	788/971	missense_variant c.2362A>G p.Ser788Gly	HCPAMHPO_01255	polA	DNA polymerase I
SRR23883236	CD	Bacteroides_vulgatus	NC_009614.1	3023383	snp	G	A	A:445 G:1	CDS	+	401/672	134/223	missense_variant c.401G>A p.Ser134Asn	HCPAMHPO_02413	yknY_2	putative ABC transporter ATP-binding protein YknY
SRR23883374	CD	Bacteroides_vulgatus	NC_009614.1	1397714	snp	T	G	G:443 T:0	CDS	-	805/927	269/308	missense_variant c.805A>C p.Ser269Arg	HCPAMHPO_01087	rnc	Ribonuclease 3
SRR23883374	CD	Bacteroides_vulgatus	NC_009614.1	3456338	snp	G	A	A:440 G:1	CDS	+	2167/4398	723/1465	missense_variant c.2167G>A p.Ala723Thr	HCPAMHPO_02794	sasA_6	Adaptive-response sensory-kinase SasA
SRR23883132	CD	Bacteroides_vulgatus	NC_009614.1	4758248	snp	A	T	T:438 A:0	CDS	+	727/1161	243/386	missense_variant c.727A>T p.Asn243Tyr	HCPAMHPO_03963	lysA_1	Diaminopimelate decarboxylase
SRR23883236	CD	Bacteroides_vulgatus	NC_009614.1	3104134	snp	G	T	T:438 G:0	CDS	-	1064/1674	355/557	missense_variant c.1064C>A p.Thr355Asn	HCPAMHPO_02491	menD	2-succinyl-5-enolpyruvyl-6-hydroxy-3- cyclohexene-1-carboxylate synthase
SRR23883236	CD	Bacteroides_vulgatus	NC_009614.1	892070	snp	G	A	A:438 G:0	CDS	-	1052/2016	351/671	missense_variant c.1052C>T p.Ala351Val	HCPAMHPO_00648	susB_1	Glucan 1,4-alpha-glucosidase SusB
SRR23883374	CD	Bacteroides_vulgatus	NC_009614.1	246914	snp	G	A	A:438 G:0	CDS	-	569/1827	190/608	missense_variant c.569C>T p.Pro190Leu	HCPAMHPO_00169	yesW_2	Rhamnogalacturonan endolyase YesW
SRR23883374	CD	Bacteroides_vulgatus	NC_009614.1	3894387	snp	C	T	T:433 C:0	CDS	-	350/1797	117/598	missense_variant c.350G>A p.Arg117Gln	HCPAMHPO_03170	cbiD	Cobalt-precorrin-5B C(1)-methyltransferase
SRR23883236	CD	Bacteroides_vulgatus	NC_009614.1	2660730	snp	G	A	A:432 G:1	CDS	+	1058/1302	353/433	missense_variant c.1058G>A p.Gly353Asp	HCPAMHPO_02117	thrC	Threonine synthase
SRR23883374	CD	Bacteroides_vulgatus	NC_009614.1	3283307	snp	C	T	T:431 C:0	CDS	-	397/546	133/181	missense_variant c.397G>A p.Glu133Lys	HCPAMHPO_02650	sigW_7	ECF RNA polymerase sigma factor SigW
SRR23883374	CD	Bacteroides_vulgatus	NC_009614.1	3062171	snp	C	T	T:430 C:0	CDS	+	1654/1917	552/638	missense_variant c.1654C>T p.Pro552Ser	HCPAMHPO_02450	dnaK	Chaperone protein DnaK
SRR23883374	CD	Bacteroides_vulgatus	NC_009614.1	4951634	snp	C	T	T:430 C:1	CDS	-	1001/1116	334/371	missense_variant c.1001G>A p.Ser334Asn	HCPAMHPO_04124	mshA_8	D-inositol-3-phosphate glycosyltransferase
SRR23883374	CD	Bacteroides_vulgatus	NC_009614.1	863442	snp	G	A	A:430 G:0	CDS	-	1937/4161	646/1386	missense_variant c.1937C>T p.Ala646Val	HCPAMHPO_00631	rcsC_8	Sensor histidine kinase RcsC
SRR23883374	CD	Bacteroides_vulgatus	NC_009614.1	4424636	snp	T	C	C:429 T:0	CDS	-	602/1755	201/584	missense_variant c.602A>G p.Asn201Ser	HCPAMHPO_03664	atpA_2	V-type ATP synthase alpha chain
SRR23883236	CD	Bacteroides_vulgatus	NC_009614.1	1474687	snp	G	A	A:429 G:0	CDS	-	418/843	140/280	missense_variant c.418C>T p.Pro140Ser	HCPAMHPO_01150	kduI_1	4-deoxy-L-threo-5-hexosulose-uronate ketol-isomerase
SRR23883236	CD	Bacteroides_vulgatus	NC_009614.1	4857161	snp	G	A	A:429 G:1	CDS	+	926/1518	309/505	missense_variant c.926G>A p.Gly309Asp	HCPAMHPO_04048	lapB_2	Lipopolysaccharide assembly protein B
SRR23883374	CD	Bacteroides_vulgatus	NC_009614.1	3492399	snp	C	T	T:429 C:0	CDS	+	154/588	52/195	missense_variant c.154C>T p.Pro52Ser	HCPAMHPO_02817	rclC	Inner membrane protein RclC
SRR23883374	CD	Bacteroides_vulgatus	NC_009614.1	4900025	snp	T	A	A:428 T:1	CDS	+	494/1119	165/372	missense_variant c.494T>A p.Leu165Gln	HCPAMHPO_04086	mshA_7	D-inositol-3-phosphate glycosyltransferase
SRR23883132	CD	Bacteroides_vulgatus	NC_009614.1	2700527	snp	A	T	T:428 A:1	CDS	+	266/3960	89/1319	missense_variant c.266A>T p.Gln89Leu	HCPAMHPO_02154	rcsC_21	Sensor histidine kinase RcsC
SRR23883374	CD	Bacteroides_vulgatus	NC_009614.1	1607889	snp	C	A	A:428 C:0	CDS	-	1225/3255	409/1084	missense_variant c.1225G>T p.Asp409Tyr	HCPAMHPO_01239	tri1_2	Tricorn protease
SRR23883374	CD	Bacteroides_vulgatus	NC_009614.1	4728817	snp	G	A	A:426 G:1	CDS	-	1258/1407	420/468	missense_variant c.1258C>T p.Pro420Ser	HCPAMHPO_03937	purF_1	Amidophosphoribosyltransferase
SRR23883374	CD	Bacteroides_vulgatus	NC_009614.1	3765373	snp	C	T	T:425 C:0	CDS	+	1630/2304	544/767	missense_variant c.1630C>T p.Pro544Ser	HCPAMHPO_03056	srmB	ATP-dependent RNA helicase SrmB
SRR23883374	CD	Bacteroides_vulgatus	NC_009614.1	3375098	snp	A	T	T:424 A:0	CDS	-	88/549	30/182	missense_variant c.88T>A p.Phe30Ile	HCPAMHPO_02734	dapH_1	2,3,4,5-tetrahydropyridine-2,6-dicarboxylate N-acetyltransferase
SRR23883236	CD	Bacteroides_vulgatus	NC_009614.1	1421259	snp	A	G	G:424 A:0	CDS	+	788/1179	263/392	missense_variant c.788A>G p.Glu263Gly	HCPAMHPO_01108	pglH_1	GalNAc-alpha-(1->4)-GalNAc-alpha-(1->3)- diNAcBac-PP-undecaprenol alpha-1,4-N-acetyl-D-galactosaminyltransferase
SRR23883236	CD	Bacteroides_vulgatus	NC_009614.1	215636	snp	A	G	G:422 A:0	CDS	+	590/1215	197/404	missense_variant c.590A>G p.Asp197Gly	HCPAMHPO_00150	ribBA	Riboflavin biosynthesis protein RibBA
SRR23883374	CD	Bacteroides_vulgatus	NC_009614.1	1830588	snp	G	A	A:422 G:0	CDS	+	517/606	173/201	missense_variant c.517G>A p.Ala173Thr	HCPAMHPO_01421	rnhB	Ribonuclease HII
SRR23883374	CD	Bacteroides_vulgatus	NC_009614.1	4946999	snp	A	T	T:422 A:0	CDS	-	860/2355	287/784	missense_variant c.860T>A p.Leu287Gln	HCPAMHPO_04118	uvrB_3	UvrABC system protein B
SRR23883374	CD	Bacteroides_vulgatus	NC_009614.1	2304191	snp	A	G	G:420 A:1	CDS	+	880/1437	294/478	missense_variant c.880A>G p.Ile294Val	HCPAMHPO_01859	aldA	Lactaldehyde dehydrogenase
SRR23883374	CD	Bacteroides_vulgatus	NC_009614.1	85370	snp	C	T	T:420 C:0	CDS	-	2417/3081	806/1026	missense_variant c.2417G>A p.Ser806Asn	HCPAMHPO_00063	mdtC_2	Multidrug resistance protein MdtC
SRR23883236	CD	Bacteroides_vulgatus	NC_009614.1	3474302	snp	G	A	A:419 G:0	CDS	+	646/2334	216/777	missense_variant c.646G>A p.Val216Ile	HCPAMHPO_02809	btuB_6	Vitamin B12 transporter BtuB
SRR23883374	CD	Bacteroides_vulgatus	NC_009614.1	4134693	snp	G	A	A:419 G:1	CDS	+	1575/2517	525/838	missense_variant c.1575G>A p.Met525Ile	HCPAMHPO_03395	clpC	Negative regulator of genetic competence ClpC/MecB
SRR23883374	CD	Bacteroides_vulgatus	NC_009614.1	3892956	snp	G	A	A:417 G:0	CDS	-	1781/1797	594/598	missense_variant c.1781C>T p.Pro594Leu	HCPAMHPO_03170	cbiD	Cobalt-precorrin-5B C(1)-methyltransferase
SRR23883374	CD	Bacteroides_vulgatus	NC_009614.1	3374993	snp	C	T	T:417 C:0	CDS	-	193/549	65/182	missense_variant c.193G>A p.Val65Ile	HCPAMHPO_02734	dapH_1	2,3,4,5-tetrahydropyridine-2,6-dicarboxylate N-acetyltransferase
SRR23883236	CD	Bacteroides_vulgatus	NC_009614.1	3525825	snp	C	T	T:417 C:0	CDS	-	490/2214	164/737	missense_variant c.490G>A p.Glu164Lys	HCPAMHPO_02843	relA_2	GTP pyrophosphokinase
SRR23883374	CD	Bacteroides_vulgatus	NC_009614.1	2140997	snp	A	C	C:416 A:0	CDS	-	154/1503	52/500	missense_variant c.154T>G p.Leu52Val	HCPAMHPO_01719	cca	CCA-adding enzyme
SRR23883374	CD	Bacteroides_vulgatus	NC_009614.1	4771947	snp	G	C	C:415 G:0	CDS	+	1224/1659	408/552	missense_variant c.1224G>C p.Lys408Asn	HCPAMHPO_03976	lcfB	Long-chain-fatty-acid--CoA ligase
SRR23883374	CD	Bacteroides_vulgatus	NC_009614.1	4990222	snp	A	G	G:414 A:0	CDS	+	580/1035	194/344	missense_variant c.580A>G p.Asn194Asp	HCPAMHPO_04161	mltG	Endolytic murein transglycosylase
SRR23883374	CD	Bacteroides_vulgatus	NC_009614.1	4408622	snp	G	A	A:414 G:0	CDS	-	158/792	53/263	missense_variant c.158C>T p.Ala53Val	HCPAMHPO_03653	ydcV	Inner membrane ABC transporter permease protein YdcV
SRR23883289	CD	Bacteroides_vulgatus	NC_009614.1	3784178	snp	C	T	T:413 C:0	CDS	+	1109/1287	370/428	missense_variant c.1109C>T p.Pro370Leu	HCPAMHPO_03074	sasA_7	Adaptive-response sensory-kinase SasA
SRR23883374	CD	Bacteroides_vulgatus	NC_009614.1	4917949	snp	A	C	C:408 A:1	CDS	-	761/2346	254/781	missense_variant c.761T>G p.Met254Arg	HCPAMHPO_04101	rcsC_31	Sensor histidine kinase RcsC
SRR23883236	CD	Bacteroides_vulgatus	NC_009614.1	3765124	snp	C	T	T:408 C:0	CDS	+	1381/2304	461/767	missense_variant c.1381C>T p.Arg461Trp	HCPAMHPO_03056	srmB	ATP-dependent RNA helicase SrmB
SRR23883374	CD	Bacteroides_vulgatus	NC_009614.1	2253264	snp	T	C	C:405 T:0	CDS	-	649/1077	217/358	missense_variant c.649A>G p.Ile217Val	HCPAMHPO_01825	nuoH	NADH-quinone oxidoreductase subunit H
SRR23883374	CD	Bacteroides_vulgatus	NC_009614.1	3974963	snp	C	T	T:404 C:0	CDS	-	1114/1278	372/425	missense_variant c.1114G>A p.Val372Ile	HCPAMHPO_03250	cshA_2	ATP-dependent RNA helicase CshA
SRR23883132	CD	Bacteroides_vulgatus	NC_009614.1	4916440	snp	G	A	A:404 G:2	CDS	-	2270/2346	757/781	missense_variant c.2270C>T p.Ala757Val	HCPAMHPO_04101	rcsC_31	Sensor histidine kinase RcsC
SRR23883236	CD	Bacteroides_vulgatus	NC_009614.1	2659796	snp	T	C	C:404 T:0	CDS	+	124/1302	42/433	missense_variant c.124T>C p.Phe42Leu	HCPAMHPO_02117	thrC	Threonine synthase
SRR23883374	CD	Bacteroides_vulgatus	NC_009614.1	4978397	snp	C	T	T:403 C:1	CDS	-	191/1155	64/384	missense_variant c.191G>A p.Gly64Asp	HCPAMHPO_04149	epsN	Putative pyridoxal phosphate-dependent aminotransferase EpsN
SRR23883374	CD	Bacteroides_vulgatus	NC_009614.1	4952628	snp	C	T	T:403 C:0	CDS	-	7/1116	3/371	missense_variant c.7G>A p.Val3Ile	HCPAMHPO_04124	mshA_8	D-inositol-3-phosphate glycosyltransferase
SRR23883236	CD	Bacteroides_vulgatus	NC_009614.1	2605841	snp	C	T	T:402 C:0	CDS	-	157/1818	53/605	missense_variant c.157G>A p.Glu53Lys	HCPAMHPO_02080	recQ_2	ATP-dependent DNA helicase RecQ
SRR23883374	CD	Bacteroides_vulgatus	NC_009614.1	4988317	snp	C	T	T:401 C:0	CDS	-	1126/1524	376/507	missense_variant c.1126G>A p.Val376Ile	HCPAMHPO_04160	abf2	Intracellular exo-alpha-L-arabinofuranosidase 2
SRR23883374	CD	Bacteroides_vulgatus	NC_009614.1	442105	snp	C	T	T:400 C:0	CDS	-	1549/3228	517/1075	missense_variant c.1549G>A p.Ala517Thr	HCPAMHPO_00317	lacZ_2	Beta-galactosidase
SRR23883374	CD	Bacteroides_vulgatus	NC_009614.1	4952444	snp	G	A	A:400 G:0	CDS	-	191/1116	64/371	missense_variant c.191C>T p.Thr64Ile	HCPAMHPO_04124	mshA_8	D-inositol-3-phosphate glycosyltransferase
SRR23883236	CD	Bacteroides_vulgatus	NC_009614.1	2605834	snp	G	A	A:400 G:0	CDS	-	164/1818	55/605	missense_variant c.164C>T p.Thr55Met	HCPAMHPO_02080	recQ_2	ATP-dependent DNA helicase RecQ
SRR23883374	CD	Bacteroides_vulgatus	NC_009614.1	119196	snp	G	A	A:400 G:0	CDS	+	592/2802	198/933	missense_variant c.592G>A p.Ala198Thr	HCPAMHPO_00087	uvrA_1	UvrABC system protein A
SRR23883374	CD	Bacteroides_vulgatus	NC_009614.1	3550620	snp	C	T	T:399 C:0	CDS	+	841/1170	281/389	missense_variant c.841C>T p.Pro281Ser	HCPAMHPO_02863	bioF_1	8-amino-7-oxononanoate synthase
SRR23883374	CD	Bacteroides_vulgatus	NC_009614.1	3888998	snp	A	C	C:398 A:0	CDS	-	595/729	199/242	missense_variant c.595T>G p.Tyr199Asp	HCPAMHPO_03166	cysG_1	Siroheme synthase
SRR23883374	CD	Bacteroides_vulgatus	NC_009614.1	2939183	snp	A	G	G:398 A:0	CDS	+	55/762	19/253	missense_variant c.55A>G p.Ile19Val	HCPAMHPO_02337	yafV	Omega-amidase YafV
SRR23883236	CD	Bacteroides_vulgatus	NC_009614.1	3556022	snp	T	A	A:397 T:2	CDS	+	868/1449	290/482	missense_variant c.868T>A p.Cys290Ser	HCPAMHPO_02869	modF	ABC transporter ATP-binding protein ModF
SRR23883236	CD	Bacteroides_vulgatus	NC_009614.1	660705	snp	G	A	A:397 G:0	CDS	-	2018/2097	673/698	missense_variant c.2018C>T p.Thr673Ile	HCPAMHPO_00498	recG	ATP-dependent DNA helicase RecG
SRR23883236	CD	Bacteroides_vulgatus	NC_009614.1	3550809	snp	G	A	A:396 G:0	CDS	+	1030/1170	344/389	missense_variant c.1030G>A p.Ala344Thr	HCPAMHPO_02863	bioF_1	8-amino-7-oxononanoate synthase
SRR23883374	CD	Bacteroides_vulgatus	NC_009614.1	2649168	snp	C	T	T:396 C:0	CDS	-	1615/2427	539/808	missense_variant c.1615G>A p.Val539Ile	HCPAMHPO_02110	btuB_3	Vitamin B12 transporter BtuB
SRR23883374	CD	Bacteroides_vulgatus	NC_009614.1	4043952	snp	C	T	T:395 C:0	CDS	+	172/1764	58/587	missense_variant c.172C>T p.Leu58Phe	HCPAMHPO_03314	aspS	Aspartate--tRNA ligase
SRR23883236	CD	Bacteroides_vulgatus	NC_009614.1	3518693	snp	C	T	T:394 C:0	CDS	-	673/846	225/281	missense_variant c.673G>A p.Ala225Thr	HCPAMHPO_02837	axeA1_2	Acetylxylan esterase
SRR23883236	CD	Bacteroides_vulgatus	NC_009614.1	3872914	snp	C	T	T:394 C:0	CDS	+	2366/3489	789/1162	missense_variant c.2366C>T p.Pro789Leu	HCPAMHPO_03147	ileS	Isoleucine--tRNA ligase
SRR23883374	CD	Bacteroides_vulgatus	NC_009614.1	287250	snp	G	A	A:393 G:0	CDS	+	1703/2868	568/955	missense_variant c.1703G>A p.Ser568Asn	HCPAMHPO_00189	lacZ_1	Beta-galactosidase
SRR23883289	CD	Bacteroides_vulgatus	NC_009614.1	1450639	snp	C	A	A:393 C:2	CDS	+	612/2148	204/715	missense_variant c.612C>A p.Asn204Lys	HCPAMHPO_01130	rnr	Ribonuclease R
SRR23883374	CD	Bacteroides_vulgatus	NC_009614.1	4381478	snp	G	A	A:391 G:1	CDS	-	125/1251	42/416	missense_variant c.125C>T p.Thr42Ile	HCPAMHPO_03624	mdtA_3	Multidrug resistance protein MdtA
SRR23883374	CD	Bacteroides_vulgatus	NC_009614.1	3455977	snp	A	C	C:391 A:0	CDS	+	1806/4398	602/1465	missense_variant c.1806A>C p.Gln602His	HCPAMHPO_02794	sasA_6	Adaptive-response sensory-kinase SasA
SRR23883374	CD	Bacteroides_vulgatus	NC_009614.1	4371831	snp	G	A	A:390 G:0	CDS	-	692/750	231/249	missense_variant c.692C>T p.Pro231Leu	HCPAMHPO_03616	gpmA_3	2,3-bisphosphoglycerate-dependent phosphoglycerate mutase
SRR23883132	CD	Bacteroides_vulgatus	NC_009614.1	2872069	snp	A	G	G:389 A:0	CDS	+	664/1368	222/455	missense_variant c.664A>G p.Thr222Ala	HCPAMHPO_02286	resA_8	Thiol-disulfide oxidoreductase ResA
SRR23883374	CD	Bacteroides_vulgatus	NC_009614.1	3969791	snp	A	C	C:388 A:0	CDS	-	379/510	127/169	missense_variant c.379T>G p.Ser127Ala	HCPAMHPO_03244	cobP	Bifunctional adenosylcobalamin biosynthesis protein CobP
SRR23883236	CD	Bacteroides_vulgatus	NC_009614.1	2600130	snp	C	T	T:388 C:1	CDS	+	410/1146	137/381	missense_variant c.410C>T p.Ala137Val	HCPAMHPO_02076	resA_6	Thiol-disulfide oxidoreductase ResA
SRR23883374	CD	Bacteroides_vulgatus	NC_009614.1	3244751	snp	T	C	C:388 T:0	CDS	-	601/738	201/245	missense_variant c.601A>G p.Thr201Ala	HCPAMHPO_02619	ubiE	Ubiquinone/menaquinone biosynthesis C-methyltransferase UbiE
SRR23883374	CD	Bacteroides_vulgatus	NC_009614.1	23273	snp	C	T	T:387 C:1	CDS	+	1024/1131	342/376	missense_variant c.1024C>T p.His342Tyr	HCPAMHPO_00021	hemW	Heme chaperone HemW
SRR23883374	CD	Bacteroides_vulgatus	NC_009614.1	4311411	snp	G	A	A:387 G:0	CDS	+	450/3177	150/1058	missense_variant c.450G>A p.Met150Ile	HCPAMHPO_03562	recB	RecBCD enzyme subunit RecB
SRR23883374	CD	Bacteroides_vulgatus	NC_009614.1	1793240	snp	C	T	T:386 C:1	CDS	+	116/1311	39/436	missense_variant c.116C>T p.Ala39Val	HCPAMHPO_01393	axe7A	Acetyl esterase Axe7A
SRR23883236	CD	Bacteroides_vulgatus	NC_009614.1	1474504	snp	T	C	C:386 T:6	CDS	-	601/843	201/280	missense_variant c.601A>G p.Ser201Gly	HCPAMHPO_01150	kduI_1	4-deoxy-L-threo-5-hexosulose-uronate ketol-isomerase
SRR23883374	CD	Bacteroides_vulgatus	NC_009614.1	1893355	snp	C	T	T:385 C:0	CDS	-	250/381	84/126	missense_variant c.250G>A p.Ala84Thr	HCPAMHPO_01473	gcvH	Glycine cleavage system H protein
SRR23883236	CD	Bacteroides_vulgatus	NC_009614.1	4889463	snp	G	A	A:384 G:0	CDS	-	1037/1182	346/393	missense_variant c.1037C>T p.Ala346Val	HCPAMHPO_04077	pglJ_2	N-acetylgalactosamine-N, N'-diacetylbacillosaminyl-diphospho-undecaprenol 4-alpha-N-acetylgalactosaminyltransferase
SRR23883374	CD	Bacteroides_vulgatus	NC_009614.1	4735065	snp	C	T	T:383 C:0	CDS	+	3401/3990	1134/1329	missense_variant c.3401C>T p.Ala1134Val	HCPAMHPO_03940	rcsC_29	Sensor histidine kinase RcsC
SRR23883236	CD	Bacteroides_vulgatus	NC_009614.1	4852024	snp	C	T	T:382 C:0	CDS	-	34/888	12/295	missense_variant c.34G>A p.Ala12Thr	HCPAMHPO_04044	pstA	Phosphate transport system permease protein PstA
SRR23883236	CD	Bacteroides_vulgatus	NC_009614.1	3245688	snp	C	A	A:381 C:10	CDS	-	701/945	234/314	missense_variant c.701G>T p.Arg234Leu	HCPAMHPO_02620	purC	Phosphoribosylaminoimidazole-succinocarboxamide synthase
SRR23883289	CD	Bacteroides_vulgatus	NC_009614.1	3685043	snp	T	C	C:381 T:1	CDS	+	2647/4404	883/1467	missense_variant c.2647T>C p.Ser883Pro	HCPAMHPO_02997	rcsC_28	Sensor histidine kinase RcsC
SRR23883374	CD	Bacteroides_vulgatus	NC_009614.1	119818	snp	C	T	T:380 C:0	CDS	+	1214/2802	405/933	missense_variant c.1214C>T p.Ala405Val	HCPAMHPO_00087	uvrA_1	UvrABC system protein A
SRR23883374	CD	Bacteroides_vulgatus	NC_009614.1	4971525	snp	T	C	C:379 T:0	CDS	-	893/1041	298/346	missense_variant c.893A>G p.Asp298Gly	HCPAMHPO_04143	cugP_2	UTP--glucose-1-phosphate uridylyltransferase
SRR23883374	CD	Bacteroides_vulgatus	NC_009614.1	4953148	snp	T	C	C:379 T:0	CDS	-	608/1125	203/374	missense_variant c.608A>G p.Lys203Arg	HCPAMHPO_04125	mshA_9	D-inositol-3-phosphate glycosyltransferase
SRR23883374	CD	Bacteroides_vulgatus	NC_009614.1	4952731	snp	C	T	T:378 C:1	CDS	-	1025/1125	342/374	missense_variant c.1025G>A p.Arg342Lys	HCPAMHPO_04125	mshA_9	D-inositol-3-phosphate glycosyltransferase
SRR23883236	CD	Bacteroides_vulgatus	NC_009614.1	2610934	snp	G	T	T:377 G:1	CDS	+	814/1272	272/423	missense_variant c.814G>T p.Ala272Ser	HCPAMHPO_02085	purA	Adenylosuccinate synthetase
SRR23883236	CD	Bacteroides_vulgatus	NC_009614.1	3765526	snp	G	A	A:377 G:1	CDS	+	1783/2304	595/767	missense_variant c.1783G>A p.Asp595Asn	HCPAMHPO_03056	srmB	ATP-dependent RNA helicase SrmB
SRR23883236	CD	Bacteroides_vulgatus	NC_009614.1	3472169	snp	C	T	T:376 C:0	CDS	+	730/1743	244/580	missense_variant c.730C>T p.Pro244Ser	HCPAMHPO_02807	yfkN_2	Trifunctional nucleotide phosphoesterase protein YfkN
SRR23883236	CD	Bacteroides_vulgatus	NC_009614.1	1512196	snp	G	A	A:375 G:0	CDS	-	1475/3030	492/1009	missense_variant c.1475C>T p.Thr492Ile	HCPAMHPO_01171	susC_11	TonB-dependent receptor SusC
SRR23883374	CD	Bacteroides_vulgatus	NC_009614.1	86300	snp	A	G	G:374 A:1	CDS	-	1487/3081	496/1026	missense_variant c.1487T>C p.Val496Ala	HCPAMHPO_00063	mdtC_2	Multidrug resistance protein MdtC
SRR23883132	CD	Bacteroides_vulgatus	NC_009614.1	4408397	snp	G	A	A:374 G:0	CDS	-	383/792	128/263	missense_variant c.383C>T p.Pro128Leu	HCPAMHPO_03653	ydcV	Inner membrane ABC transporter permease protein YdcV
SRR23883374	CD	Bacteroides_vulgatus	NC_009614.1	3262861	snp	C	T	T:372 C:0	CDS	+	1579/1698	527/565	missense_variant c.1579C>T p.His527Tyr	HCPAMHPO_02633	ilvG	Acetolactate synthase isozyme 2 large subunit
SRR23883236	CD	Bacteroides_vulgatus	NC_009614.1	2599557	snp	T	G	G:372 T:0	CDS	+	1030/1062	344/353	missense_variant c.1030T>G p.Ser344Ala	HCPAMHPO_02075	leuB	3-isopropylmalate dehydrogenase
SRR23883374	CD	Bacteroides_vulgatus	NC_009614.1	4861492	snp	T	C	C:371 T:0	CDS	-	1061/1065	354/354	missense_variant c.1061A>G p.Glu354Gly	HCPAMHPO_04053	algA	Alginate biosynthesis protein AlgA
SRR23883289	CD	Bacteroides_vulgatus	NC_009614.1	66837	snp	G	A	A:370 G:7	CDS	-	1075/1389	359/462	missense_variant c.1075C>T p.His359Tyr	HCPAMHPO_00049	algC	Phosphomannomutase/phosphoglucomutase
SRR23883374	CD	Bacteroides_vulgatus	NC_009614.1	2121746	snp	C	T	T:370 C:0	CDS	-	202/366	68/121	missense_variant c.202G>A p.Gly68Arg	HCPAMHPO_01698	yciH	putative protein YciH
SRR23883374	CD	Bacteroides_vulgatus	NC_009614.1	3441831	snp	G	A	A:369 G:0	CDS	+	811/1080	271/359	missense_variant c.811G>A p.Ala271Thr	HCPAMHPO_02780	cbh_1	Choloylglycine hydrolase
SRR23883132	CD	Bacteroides_vulgatus	NC_009614.1	4348039	snp	G	A	A:369 G:0	CDS	+	130/1617	44/538	missense_variant c.130G>A p.Ala44Thr	HCPAMHPO_03594	susD_2	Starch-binding protein SusD
SRR23883374	CD	Bacteroides_vulgatus	NC_009614.1	3287337	snp	C	T	T:368 C:0	CDS	+	131/786	44/261	missense_variant c.131C>T p.Thr44Ile	HCPAMHPO_02653	mazG	Nucleoside triphosphate pyrophosphohydrolase
SRR23883374	CD	Bacteroides_vulgatus	NC_009614.1	85952	snp	C	T	T:368 C:0	CDS	-	1835/3081	612/1026	missense_variant c.1835G>A p.Gly612Glu	HCPAMHPO_00063	mdtC_2	Multidrug resistance protein MdtC
SRR23883038	CD	Bacteroides_vulgatus	NC_009614.1	850988	snp	G	A	A:366 G:1	CDS	+	370/1254	124/417	missense_variant c.370G>A p.Gly124Ser	HCPAMHPO_00624	rhaA	L-rhamnose isomerase
SRR23883289	CD	Bacteroides_vulgatus	NC_009614.1	4500552	snp	G	A	A:364 G:0	CDS	+	1033/2070	345/689	missense_variant c.1033G>A p.Val345Ile	HCPAMHPO_03730	gph_5	Phosphoglycolate phosphatase
SRR23883374	CD	Bacteroides_vulgatus	NC_009614.1	3235963	snp	G	A	A:361 G:0	CDS	-	314/1332	105/443	missense_variant c.314C>T p.Ala105Val	HCPAMHPO_02608	xanP	Xanthine permease XanP
SRR23883374	CD	Bacteroides_vulgatus	NC_009614.1	2544257	snp	C	T	T:359 C:0	CDS	-	246/462	82/153	missense_variant c.246G>A p.Met82Ile	HCPAMHPO_02030	argA	Amino-acid acetyltransferase
SRR23883374	CD	Bacteroides_vulgatus	NC_009614.1	4659650	snp	G	A	A:359 G:0	CDS	+	100/876	34/291	missense_variant c.100G>A p.Val34Ile	HCPAMHPO_03876	bacC	Dihydroanticapsin 7-dehydrogenase
SRR23883289	CD	Bacteroides_vulgatus	NC_009614.1	4938738	snp	G	A	A:358 G:0	CDS	+	3673/4479	1225/1492	missense_variant c.3673G>A p.Ala1225Thr	HCPAMHPO_04112	gltB	Ferredoxin-dependent glutamate synthase 1
SRR23883374	CD	Bacteroides_vulgatus	NC_009614.1	4503369	snp	A	G	G:358 A:1	CDS	-	290/573	97/190	missense_variant c.290T>C p.Val97Ala	HCPAMHPO_03734	pnuC	Nicotinamide riboside transporter PnuC
SRR23883289	CD	Bacteroides_vulgatus	NC_009614.1	3685199	snp	A	G	G:358 A:1	CDS	+	2803/4404	935/1467	missense_variant c.2803A>G p.Lys935Glu	HCPAMHPO_02997	rcsC_28	Sensor histidine kinase RcsC
SRR23883289	CD	Bacteroides_vulgatus	NC_009614.1	4348003	snp	G	A	A:357 G:0	CDS	+	94/1617	32/538	missense_variant c.94G>A p.Asp32Asn	HCPAMHPO_03594	susD_2	Starch-binding protein SusD
SRR23883374	CD	Bacteroides_vulgatus	NC_009614.1	121348	snp	C	T	T:356 C:0	CDS	+	2744/2802	915/933	missense_variant c.2744C>T p.Ala915Val	HCPAMHPO_00087	uvrA_1	UvrABC system protein A
SRR23883374	CD	Bacteroides_vulgatus	NC_009614.1	4130464	snp	T	C	C:355 T:0	CDS	-	2291/2568	764/855	missense_variant c.2291A>G p.Glu764Gly	HCPAMHPO_03394	gyrA_2	DNA gyrase subunit A
SRR23883374	CD	Bacteroides_vulgatus	NC_009614.1	3574309	snp	A	T	T:352 A:0	CDS	+	1262/1344	421/447	missense_variant c.1262A>T p.Gln421Leu	HCPAMHPO_02883	bepC	Outer membrane efflux protein BepC
SRR23883374	CD	Bacteroides_vulgatus	NC_009614.1	3230901	snp	C	T	T:351 C:0	CDS	+	1280/2754	427/917	missense_variant c.1280C>T p.Ala427Val	HCPAMHPO_02605	metH_2	Methionine synthase
SRR23883236	CD	Bacteroides_vulgatus	NC_009614.1	3764555	snp	A	C	C:351 A:0	CDS	+	812/2304	271/767	missense_variant c.812A>C p.Asp271Ala	HCPAMHPO_03056	srmB	ATP-dependent RNA helicase SrmB
SRR23883236	CD	Bacteroides_vulgatus	NC_009614.1	1120684	snp	G	A	A:350 G:0	CDS	-	161/300	54/99	missense_variant c.161C>T p.Ala54Val	HCPAMHPO_00858	hpf	Ribosome hibernation promoting factor
SRR23883374	CD	Bacteroides_vulgatus	NC_009614.1	4953176	snp	C	T	T:350 C:0	CDS	-	580/1125	194/374	missense_variant c.580G>A p.Asp194Asn	HCPAMHPO_04125	mshA_9	D-inositol-3-phosphate glycosyltransferase
SRR23883374	CD	Bacteroides_vulgatus	NC_009614.1	3665644	snp	G	A	A:350 G:0	CDS	+	655/849	219/282	missense_variant c.655G>A p.Val219Ile	HCPAMHPO_02985	panC	Pantothenate synthetase
SRR23883374	CD	Bacteroides_vulgatus	NC_009614.1	2902540	snp	G	A	A:349 G:0	CDS	+	184/921	62/306	missense_variant c.184G>A p.Val62Ile	HCPAMHPO_02307	arcA	Arginine deiminase
SRR23883231	CD	Bacteroides_vulgatus	NC_009614.1	589957	snp	G	A	A:349 G:2	CDS	+	482/3222	161/1073	missense_variant c.482G>A p.Gly161Asp	HCPAMHPO_00430	carB_1	Carbamoyl-phosphate synthase large chain
SRR23883236	CD	Bacteroides_vulgatus	NC_009614.1	381364	snp	G	T	T:348 G:0	CDS	+	1054/1338	352/445	missense_variant c.1054G>T p.Ala352Ser	HCPAMHPO_00261	gdhB	NAD-specific glutamate dehydrogenase
SRR23883374	CD	Bacteroides_vulgatus	NC_009614.1	4282079	snp	C	T	T:345 C:0	CDS	-	370/675	124/224	missense_variant c.370G>A p.Glu124Lys	HCPAMHPO_03534	yknY_5	putative ABC transporter ATP-binding protein YknY
SRR23883374	CD	Bacteroides_vulgatus	NC_009614.1	4973079	snp	T	G	G:344 T:0	CDS	-	40/696	14/231	missense_variant c.40A>C p.Lys14Gln	HCPAMHPO_04144	neuA_2	CMP-N,N'-diacetyllegionaminic acid synthase
SRR23883038	CD	Bacteroides_vulgatus	NC_009614.1	1584133	snp	G	A	A:342 G:0	CDS	+	511/867	171/288	missense_variant c.511G>A p.Glu171Lys	HCPAMHPO_01213	COQ3_1	Ubiquinone biosynthesis O-methyltransferase, mitochondrial
SRR23883374	CD	Bacteroides_vulgatus	NC_009614.1	5048834	snp	A	G	G:336 A:0	CDS	+	53/1731	18/576	missense_variant c.53A>G p.Asn18Ser	HCPAMHPO_04213	lysU	Lysine--tRNA ligase, heat inducible
SRR23883038	CD	Bacteroides_vulgatus	NC_009614.1	1607403	snp	T	C	C:336 T:2	CDS	-	1711/3255	571/1084	missense_variant c.1711A>G p.Asn571Asp	HCPAMHPO_01239	tri1_2	Tricorn protease
SRR23883236	CD	Bacteroides_vulgatus	NC_009614.1	1150768	snp	G	A	A:334 G:0	CDS	-	467/567	156/188	missense_variant c.467C>T p.Ala156Val	HCPAMHPO_00880	ahpC	Alkyl hydroperoxide reductase C
SRR23883374	CD	Bacteroides_vulgatus	NC_009614.1	3061844	snp	G	T	T:328 G:14	CDS	+	1327/1917	443/638	missense_variant c.1327G>T p.Ala443Ser	HCPAMHPO_02450	dnaK	Chaperone protein DnaK
SRR23883038	CD	Bacteroides_vulgatus	NC_009614.1	1510860	snp	C	T	T:328 C:0	CDS	-	2811/3030	937/1009	missense_variant c.2811G>A p.Met937Ile	HCPAMHPO_01171	susC_11	TonB-dependent receptor SusC
SRR23883132	CD	Bacteroides_vulgatus	NC_009614.1	3398963	snp	T	C	C:326 T:0	CDS	-	1/1404	1/467	initiator_codon_variant c.1A>G p.Met1?	HCPAMHPO_02756	gumD	UDP-glucose:undecaprenyl-phosphate glucose-1-phosphate transferase
SRR23883231	CD	Bacteroides_vulgatus	NC_009614.1	3042290	snp	T	C	C:326 T:0	CDS	+	995/1281	332/426	missense_variant c.995T>C p.Met332Thr	HCPAMHPO_02430	hisD	Histidinol dehydrogenase
SRR23883374	CD	Bacteroides_vulgatus	NC_009614.1	4953536	snp	C	T	T:326 C:0	CDS	-	220/1125	74/374	missense_variant c.220G>A p.Val74Ile	HCPAMHPO_04125	mshA_9	D-inositol-3-phosphate glycosyltransferase
SRR23883374	CD	Bacteroides_vulgatus	NC_009614.1	4952483	snp	T	C	C:324 T:0	CDS	-	152/1116	51/371	missense_variant c.152A>G p.Lys51Arg	HCPAMHPO_04124	mshA_8	D-inositol-3-phosphate glycosyltransferase
SRR23883236	CD	Bacteroides_vulgatus	NC_009614.1	3257711	snp	C	T	T:323 C:0	CDS	-	530/579	177/192	missense_variant c.530G>A p.Gly177Asp	HCPAMHPO_02629	slyD	FKBP-type peptidyl-prolyl cis-trans isomerase SlyD
SRR23883231	CD	Bacteroides_vulgatus	NC_009614.1	356946	snp	G	C	C:322 G:0	CDS	-	1522/3171	508/1056	missense_variant c.1522C>G p.Arg508Gly	HCPAMHPO_00246	mdtC_3	Multidrug resistance protein MdtC
SRR23883236	CD	Bacteroides_vulgatus	NC_009614.1	3555354	snp	C	T	T:322 C:1	CDS	+	200/1449	67/482	missense_variant c.200C>T p.Pro67Leu	HCPAMHPO_02869	modF	ABC transporter ATP-binding protein ModF
SRR23883038	CD	Bacteroides_vulgatus	NC_009614.1	1944025	snp	G	A	A:322 G:0	CDS	+	661/1533	221/510	missense_variant c.661G>A p.Gly221Ser	HCPAMHPO_01524	pccB_1	Propionyl-CoA carboxylase beta chain
SRR23883374	CD	Bacteroides_vulgatus	NC_009614.1	1870987	snp	C	T	T:321 C:0	CDS	-	1251/1398	417/465	missense_variant c.1251G>A p.Met417Ile	HCPAMHPO_01452	ftsW	putative peptidoglycan glycosyltransferase FtsW
SRR23883374	CD	Bacteroides_vulgatus	NC_009614.1	2544181	snp	T	C	C:320 T:0	CDS	-	322/462	108/153	missense_variant c.322A>G p.Ser108Gly	HCPAMHPO_02030	argA	Amino-acid acetyltransferase
SRR23883374	CD	Bacteroides_vulgatus	NC_009614.1	2544225	snp	T	C	C:317 T:0	CDS	-	278/462	93/153	missense_variant c.278A>G p.Lys93Arg	HCPAMHPO_02030	argA	Amino-acid acetyltransferase
SRR23883236	CD	Bacteroides_vulgatus	NC_009614.1	3355654	snp	G	A	A:315 G:0	CDS	+	815/1200	272/399	missense_variant c.815G>A p.Gly272Asp	HCPAMHPO_02721	yteR_3	Unsaturated rhamnogalacturonyl hydrolase YteR
SRR23883374	CD	Bacteroides_vulgatus	NC_009614.1	4952858	snp	G	T	T:314 G:0	CDS	-	898/1125	300/374	missense_variant c.898C>A p.Leu300Ile	HCPAMHPO_04125	mshA_9	D-inositol-3-phosphate glycosyltransferase
SRR23883231	CD	Bacteroides_vulgatus	NC_009614.1	3038204	snp	C	T	T:313 C:0	CDS	-	448/1380	150/459	missense_variant c.448G>A p.Val150Ile	HCPAMHPO_02425	mltF_2	Membrane-bound lytic murein transglycosylase F
SRR23883374	CD	Bacteroides_vulgatus	NC_009614.1	4953458	snp	G	A	A:311 G:0	CDS	-	298/1125	100/374	missense_variant c.298C>T p.Leu100Phe	HCPAMHPO_04125	mshA_9	D-inositol-3-phosphate glycosyltransferase
SRR23883231	CD	Bacteroides_vulgatus	NC_009614.1	1846928	snp	C	T	T:311 C:5	CDS	-	511/2217	171/738	missense_variant c.511G>A p.Glu171Lys	HCPAMHPO_01432	susB_2	Glucan 1,4-alpha-glucosidase SusB
SRR23883038	CD	Bacteroides_vulgatus	NC_009614.1	141539	snp	G	A	A:310 G:0	CDS	+	566/903	189/300	missense_variant c.566G>A p.Arg189His	HCPAMHPO_00105	miaA_1	tRNA dimethylallyltransferase
SRR23883374	CD	Bacteroides_vulgatus	NC_009614.1	4953351	snp	C	T	T:310 C:0	CDS	-	405/1125	135/374	missense_variant c.405G>A p.Met135Ile	HCPAMHPO_04125	mshA_9	D-inositol-3-phosphate glycosyltransferase
SRR23883038	CD	Bacteroides_vulgatus	NC_009614.1	1184470	snp	A	T	T:309 A:1	CDS	+	492/1539	164/512	missense_variant c.492A>T p.Glu164Asp	HCPAMHPO_00914	comM	Competence protein ComM
SRR23883231	CD	Bacteroides_vulgatus	NC_009614.1	3034049	snp	A	G	G:308 A:0	CDS	+	922/1356	308/451	missense_variant c.922A>G p.Thr308Ala	HCPAMHPO_02421	atoC_1	Regulatory protein AtoC
SRR23883374	CD	Bacteroides_vulgatus	NC_009614.1	1890483	snp	G	A	A:308 G:0	CDS	-	167/915	56/304	missense_variant c.167C>T p.Thr56Ile	HCPAMHPO_01470	glsA	Thermolabile glutaminase
SRR23883374	CD	Bacteroides_vulgatus	NC_009614.1	4953425	snp	A	G	G:308 A:0	CDS	-	331/1125	111/374	missense_variant c.331T>C p.Tyr111His	HCPAMHPO_04125	mshA_9	D-inositol-3-phosphate glycosyltransferase
SRR23883038	CD	Bacteroides_vulgatus	NC_009614.1	1655308	snp	G	A	A:307 G:0	CDS	+	124/972	42/323	missense_variant c.124G>A p.Glu42Lys	HCPAMHPO_01279	cpdA_2	3',5'-cyclic adenosine monophosphate phosphodiesterase CpdA
SRR23883374	CD	Bacteroides_vulgatus	NC_009614.1	1169059	snp	T	C	C:307 T:0	CDS	+	107/732	36/243	missense_variant c.107T>C p.Phe36Ser	HCPAMHPO_00899	ispU	Ditrans,polycis-undecaprenyl-diphosphate synthase ((2E,6E)-farnesyl-diphosphate specific)
SRR23883374	CD	Bacteroides_vulgatus	NC_009614.1	4952546	snp	G	A	A:307 G:0	CDS	-	89/1116	30/371	missense_variant c.89C>T p.Ala30Val	HCPAMHPO_04124	mshA_8	D-inositol-3-phosphate glycosyltransferase
SRR23883236	CD	Bacteroides_vulgatus	NC_009614.1	2599895	snp	A	G	G:307 A:0	CDS	+	175/1146	59/381	missense_variant c.175A>G p.Asn59Asp	HCPAMHPO_02076	resA_6	Thiol-disulfide oxidoreductase ResA
SRR23883038	CD	Bacteroides_vulgatus	NC_009614.1	1712826	snp	C	T	T:304 C:0	CDS	+	508/1038	170/345	missense_variant c.508C>T p.His170Tyr	HCPAMHPO_01321	chiA1	Chitinase A1
SRR23883374	CD	Bacteroides_vulgatus	NC_009614.1	772009	snp	C	T	T:304 C:0	CDS	+	2033/3807	678/1268	missense_variant c.2033C>T p.Ala678Val	HCPAMHPO_00570	rcsC_7	Sensor histidine kinase RcsC
SRR23883041	CD	Bacteroides_vulgatus	NC_009614.1	1364912	snp	C	T	T:304 C:0	CDS	+	1642/3855	548/1284	missense_variant c.1642C>T p.His548Tyr	HCPAMHPO_01067	tam	Trans-aconitate 2-methyltransferase
SRR23883374	CD	Bacteroides_vulgatus	NC_009614.1	75349	snp	G	A	A:302 G:0	CDS	-	890/975	297/324	missense_variant c.890C>T p.Thr297Ile	HCPAMHPO_00057	fmt	Methionyl-tRNA formyltransferase
SRR23883374	CD	Bacteroides_vulgatus	NC_009614.1	3283483	snp	T	C	C:301 T:0	CDS	-	221/546	74/181	missense_variant c.221A>G p.Tyr74Cys	HCPAMHPO_02650	sigW_7	ECF RNA polymerase sigma factor SigW
SRR23882973	UC	Bacteroides_vulgatus	NC_009614.1	4609667	snp	C	A	A:1277 C:14	CDS	-	283/1239	95/412	missense_variant c.283G>T p.Ala95Ser	HCPAMHPO_03835	xerC_22	Tyrosine recombinase XerC
SRR23882991	UC	Bacteroides_vulgatus	NC_009614.1	4607566	snp	C	T	T:704 C:44	CDS	-	1114/1224	372/407	missense_variant c.1114G>A p.Val372Ile	HCPAMHPO_03834	xerC_21	Tyrosine recombinase XerC
SRR23882967	UC	Bacteroides_vulgatus	NC_009614.1	1675932	snp	G	T	T:431 G:0	CDS	+	259/918	87/305	missense_variant c.259G>T p.Ala87Ser	HCPAMHPO_01297	dusB_2	tRNA-dihydrouridine synthase B
SRR23883001	UC	Bacteroides_vulgatus	NC_009614.1	4609346	snp	C	T	T:430 C:0	CDS	-	604/1239	202/412	missense_variant c.604G>A p.Ala202Thr	HCPAMHPO_03835	xerC_22	Tyrosine recombinase XerC
SRR23883008	UC	Bacteroides_vulgatus	NC_009614.1	868827	snp	A	G	G:425 A:18	CDS	+	376/3096	126/1031	missense_variant c.376A>G p.Asn126Asp	HCPAMHPO_00635	lacZ_5	Beta-galactosidase
SRR23882967	UC	Bacteroides_vulgatus	NC_009614.1	2467596	snp	C	T	T:421 C:0	CDS	-	370/1053	124/350	missense_variant c.370G>A p.Ala124Thr	HCPAMHPO_01962	fbaB_1	Fructose-bisphosphate aldolase class 1
SRR23882967	UC	Bacteroides_vulgatus	NC_009614.1	3474239	snp	G	A	A:421 G:0	CDS	+	583/2334	195/777	missense_variant c.583G>A p.Val195Ile	HCPAMHPO_02809	btuB_6	Vitamin B12 transporter BtuB
SRR23882967	UC	Bacteroides_vulgatus	NC_009614.1	1321497	snp	G	A	A:418 G:0	CDS	+	794/1017	265/338	missense_variant c.794G>A p.Arg265Lys	HCPAMHPO_01036	mnmA_2	tRNA-specific 2-thiouridylase MnmA
SRR23883001	UC	Bacteroides_vulgatus	NC_009614.1	4608439	snp	C	T	T:416 C:2	CDS	-	241/1224	81/407	missense_variant c.241G>A p.Glu81Lys	HCPAMHPO_03834	xerC_21	Tyrosine recombinase XerC
SRR23883015	UC	Bacteroides_vulgatus	NC_009614.1	1348545	snp	G	A	A:413 G:0	CDS	+	682/1230	228/409	missense_variant c.682G>A p.Val228Ile	HCPAMHPO_01049	fabB	3-oxoacyl-[acyl-carrier-protein] synthase 1
SRR23883001	UC	Bacteroides_vulgatus	NC_009614.1	4608642	snp	C	T	T:412 C:1	CDS	-	38/1224	13/407	missense_variant c.38G>A p.Arg13His	HCPAMHPO_03834	xerC_21	Tyrosine recombinase XerC
SRR23882967	UC	Bacteroides_vulgatus	NC_009614.1	4310496	snp	C	T	T:407 C:1	CDS	+	917/1302	306/433	missense_variant c.917C>T p.Pro306Leu	HCPAMHPO_03561	sasA_9	Adaptive-response sensory-kinase SasA
SRR23882967	UC	Bacteroides_vulgatus	NC_009614.1	1809529	snp	T	C	C:406 T:0	CDS	+	299/1452	100/483	missense_variant c.299T>C p.Met100Thr	HCPAMHPO_01408	sufB	FeS cluster assembly protein SufB
SRR23882967	UC	Bacteroides_vulgatus	NC_009614.1	1928594	snp	G	A	A:400 G:2	CDS	-	391/603	131/200	missense_variant c.391C>T p.Arg131Cys	HCPAMHPO_01507	xerD_2	Tyrosine recombinase XerD
SRR23883001	UC	Bacteroides_vulgatus	NC_009614.1	4608743	snp	C	T	T:400 C:1	CDS	-	1207/1239	403/412	missense_variant c.1207G>A p.Glu403Lys	HCPAMHPO_03835	xerC_22	Tyrosine recombinase XerC
SRR23883008	UC	Bacteroides_vulgatus	NC_009614.1	2660753	snp	G	T	T:400 G:12	CDS	+	1081/1302	361/433	missense_variant c.1081G>T p.Ala361Ser	HCPAMHPO_02117	thrC	Threonine synthase
SRR23882967	UC	Bacteroides_vulgatus	NC_009614.1	2682872	snp	C	T	T:392 C:0	CDS	-	1210/1896	404/631	missense_variant c.1210G>A p.Gly404Arg	HCPAMHPO_02136	deaD_2	ATP-dependent RNA helicase DeaD
SRR23883001	UC	Bacteroides_vulgatus	NC_009614.1	2130542	snp	A	G	G:392 A:0	CDS	+	410/1305	137/434	missense_variant c.410A>G p.Lys137Arg	HCPAMHPO_01711	murA	UDP-N-acetylglucosamine 1-carboxyvinyltransferase
SRR23883008	UC	Bacteroides_vulgatus	NC_009614.1	2259844	snp	C	T	T:390 C:14	CDS	-	64/1341	22/446	missense_variant c.64G>A p.Glu22Lys	HCPAMHPO_01831	trkA	Trk system potassium uptake protein TrkA
SRR23883001	UC	Bacteroides_vulgatus	NC_009614.1	1065870	snp	C	T	T:379 C:0	CDS	+	262/1173	88/390	missense_variant c.262C>T p.Arg88Trp	HCPAMHPO_00789	dhaT	1,3-propanediol dehydrogenase
SRR23882967	UC	Bacteroides_vulgatus	NC_009614.1	1359284	snp	A	G	G:378 A:2	CDS	+	506/636	169/211	missense_variant c.506A>G p.Tyr169Cys	HCPAMHPO_01061	lolA	Outer-membrane lipoprotein carrier protein
SRR23882967	UC	Bacteroides_vulgatus	NC_009614.1	2598681	snp	G	A	A:374 G:0	CDS	+	154/1062	52/353	missense_variant c.154G>A p.Gly52Ser	HCPAMHPO_02075	leuB	3-isopropylmalate dehydrogenase
SRR23882967	UC	Bacteroides_vulgatus	NC_009614.1	3777101	snp	C	T	T:373 C:0	CDS	-	1322/1659	441/552	missense_variant c.1322G>A p.Gly441Glu	HCPAMHPO_03069	hcp	Hydroxylamine reductase
SRR23882967	UC	Bacteroides_vulgatus	NC_009614.1	2457821	snp	C	T	T:372 C:0	CDS	+	698/3798	233/1265	missense_variant c.698C>T p.Ala233Val	HCPAMHPO_01953	dnaE	DNA polymerase III subunit alpha
SRR23882967	UC	Bacteroides_vulgatus	NC_009614.1	2917433	snp	T	G	G:368 T:0	CDS	-	911/1161	304/386	missense_variant c.911A>C p.Asp304Ala	HCPAMHPO_02321	cpdA_5	3',5'-cyclic adenosine monophosphate phosphodiesterase CpdA
SRR23882967	UC	Bacteroides_vulgatus	NC_009614.1	2902523	snp	T	G	G:365 T:0	CDS	+	167/921	56/306	missense_variant c.167T>G p.Met56Arg	HCPAMHPO_02307	arcA	Arginine deiminase
SRR23883008	UC	Bacteroides_vulgatus	NC_009614.1	1344123	snp	A	G	G:364 A:11	CDS	+	233/1482	78/493	missense_variant c.233A>G p.His78Arg	HCPAMHPO_01046	cysS	Cysteine--tRNA ligase
SRR23882967	UC	Bacteroides_vulgatus	NC_009614.1	2447914	snp	C	T	T:362 C:0	CDS	-	370/711	124/236	missense_variant c.370G>A p.Gly124Arg	HCPAMHPO_01941	pyrH	Uridylate kinase
SRR23882967	UC	Bacteroides_vulgatus	NC_009614.1	3455480	snp	G	A	A:359 G:0	CDS	+	1309/4398	437/1465	missense_variant c.1309G>A p.Glu437Lys	HCPAMHPO_02794	sasA_6	Adaptive-response sensory-kinase SasA
SRR23883015	UC	Bacteroides_vulgatus	NC_009614.1	869194	snp	A	C	C:359 A:0	CDS	+	743/3096	248/1031	missense_variant c.743A>C p.Asp248Ala	HCPAMHPO_00635	lacZ_5	Beta-galactosidase
SRR23883015	UC	Bacteroides_vulgatus	NC_009614.1	1891346	snp	C	A	A:353 C:0	CDS	-	1161/1845	387/614	missense_variant c.1161G>T p.Met387Ile	HCPAMHPO_01471	ispG	4-hydroxy-3-methylbut-2-en-1-yl diphosphate synthase (ferredoxin)
SRR23883008	UC	Bacteroides_vulgatus	NC_009614.1	1891131	snp	T	A	A:351 T:5	CDS	-	1376/1845	459/614	missense_variant c.1376A>T p.Gln459Leu	HCPAMHPO_01471	ispG	4-hydroxy-3-methylbut-2-en-1-yl diphosphate synthase (ferredoxin)
SRR23882967	UC	Bacteroides_vulgatus	NC_009614.1	3764176	snp	G	A	A:349 G:0	CDS	+	433/2304	145/767	missense_variant c.433G>A p.Gly145Arg	HCPAMHPO_03056	srmB	ATP-dependent RNA helicase SrmB
SRR23883001	UC	Bacteroides_vulgatus	NC_009614.1	1964993	snp	C	T	T:349 C:1	CDS	-	1003/1065	335/354	missense_variant c.1003G>A p.Val335Ile	HCPAMHPO_01542	dapE_1	Putative succinyl-diaminopimelate desuccinylase DapE
SRR23883008	UC	Bacteroides_vulgatus	NC_009614.1	3035152	snp	C	T	T:349 C:10	CDS	+	647/1296	216/431	missense_variant c.647C>T p.Ala216Val	HCPAMHPO_02422	atoS	Signal transduction histidine-protein kinase AtoS
SRR23883001	UC	Bacteroides_vulgatus	NC_009614.1	3098228	snp	G	A	A:347 G:0	CDS	+	1514/2280	505/759	missense_variant c.1514G>A p.Arg505Gln	HCPAMHPO_02485	uvrB_1	UvrABC system protein B
SRR23882989	UC	Bacteroides_vulgatus	NC_009614.1	3171000	snp	G	A	A:346 G:2	CDS	-	302/1293	101/430	missense_variant c.302C>T p.Ala101Val	HCPAMHPO_02543	xerC_12	Tyrosine recombinase XerC
SRR23883015	UC	Bacteroides_vulgatus	NC_009614.1	590902	snp	A	C	C:346 A:0	CDS	+	1427/3222	476/1073	missense_variant c.1427A>C p.Glu476Ala	HCPAMHPO_00430	carB_1	Carbamoyl-phosphate synthase large chain
SRR23883015	UC	Bacteroides_vulgatus	NC_009614.1	1950190	snp	A	G	G:345 A:1	CDS	+	1424/2463	475/820	missense_variant c.1424A>G p.His475Arg	HCPAMHPO_01530	priA	primosomal protein N'
SRR23882967	UC	Bacteroides_vulgatus	NC_009614.1	3346418	snp	G	A	A:343 G:0	CDS	+	821/2418	274/805	missense_variant c.821G>A p.Gly274Glu	HCPAMHPO_02716	cshA_1	DEAD-box ATP-dependent RNA helicase CshA
SRR23883015	UC	Bacteroides_vulgatus	NC_009614.1	833948	snp	G	A	A:343 G:1	CDS	-	635/1800	212/599	missense_variant c.635C>T p.Ala212Val	HCPAMHPO_00611	assT	Arylsulfate sulfotransferase AssT
SRR23882967	UC	Bacteroides_vulgatus	NC_009614.1	381007	snp	G	A	A:342 G:0	CDS	+	697/1338	233/445	missense_variant c.697G>A p.Val233Ile	HCPAMHPO_00261	gdhB	NAD-specific glutamate dehydrogenase
SRR23883015	UC	Bacteroides_vulgatus	NC_009614.1	3110210	snp	T	C	C:341 T:0	CDS	+	1763/2502	588/833	missense_variant c.1763T>C p.Val588Ala	HCPAMHPO_02495	cdr	Coenzyme A disulfide reductase
SRR23882967	UC	Bacteroides_vulgatus	NC_009614.1	2598307	snp	C	T	T:340 C:0	CDS	+	1421/1548	474/515	missense_variant c.1421C>T p.Thr474Ile	HCPAMHPO_02074	leuA_2	2-isopropylmalate synthase
SRR23883015	UC	Bacteroides_vulgatus	NC_009614.1	676697	snp	C	T	T:339 C:0	CDS	-	754/1203	252/400	missense_variant c.754G>A p.Ala252Thr	HCPAMHPO_00513	cpdA_1	3',5'-cyclic adenosine monophosphate phosphodiesterase CpdA
SRR23882967	UC	Bacteroides_vulgatus	NC_009614.1	2582215	snp	C	T	T:338 C:0	CDS	-	440/615	147/204	missense_variant c.440G>A p.Gly147Asp	HCPAMHPO_02063	yciO	putative protein YciO
SRR23882967	UC	Bacteroides_vulgatus	NC_009614.1	4069766	snp	G	A	A:338 G:0	CDS	+	718/1071	240/356	missense_variant c.718G>A p.Ala240Thr	HCPAMHPO_03335	serC	Phosphoserine aminotransferase
SRR23882967	UC	Bacteroides_vulgatus	NC_009614.1	274909	snp	G	A	A:337 G:2	CDS	+	668/1854	223/617	missense_variant c.668G>A p.Gly223Glu	HCPAMHPO_00184	yesW_3	Rhamnogalacturonan endolyase YesW
SRR23883015	UC	Bacteroides_vulgatus	NC_009614.1	5026637	snp	G	A	A:337 G:0	CDS	-	827/2451	276/816	missense_variant c.827C>T p.Thr276Met	HCPAMHPO_04189	tolB	Tol-Pal system protein TolB
SRR23883015	UC	Bacteroides_vulgatus	NC_009614.1	587568	snp	A	T	T:336 A:0	CDS	-	759/1095	253/364	missense_variant c.759T>A p.Asp253Glu	HCPAMHPO_00428	trpS2	Tryptophan--tRNA ligase 2
SRR23883015	UC	Bacteroides_vulgatus	NC_009614.1	2668886	snp	A	G	G:336 A:0	CDS	+	329/972	110/323	missense_variant c.329A>G p.Lys110Arg	HCPAMHPO_02123	estD	Esterase EstD
SRR23883001	UC	Bacteroides_vulgatus	NC_009614.1	3653469	snp	G	A	A:335 G:2	CDS	+	823/1305	275/434	missense_variant c.823G>A p.Val275Ile	HCPAMHPO_02975	tilS	tRNA(Ile)-lysidine synthase
SRR23883001	UC	Bacteroides_vulgatus	NC_009614.1	2136087	snp	T	G	G:333 T:0	CDS	-	345/459	115/152	missense_variant c.345A>C p.Lys115Asn	HCPAMHPO_01716	nrdG	Anaerobic ribonucleoside-triphosphate reductase-activating protein
SRR23883015	UC	Bacteroides_vulgatus	NC_009614.1	846108	snp	C	T	T:332 C:0	CDS	-	313/969	105/322	missense_variant c.313G>A p.Asp105Asn	HCPAMHPO_00619	argC	N-acetyl-gamma-glutamyl-phosphate reductase
SRR23883008	UC	Bacteroides_vulgatus	NC_009614.1	980376	snp	C	T	T:331 C:0	CDS	-	509/2379	170/792	missense_variant c.509G>A p.Gly170Glu	HCPAMHPO_00732	ptk_1	Tyrosine-protein kinase ptk
SRR23883015	UC	Bacteroides_vulgatus	NC_009614.1	1769096	snp	C	T	T:331 C:1	CDS	+	827/909	276/302	missense_variant c.827C>T p.Ala276Val	HCPAMHPO_01369	pta_2	Phosphate acetyltransferase
SRR23883015	UC	Bacteroides_vulgatus	NC_009614.1	2124613	snp	A	C	C:331 A:1	CDS	-	118/891	40/296	missense_variant c.118T>G p.Cys40Gly	HCPAMHPO_01702	menA	1,4-dihydroxy-2-naphthoate octaprenyltransferase
SRR23882967	UC	Bacteroides_vulgatus	NC_009614.1	2583439	snp	C	T	T:330 C:1	CDS	-	1223/2001	408/666	missense_variant c.1223G>A p.Cys408Tyr	HCPAMHPO_02064	recD2_4	ATP-dependent RecD-like DNA helicase
SRR23882967	UC	Bacteroides_vulgatus	NC_009614.1	3000096	snp	C	T	T:329 C:0	CDS	-	874/1155	292/384	missense_variant c.874G>A p.Gly292Ser	HCPAMHPO_02391	mro_3	Aldose 1-epimerase
SRR23883001	UC	Bacteroides_vulgatus	NC_009614.1	1676448	snp	C	T	T:328 C:0	CDS	+	775/918	259/305	missense_variant c.775C>T p.His259Tyr	HCPAMHPO_01297	dusB_2	tRNA-dihydrouridine synthase B
SRR23883015	UC	Bacteroides_vulgatus	NC_009614.1	676960	snp	T	A	A:328 T:0	CDS	-	491/1203	164/400	missense_variant c.491A>T p.Gln164Leu	HCPAMHPO_00513	cpdA_1	3',5'-cyclic adenosine monophosphate phosphodiesterase CpdA
SRR23882990	UC	Bacteroides_vulgatus	NC_009614.1	1582615	snp	C	T	T:327 C:1	CDS	+	1178/1371	393/456	missense_variant c.1178C>T p.Ala393Val	HCPAMHPO_01210	miaB	tRNA-2-methylthio-N(6)-dimethylallyladenosine synthase
SRR23883001	UC	Bacteroides_vulgatus	NC_009614.1	1627153	snp	C	T	T:326 C:0	CDS	-	922/2916	308/971	missense_variant c.922G>A p.Gly308Arg	HCPAMHPO_01255	polA	DNA polymerase I
SRR23883001	UC	Bacteroides_vulgatus	NC_009614.1	606659	snp	C	T	T:325 C:0	CDS	-	1562/1869	521/622	missense_variant c.1562G>A p.Gly521Glu	HCPAMHPO_00442	mutL	DNA mismatch repair protein MutL
SRR23883001	UC	Bacteroides_vulgatus	NC_009614.1	1625186	snp	C	A	A:325 C:0	CDS	-	2889/2916	963/971	missense_variant c.2889G>T p.Trp963Cys	HCPAMHPO_01255	polA	DNA polymerase I
SRR23883008	UC	Bacteroides_vulgatus	NC_009614.1	4753125	snp	G	A	A:325 G:8	CDS	+	160/720	54/239	missense_variant c.160G>A p.Asp54Asn	HCPAMHPO_03958	hisA	1-(5-phosphoribosyl)-5-[(5- phosphoribosylamino)methylideneamino] imidazole-4-carboxamide isomerase
SRR23883015	UC	Bacteroides_vulgatus	NC_009614.1	2491748	snp	C	T	T:325 C:0	CDS	-	175/897	59/298	missense_variant c.175G>A p.Asp59Asn	HCPAMHPO_01982	parB	putative chromosome-partitioning protein ParB
SRR23882967	UC	Bacteroides_vulgatus	NC_009614.1	612584	snp	C	T	T:324 C:0	CDS	-	1252/1338	418/445	missense_variant c.1252G>A p.Ala418Thr	HCPAMHPO_00447	surA_2	Chaperone SurA
SRR23883008	UC	Bacteroides_vulgatus	NC_009614.1	3829802	snp	C	A	A:324 C:13	CDS	+	479/2220	160/739	missense_variant c.479C>A p.Ala160Glu	HCPAMHPO_03111	copA	Copper-exporting P-type ATPase
SRR23883015	UC	Bacteroides_vulgatus	NC_009614.1	596862	snp	A	C	C:324 A:0	CDS	+	687/768	229/255	missense_variant c.687A>C p.Leu229Phe	HCPAMHPO_00433	yaaA	Peroxide stress resistance protein YaaA
SRR23883015	UC	Bacteroides_vulgatus	NC_009614.1	4758035	snp	G	A	A:324 G:0	CDS	+	514/1161	172/386	missense_variant c.514G>A p.Asp172Asn	HCPAMHPO_03963	lysA_1	Diaminopimelate decarboxylase
SRR23883001	UC	Bacteroides_vulgatus	NC_009614.1	2961299	snp	C	T	T:323 C:0	CDS	-	787/846	263/281	missense_variant c.787G>A p.Glu263Lys	HCPAMHPO_02354	prmA	Ribosomal protein L11 methyltransferase
SRR23882990	UC	Bacteroides_vulgatus	NC_009614.1	1348696	snp	C	T	T:322 C:1	CDS	+	833/1230	278/409	missense_variant c.833C>T p.Ser278Phe	HCPAMHPO_01049	fabB	3-oxoacyl-[acyl-carrier-protein] synthase 1
SRR23883008	UC	Bacteroides_vulgatus	NC_009614.1	3427844	snp	C	T	T:322 C:13	CDS	+	203/3171	68/1056	missense_variant c.203C>T p.Ser68Phe	HCPAMHPO_02775	lacZ_14	Beta-galactosidase
SRR23883015	UC	Bacteroides_vulgatus	NC_009614.1	1350200	snp	G	A	A:322 G:0	CDS	+	835/885	279/294	missense_variant c.835G>A p.Val279Ile	HCPAMHPO_01051	lpxL_1	Lipid A biosynthesis lauroyltransferase
SRR23883001	UC	Bacteroides_vulgatus	NC_009614.1	2088280	snp	C	T	T:321 C:0	CDS	-	1389/1782	463/593	missense_variant c.1389G>A p.Met463Ile	HCPAMHPO_01667	sppA	Protease 4
SRR23883001	UC	Bacteroides_vulgatus	NC_009614.1	3239547	snp	C	T	T:321 C:0	CDS	-	517/1353	173/450	missense_variant c.517G>A p.Val173Ile	HCPAMHPO_02613	dapE_2	Succinyl-diaminopimelate desuccinylase
SRR23883015	UC	Bacteroides_vulgatus	NC_009614.1	2164546	snp	C	A	A:321 C:0	CDS	+	2849/3216	950/1071	missense_variant c.2849C>A p.Thr950Asn	HCPAMHPO_01738	bepE_3	Efflux pump membrane transporter BepE
SRR23883015	UC	Bacteroides_vulgatus	NC_009614.1	3897326	snp	C	T	T:320 C:0	CDS	-	451/1182	151/393	missense_variant c.451G>A p.Glu151Lys	HCPAMHPO_03172	cbiET	Cobalamin biosynthesis bifunctional protein CbiET
SRR23883015	UC	Bacteroides_vulgatus	NC_009614.1	1165786	snp	G	A	A:319 G:0	CDS	-	512/837	171/278	missense_variant c.512C>T p.Ala171Val	HCPAMHPO_00896	prmC	Release factor glutamine methyltransferase
SRR23883015	UC	Bacteroides_vulgatus	NC_009614.1	1899593	snp	C	T	T:319 C:0	CDS	-	227/2427	76/808	missense_variant c.227G>A p.Arg76Gln	HCPAMHPO_01478	pflD	Trans-4-hydroxy-L-proline dehydratase
SRR23883015	UC	Bacteroides_vulgatus	NC_009614.1	2503653	snp	G	A	A:319 G:0	CDS	-	203/843	68/280	missense_variant c.203C>T p.Ala68Val	HCPAMHPO_01993	rsmA	Ribosomal RNA small subunit methyltransferase A
SRR23882967	UC	Bacteroides_vulgatus	NC_009614.1	2599581	snp	A	G	G:318 A:0	CDS	+	1054/1062	352/353	missense_variant c.1054A>G p.Lys352Glu	HCPAMHPO_02075	leuB	3-isopropylmalate dehydrogenase
SRR23882967	UC	Bacteroides_vulgatus	NC_009614.1	2453718	snp	C	T	T:316 C:0	CDS	-	323/357	108/118	missense_variant c.323G>A p.Arg108His	HCPAMHPO_01946	yjbR	putative protein YjbR
SRR23883015	UC	Bacteroides_vulgatus	NC_009614.1	1770186	snp	C	T	T:316 C:0	CDS	+	910/1065	304/354	missense_variant c.910C>T p.His304Tyr	HCPAMHPO_01370	buk2	Butyrate kinase 2
SRR23882967	UC	Bacteroides_vulgatus	NC_009614.1	3763903	snp	C	T	T:315 C:0	CDS	+	160/2304	54/767	missense_variant c.160C>T p.Arg54Trp	HCPAMHPO_03056	srmB	ATP-dependent RNA helicase SrmB
SRR23882967	UC	Bacteroides_vulgatus	NC_009614.1	4426478	snp	G	A	A:315 G:1	CDS	-	215/591	72/196	missense_variant c.215C>T p.Ala72Val	HCPAMHPO_03666	atpE_2	V-type proton ATPase subunit E
SRR23883001	UC	Bacteroides_vulgatus	NC_009614.1	892869	snp	C	T	T:315 C:0	CDS	-	253/2016	85/671	missense_variant c.253G>A p.Asp85Asn	HCPAMHPO_00648	susB_1	Glucan 1,4-alpha-glucosidase SusB
SRR23883015	UC	Bacteroides_vulgatus	NC_009614.1	663208	snp	G	A	A:315 G:2	CDS	-	176/660	59/219	missense_variant c.176C>T p.Ala59Val	HCPAMHPO_00499	ispD_1	2-C-methyl-D-erythritol 4-phosphate cytidylyltransferase
SRR23883015	UC	Bacteroides_vulgatus	NC_009614.1	3239547	snp	C	T	T:315 C:0	CDS	-	517/1353	173/450	missense_variant c.517G>A p.Val173Ile	HCPAMHPO_02613	dapE_2	Succinyl-diaminopimelate desuccinylase
SRR23882989	UC	Bacteroides_vulgatus	NC_009614.1	517400	snp	A	T	T:314 A:32	CDS	-	80/1497	27/498	stop_gained c.80T>A p.Leu27*	HCPAMHPO_00376	glpK	Glycerol kinase
SRR23883001	UC	Bacteroides_vulgatus	NC_009614.1	1197933	snp	A	G	G:314 A:0	CDS	+	598/1263	200/420	missense_variant c.598A>G p.Lys200Glu	HCPAMHPO_00925	mshA_1	D-inositol-3-phosphate glycosyltransferase
SRR23883015	UC	Bacteroides_vulgatus	NC_009614.1	4369279	snp	G	A	A:314 G:2	CDS	-	395/2247	132/748	missense_variant c.395C>T p.Ala132Val	HCPAMHPO_03612	kefB_2	Glutathione-regulated potassium-efflux system protein KefB
SRR23883001	UC	Bacteroides_vulgatus	NC_009614.1	1578942	snp	G	A	A:313 G:0	CDS	-	92/2595	31/864	missense_variant c.92C>T p.Pro31Leu	HCPAMHPO_01207	xyl3A	Xylan 1,4-beta-xylosidase
SRR23883001	UC	Bacteroides_vulgatus	NC_009614.1	5039843	snp	G	A	A:313 G:0	CDS	+	1588/1782	530/593	missense_variant c.1588G>A p.Val530Ile	HCPAMHPO_04203	sasA_11	Adaptive-response sensory-kinase SasA
SRR23883015	UC	Bacteroides_vulgatus	NC_009614.1	659966	snp	G	A	A:313 G:1	CDS	-	440/465	147/154	missense_variant c.440C>T p.Ser147Phe	HCPAMHPO_00497	ndk	Nucleoside diphosphate kinase
SRR23883015	UC	Bacteroides_vulgatus	NC_009614.1	1717184	snp	C	T	T:313 C:0	CDS	-	616/780	206/259	missense_variant c.616G>A p.Ala206Thr	HCPAMHPO_01324	rsxB_2	Ion-translocating oxidoreductase complex subunit B
SRR23883015	UC	Bacteroides_vulgatus	NC_009614.1	1741148	snp	G	A	A:313 G:0	CDS	+	280/2127	94/708	missense_variant c.280G>A p.Val94Met	HCPAMHPO_01339	dpp7_1	Dipeptidyl-peptidase 7
SRR23883015	UC	Bacteroides_vulgatus	NC_009614.1	2112358	snp	G	A	A:313 G:0	CDS	+	226/1347	76/448	missense_variant c.226G>A p.Ala76Thr	HCPAMHPO_01688	purB	Adenylosuccinate lyase
SRR23883001	UC	Bacteroides_vulgatus	NC_009614.1	750905	snp	G	A	A:312 G:0	CDS	-	17/777	6/258	missense_variant c.17C>T p.Ala6Val	HCPAMHPO_00560	phoC	Major phosphate-irrepressible acid phosphatase
SRR23883001	UC	Bacteroides_vulgatus	NC_009614.1	2124613	snp	A	C	C:312 A:0	CDS	-	118/891	40/296	missense_variant c.118T>G p.Cys40Gly	HCPAMHPO_01702	menA	1,4-dihydroxy-2-naphthoate octaprenyltransferase
SRR23883001	UC	Bacteroides_vulgatus	NC_009614.1	4910943	snp	G	A	A:312 G:0	CDS	+	695/1698	232/565	missense_variant c.695G>A p.Arg232His	HCPAMHPO_04096	amy	Alpha-amylase
SRR23883015	UC	Bacteroides_vulgatus	NC_009614.1	892869	snp	C	T	T:312 C:1	CDS	-	253/2016	85/671	missense_variant c.253G>A p.Asp85Asn	HCPAMHPO_00648	susB_1	Glucan 1,4-alpha-glucosidase SusB
SRR23882968	UC	Bacteroides_vulgatus	NC_009614.1	1676448	snp	C	T	T:311 C:0	CDS	+	775/918	259/305	missense_variant c.775C>T p.His259Tyr	HCPAMHPO_01297	dusB_2	tRNA-dihydrouridine synthase B
SRR23883015	UC	Bacteroides_vulgatus	NC_009614.1	1165967	snp	G	C	C:311 G:0	CDS	-	331/837	111/278	missense_variant c.331C>G p.Arg111Gly	HCPAMHPO_00896	prmC	Release factor glutamine methyltransferase
SRR23883015	UC	Bacteroides_vulgatus	NC_009614.1	2197118	snp	C	T	T:310 C:0	tmRNA	+			intragenic_variant n.2197118C>T	HCPAMHPO_01768	ssrA	transfer-messenger RNA, SsrA
SRR23882967	UC	Bacteroides_vulgatus	NC_009614.1	300592	snp	C	T	T:309 C:0	CDS	-	319/972	107/323	missense_variant c.319G>A p.Ala107Thr	HCPAMHPO_00200	glkA	Glucokinase
SRR23883001	UC	Bacteroides_vulgatus	NC_009614.1	1603838	snp	G	A	A:309 G:0	CDS	+	106/630	36/209	missense_variant c.106G>A p.Val36Ile	HCPAMHPO_01237	dtd3_1	D-aminoacyl-tRNA deacylase
SRR23883001	UC	Bacteroides_vulgatus	NC_009614.1	1607940	snp	C	A	A:309 C:2	CDS	-	1174/3255	392/1084	missense_variant c.1174G>T p.Ala392Ser	HCPAMHPO_01239	tri1_2	Tricorn protease
SRR23883015	UC	Bacteroides_vulgatus	NC_009614.1	1321622	snp	C	T	T:309 C:1	CDS	+	919/1017	307/338	missense_variant c.919C>T p.His307Tyr	HCPAMHPO_01036	mnmA_2	tRNA-specific 2-thiouridylase MnmA
SRR23883015	UC	Bacteroides_vulgatus	NC_009614.1	1908138	snp	C	T	T:309 C:3	CDS	+	637/699	213/232	missense_variant c.637C>T p.His213Tyr	HCPAMHPO_01485	cobB	NAD-dependent protein deacylase
SRR23883001	UC	Bacteroides_vulgatus	NC_009614.1	468545	snp	A	G	G:308 A:0	CDS	+	1070/1497	357/498	missense_variant c.1070A>G p.Glu357Gly	HCPAMHPO_00331	sasA_2	Adaptive-response sensory-kinase SasA
SRR23883015	UC	Bacteroides_vulgatus	NC_009614.1	1383808	snp	C	T	T:308 C:0	CDS	-	1511/3165	504/1054	missense_variant c.1511G>A p.Arg504His	HCPAMHPO_01080	sasA_4	Adaptive-response sensory-kinase SasA
SRR23883015	UC	Bacteroides_vulgatus	NC_009614.1	3042738	snp	C	T	T:307 C:0	CDS	+	160/1041	54/346	missense_variant c.160C>T p.Arg54Trp	HCPAMHPO_02431	hisC_2	Histidinol-phosphate aminotransferase
SRR23883015	UC	Bacteroides_vulgatus	NC_009614.1	4380624	snp	G	A	A:306 G:0	CDS	-	979/1251	327/416	missense_variant c.979C>T p.Arg327Trp	HCPAMHPO_03624	mdtA_3	Multidrug resistance protein MdtA
SRR23882967	UC	Bacteroides_vulgatus	NC_009614.1	4463350	snp	T	C	C:305 T:0	CDS	+	1376/2295	459/764	missense_variant c.1376T>C p.Leu459Pro	HCPAMHPO_03696	mdtB	Multidrug resistance protein MdtB
SRR23883015	UC	Bacteroides_vulgatus	NC_009614.1	2637537	snp	G	A	A:305 G:0	CDS	+	1277/3084	426/1027	missense_variant c.1277G>A p.Gly426Glu	HCPAMHPO_02102	czcA	Cobalt-zinc-cadmium resistance protein CzcA
SRR23883001	UC	Bacteroides_vulgatus	NC_009614.1	4850321	snp	T	C	C:304 T:0	CDS	-	752/753	251/250	splice_region_variant&stop_retained_variant c.752A>G p.Ter251Ter	HCPAMHPO_04043	pstB3	Phosphate import ATP-binding protein PstB 3
SRR23883001	UC	Bacteroides_vulgatus	NC_009614.1	5042569	snp	G	C	C:304 G:0	CDS	-	431/468	144/155	missense_variant c.431C>G p.Ala144Gly	HCPAMHPO_04206	ssb_2	Single-stranded DNA-binding protein
SRR23883015	UC	Bacteroides_vulgatus	NC_009614.1	892365	snp	T	G	G:304 T:0	CDS	-	757/2016	253/671	missense_variant c.757A>C p.Lys253Gln	HCPAMHPO_00648	susB_1	Glucan 1,4-alpha-glucosidase SusB
SRR23883015	UC	Bacteroides_vulgatus	NC_009614.1	1716537	snp	C	T	T:304 C:1	CDS	-	451/1095	151/364	missense_variant c.451G>A p.Glu151Lys	HCPAMHPO_01323	mnmA_3	tRNA-specific 2-thiouridylase MnmA
SRR23883015	UC	Bacteroides_vulgatus	NC_009614.1	690369	snp	T	C	C:303 T:0	CDS	-	502/2841	168/946	missense_variant c.502A>G p.Lys168Glu	HCPAMHPO_00520	rhaS_3	HTH-type transcriptional activator RhaS
SRR23883015	UC	Bacteroides_vulgatus	NC_009614.1	1335365	snp	T	C	C:303 T:0	CDS	+	590/3210	197/1069	missense_variant c.590T>C p.Met197Thr	HCPAMHPO_01042	susC_8	TonB-dependent receptor SusC
SRR23883015	UC	Bacteroides_vulgatus	NC_009614.1	1716576	snp	T	C	C:303 T:1	CDS	-	412/1095	138/364	missense_variant c.412A>G p.Thr138Ala	HCPAMHPO_01323	mnmA_3	tRNA-specific 2-thiouridylase MnmA
SRR23883015	UC	Bacteroides_vulgatus	NC_009614.1	4310522	snp	C	A	A:303 C:0	CDS	+	943/1302	315/433	missense_variant c.943C>A p.Leu315Ile	HCPAMHPO_03561	sasA_9	Adaptive-response sensory-kinase SasA
SRR23883001	UC	Bacteroides_vulgatus	NC_009614.1	2248765	snp	C	T	T:302 C:0	CDS	-	829/1482	277/493	missense_variant c.829G>A p.Val277Ile	HCPAMHPO_01820	ndhD1	NAD(P)H-quinone oxidoreductase chain 4 1
SRR23883008	UC	Bacteroides_vulgatus	NC_009614.1	2659086	snp	C	T	T:302 C:11	CDS	+	716/1212	239/403	missense_variant c.716C>T p.Ala239Val	HCPAMHPO_02116	apgM	2,3-bisphosphoglycerate-independent phosphoglycerate mutase
SRR23883008	UC	Bacteroides_vulgatus	NC_009614.1	3526287	snp	T	C	C:301 T:7	CDS	-	28/2214	10/737	missense_variant c.28A>G p.Lys10Glu	HCPAMHPO_02843	relA_2	GTP pyrophosphokinase
SRR23883001	UC	Bacteroides_vulgatus	NC_009614.1	3104125	snp	A	T	T:300 A:0	CDS	-	1073/1674	358/557	missense_variant c.1073T>A p.Met358Lys	HCPAMHPO_02491	menD	2-succinyl-5-enolpyruvyl-6-hydroxy-3- cyclohexene-1-carboxylate synthase
SRR23883015	UC	Bacteroides_vulgatus	NC_009614.1	341912	snp	G	A	A:300 G:0	CDS	+	580/1020	194/339	missense_variant c.580G>A p.Asp194Asn	HCPAMHPO_00231	yjmD	putative zinc-type alcohol dehydrogenase-like protein YjmD
SRR23883015	UC	Bacteroides_vulgatus	NC_009614.1	2934645	snp	A	G	G:300 A:0	CDS	+	25/3366	9/1121	missense_variant c.25A>G p.Ile9Val	HCPAMHPO_02335	mfd	Transcription-repair-coupling factor
SRR23883015	UC	Bacteroides_vulgatus	NC_009614.1	3765860	snp	A	C	C:300 A:0	CDS	+	2117/2304	706/767	missense_variant c.2117A>C p.Lys706Thr	HCPAMHPO_03056	srmB	ATP-dependent RNA helicase SrmB
SRR23883301	CD	Eubacterium_rectale	CP092643	136948	snp	T	C	C:477 T:0	CDS	-	1325/1848	442/615	missense_variant c.1325A>G p.Lys442Arg	MIO91_00670	asnB	asparagine synthase (glutamine-hydrolyzing)
SRR23883301	CD	Eubacterium_rectale	CP092643	137045	snp	C	T	T:470 C:0	CDS	-	1228/1848	410/615	missense_variant c.1228G>A p.Asp410Asn	MIO91_00670	asnB	asparagine synthase (glutamine-hydrolyzing)
SRR23883301	CD	Eubacterium_rectale	CP092643	292904	snp	G	C	C:424 G:0	CDS	+	781/933	261/310	missense_variant c.781G>C p.Glu261Gln	MIO91_01445	cysK	cysteine synthase A
SRR23883301	CD	Eubacterium_rectale	CP092643	137498	snp	C	T	T:423 C:0	CDS	-	775/1848	259/615	missense_variant c.775G>A p.Val259Ile	MIO91_00670	asnB	asparagine synthase (glutamine-hydrolyzing)
SRR23883301	CD	Eubacterium_rectale	CP092643	3164190	snp	C	T	T:421 C:1	CDS	-	226/873	76/290	missense_variant c.226G>A p.Ala76Thr	MIO91_15160	aguB	N-carbamoylputrescine amidase
SRR23883036	CD	Eubacterium_rectale	CP092643	2905047	snp	T	C	C:417 T:1	CDS	-	635/1257	212/418	missense_variant c.635A>G p.Lys212Arg	MIO91_13790	rlmD	23S rRNA (uracil(1939)-C(5))-methyltransferase RlmD
SRR23883036	CD	Eubacterium_rectale	CP092643	395761	snp	C	A	A:409 C:39	CDS	+	745/795	249/264	missense_variant c.745C>A p.Leu249Ile	MIO91_02020	map	type I methionyl aminopeptidase
SRR23883036	CD	Eubacterium_rectale	CP092643	7930	snp	G	T	T:407 G:39	CDS	+	1859/2508	620/835	missense_variant c.1859G>T p.Arg620Leu	MIO91_00030	gyrA	DNA gyrase subunit A
SRR23883036	CD	Eubacterium_rectale	CP092643	385304	snp	A	G	G:407 A:40	CDS	+	154/300	52/99	missense_variant c.154A>G p.Thr52Ala	MIO91_01920	rplW	50S ribosomal protein L23
SRR23883036	CD	Eubacterium_rectale	CP092643	492726	snp	C	A	A:394 C:33	CDS	+	1107/1545	369/514	missense_variant c.1107C>A p.His369Gln	MIO91_02415	tilS	tRNA lysidine(34) synthetase TilS
SRR23883036	CD	Eubacterium_rectale	CP092643	1403001	snp	A	T	T:393 A:34	CDS	+	207/1212	69/403	missense_variant c.207A>T p.Glu69Asp	MIO91_06925	pncB	nicotinate phosphoribosyltransferase
SRR23883036	CD	Eubacterium_rectale	CP092643	492689	snp	T	G	G:392 T:40	CDS	+	1070/1545	357/514	missense_variant c.1070T>G p.Phe357Cys	MIO91_02415	tilS	tRNA lysidine(34) synthetase TilS
SRR23883301	CD	Eubacterium_rectale	CP092643	67060	snp	A	T	T:390 A:1	CDS	+	145/1614	49/537	missense_variant c.145A>T p.Ser49Cys	MIO91_00300	lysS	lysine--tRNA ligase
SRR23883301	CD	Eubacterium_rectale	CP092643	284290	snp	C	T	T:387 C:2	CDS	+	203/885	68/294	missense_variant c.203C>T p.Ala68Val	MIO91_01390	nudC	NAD(+) diphosphatase
SRR23883036	CD	Eubacterium_rectale	CP092643	1833554	snp	G	T	T:387 G:37	CDS	-	1524/2811	508/936	missense_variant c.1524C>A p.Asn508Lys	MIO91_08895	infB	translation initiation factor IF-2
SRR23883301	CD	Eubacterium_rectale	CP092643	2707521	snp	C	A	A:384 C:0	CDS	-	936/1302	312/433	missense_variant c.936G>T p.Arg312Ser	MIO91_12870	eno	phosphopyruvate hydratase
SRR23883036	CD	Eubacterium_rectale	CP092643	1625677	snp	C	T	T:383 C:29	CDS	-	325/987	109/328	missense_variant c.325G>A p.Val109Ile	MIO91_07965	miaA	tRNA (adenosine(37)-N6)-dimethylallyltransferase MiaA
SRR23883036	CD	Eubacterium_rectale	CP092643	2133990	snp	A	G	G:380 A:15	CDS	-	245/4554	82/1517	missense_variant c.245T>C p.Val82Ala	MIO91_10435	gltB	glutamate synthase large subunit
SRR23883036	CD	Eubacterium_rectale	CP092643	1513614	snp	A	G	G:379 A:23	CDS	+	1187/1194	396/397	missense_variant c.1187A>G p.Lys396Arg	MIO91_07380	hemW	radical SAM family heme chaperone HemW
SRR23883036	CD	Eubacterium_rectale	CP092643	3099371	snp	T	C	C:376 T:40	CDS	-	119/1332	40/443	missense_variant c.119A>G p.Lys40Arg	MIO91_14800	dnaB	replicative DNA helicase
SRR23883036	CD	Eubacterium_rectale	CP092643	632805	snp	C	T	T:370 C:36	CDS	+	91/2124	31/707	missense_variant c.91C>T p.Pro31Ser	MIO91_03145	ftsH	ATP-dependent zinc metalloprotease FtsH
SRR23883301	CD	Eubacterium_rectale	CP092643	3108755	snp	C	T	T:370 C:0	CDS	-	655/837	219/278	missense_variant c.655G>A p.Val219Ile	MIO91_14860	rsmI	16S rRNA (cytidine(1402)-2'-O)-methyltransferase
SRR23883036	CD	Eubacterium_rectale	CP092643	1769932	snp	G	A	A:369 G:25	CDS	-	77/1680	26/559	missense_variant c.77C>T p.Pro26Leu	MIO91_08590	ilvD	dihydroxy-acid dehydratase
SRR23883301	CD	Eubacterium_rectale	CP092643	2305893	snp	C	T	T:369 C:0	CDS	-	200/720	67/239	missense_variant c.200G>A p.Arg67Lys	MIO91_11140	tsaA	tRNA (N6-threonylcarbamoyladenosine(37)-N6)-methyltransferase TrmO
SRR23883301	CD	Eubacterium_rectale	CP092643	275083	snp	G	A	A:368 G:1	CDS	+	325/654	109/217	missense_variant c.325G>A p.Asp109Asn	MIO91_01330	deoC	deoxyribose-phosphate aldolase
SRR23883036	CD	Eubacterium_rectale	CP092643	1719848	snp	C	G	G:367 C:25	CDS	-	440/2661	147/886	missense_variant c.440G>C p.Gly147Ala	MIO91_08395	alaS	alanine--tRNA ligase
SRR23883036	CD	Eubacterium_rectale	CP092643	284565	snp	A	C	C:365 A:28	CDS	+	478/885	160/294	missense_variant c.478A>C p.Met160Leu	MIO91_01390	nudC	NAD(+) diphosphatase
SRR23883301	CD	Eubacterium_rectale	CP092643	2131496	snp	A	C	C:365 A:0	CDS	-	2739/4554	913/1517	missense_variant c.2739T>G p.Asp913Glu	MIO91_10435	gltB	glutamate synthase large subunit
SRR23883301	CD	Eubacterium_rectale	CP092643	2216340	snp	G	A	A:365 G:0	CDS	-	595/921	199/306	missense_variant c.595C>T p.Arg199Cys	MIO91_10765	pyrB	aspartate carbamoyltransferase
SRR23883301	CD	Eubacterium_rectale	CP092643	3011827	snp	T	C	C:363 T:0	CDS	-	1/618	1/205	initiator_codon_variant c.1A>G p.Met1?	MIO91_14360	yedF	sulfurtransferase-like selenium metabolism protein YedF
SRR23883301	CD	Eubacterium_rectale	CP092643	276383	snp	C	A	A:358 C:0	CDS	+	397/987	133/328	missense_variant c.397C>A p.Leu133Ile	MIO91_01340	add	adenosine deaminase
SRR23883301	CD	Eubacterium_rectale	CP092643	1270000	snp	T	A	A:358 T:0	CDS	+	1051/1059	351/352	missense_variant c.1051T>A p.Ser351Thr	MIO91_06290	hisC	histidinol-phosphate transaminase
SRR23883036	CD	Eubacterium_rectale	CP092643	2479807	snp	G	T	T:358 G:37	CDS	-	1799/1806	600/601	missense_variant c.1799C>A p.Thr600Asn	MIO91_11895	pepF	oligoendopeptidase F
SRR23883036	CD	Eubacterium_rectale	CP092643	3119243	snp	G	A	A:356 G:37	CDS	+	104/642	35/213	missense_variant c.104G>A p.Gly35Glu	MIO91_14915	trmB	tRNA (guanosine(46)-N7)-methyltransferase TrmB
SRR23883301	CD	Eubacterium_rectale	CP092643	909748	snp	C	A	A:354 C:0	CDS	+	1111/1371	371/456	missense_variant c.1111C>A p.Leu371Ile	MIO91_04605	scfB	thioether cross-link-forming SCIFF peptide maturase
SRR23883036	CD	Eubacterium_rectale	CP092643	1402799	snp	G	A	A:353 G:23	CDS	+	5/1212	2/403	missense_variant c.5G>A p.Arg2Lys	MIO91_06925	pncB	nicotinate phosphoribosyltransferase
SRR23883036	CD	Eubacterium_rectale	CP092643	1402874	snp	A	G	G:353 A:27	CDS	+	80/1212	27/403	missense_variant c.80A>G p.Gln27Arg	MIO91_06925	pncB	nicotinate phosphoribosyltransferase
SRR23883036	CD	Eubacterium_rectale	CP092643	1403362	snp	A	C	C:353 A:33	CDS	+	568/1212	190/403	missense_variant c.568A>C p.Ile190Leu	MIO91_06925	pncB	nicotinate phosphoribosyltransferase
SRR23883041	CD	Eubacterium_rectale	CP092643	3360830	snp	C	T	T:353 C:34	CDS	-	98/399	33/132	missense_variant c.98G>A p.Cys33Tyr	MIO91_16195	mobC	plasmid mobilization relaxosome protein MobC
SRR23883301	CD	Eubacterium_rectale	CP092643	1627920	snp	G	T	T:352 G:0	CDS	-	25/1947	9/648	missense_variant c.25C>A p.Gln9Lys	MIO91_07970	mutL	DNA mismatch repair endonuclease MutL
SRR23883036	CD	Eubacterium_rectale	CP092643	3119186	snp	G	A	A:352 G:33	CDS	+	47/642	16/213	missense_variant c.47G>A p.Ser16Asn	MIO91_14915	trmB	tRNA (guanosine(46)-N7)-methyltransferase TrmB
SRR23883036	CD	Eubacterium_rectale	CP092643	494050	snp	C	G	G:350 C:37	CDS	+	349/1851	117/616	missense_variant c.349C>G p.Leu117Val	MIO91_02425	ftsH	ATP-dependent zinc metalloprotease FtsH
SRR23883036	CD	Eubacterium_rectale	CP092643	2860311	snp	C	A	A:350 C:31	CDS	-	339/768	113/255	missense_variant c.339G>T p.Lys113Asn	MIO91_13555	trpA	tryptophan synthase subunit alpha
SRR23883301	CD	Eubacterium_rectale	CP092643	1361312	snp	G	A	A:349 G:0	CDS	+	542/885	181/294	missense_variant c.542G>A p.Gly181Glu	MIO91_06725	dapA	4-hydroxy-tetrahydrodipicolinate synthase
SRR23883036	CD	Eubacterium_rectale	CP092643	408074	snp	C	A	A:346 C:27	CDS	+	906/1119	302/372	missense_variant c.906C>A p.Ser302Arg	MIO91_02085	glgD	glucose-1-phosphate adenylyltransferase subunit GlgD
SRR23883036	CD	Eubacterium_rectale	CP092643	1834755	snp	C	T	T:346 C:33	CDS	-	323/2811	108/936	missense_variant c.323G>A p.Ser108Asn	MIO91_08895	infB	translation initiation factor IF-2
SRR23883301	CD	Eubacterium_rectale	CP092643	2381595	snp	A	G	G:346 A:0	CDS	-	137/1566	46/521	missense_variant c.137T>C p.Val46Ala	MIO91_11485	asp1	accessory Sec system protein Asp1
SRR23883301	CD	Eubacterium_rectale	CP092643	1412538	snp	C	T	T:345 C:1	CDS	+	431/1416	144/471	missense_variant c.431C>T p.Thr144Ile	MIO91_06960	purF	amidophosphoribosyltransferase
SRR23883301	CD	Eubacterium_rectale	CP092643	1410436	snp	G	T	T:344 G:0	CDS	+	1165/1542	389/513	missense_variant c.1165G>T p.Asp389Tyr	MIO91_06950	gpmI	2,3-bisphosphoglycerate-independent phosphoglycerate mutase
SRR23883301	CD	Eubacterium_rectale	CP092643	2404537	snp	C	T	T:343 C:0	CDS	-	358/651	120/216	missense_variant c.358G>A p.Val120Met	MIO91_11570	thiE	thiamine phosphate synthase
SRR23883301	CD	Eubacterium_rectale	CP092643	1361243	snp	A	G	G:342 A:0	CDS	+	473/885	158/294	missense_variant c.473A>G p.Glu158Gly	MIO91_06725	dapA	4-hydroxy-tetrahydrodipicolinate synthase
SRR23883301	CD	Eubacterium_rectale	CP092643	1389367	snp	T	G	G:342 T:0	CDS	+	313/1617	105/538	missense_variant c.313T>G p.Ser105Ala	MIO91_06875	trmD	tRNA (guanosine(37)-N1)-methyltransferase TrmD
SRR23883036	CD	Eubacterium_rectale	CP092643	1513548	snp	C	A	A:342 C:28	CDS	+	1121/1194	374/397	missense_variant c.1121C>A p.Ala374Asp	MIO91_07380	hemW	radical SAM family heme chaperone HemW
SRR23883036	CD	Eubacterium_rectale	CP092643	2104507	snp	A	C	C:341 A:29	CDS	-	262/1362	88/453	missense_variant c.262T>G p.Ser88Ala	MIO91_10325	murD	UDP-N-acetylmuramoyl-L-alanine--D-glutamate ligase
SRR23883301	CD	Eubacterium_rectale	CP092643	1353601	snp	A	G	G:340 A:0	CDS	+	2815/3558	939/1185	missense_variant c.2815A>G p.Ile939Val	MIO91_06695	nifJ	pyruvate:ferredoxin (flavodoxin) oxidoreductase
SRR23883036	CD	Eubacterium_rectale	CP092643	1830064	snp	G	T	T:340 G:27	CDS	-	781/900	261/299	missense_variant c.781C>A p.His261Asn	MIO91_08880	truB	tRNA pseudouridine(55) synthase TruB
SRR23883036	CD	Eubacterium_rectale	CP092643	1870445	snp	C	T	T:340 C:28	CDS	-	271/1059	91/352	missense_variant c.271G>A p.Val91Ile	MIO91_09080	queA	tRNA preQ1(34) S-adenosylmethionine ribosyltransferase-isomerase QueA
SRR23883301	CD	Eubacterium_rectale	CP092643	2368146	snp	C	A	A:340 C:1	CDS	-	103/828	35/275	missense_variant c.103G>T p.Ala35Ser	MIO91_11435	panB	3-methyl-2-oxobutanoate hydroxymethyltransferase
SRR23883036	CD	Eubacterium_rectale	CP092643	1512639	snp	A	G	G:339 A:24	CDS	+	212/1194	71/397	missense_variant c.212A>G p.Gln71Arg	MIO91_07380	hemW	radical SAM family heme chaperone HemW
SRR23883036	CD	Eubacterium_rectale	CP092643	808548	snp	G	A	A:338 G:14	CDS	+	941/1566	314/521	missense_variant c.941G>A p.Arg314Lys	MIO91_04105	cobA	uroporphyrinogen-III C-methyltransferase
SRR23883301	CD	Eubacterium_rectale	CP092643	1296865	snp	A	G	G:338 A:0	CDS	+	185/1488	62/495	missense_variant c.185A>G p.Lys62Arg	MIO91_06415	pap	polyphosphate:AMP phosphotransferase
SRR23883036	CD	Eubacterium_rectale	CP092643	2305989	snp	T	C	C:338 T:25	CDS	-	104/720	35/239	missense_variant c.104A>G p.Gln35Arg	MIO91_11140	tsaA	tRNA (N6-threonylcarbamoyladenosine(37)-N6)-methyltransferase TrmO
SRR23883301	CD	Eubacterium_rectale	CP092643	3016265	snp	T	A	A:338 T:0	CDS	-	574/915	192/304	missense_variant c.574A>T p.Asn192Tyr	MIO91_14385	modA	molybdate ABC transporter substrate-binding protein
SRR23883036	CD	Eubacterium_rectale	CP092643	2071193	snp	C	T	T:337 C:28	CDS	-	34/1149	12/382	missense_variant c.34G>A p.Val12Ile	MIO91_10160	glgD	glucose-1-phosphate adenylyltransferase subunit GlgD
SRR23883036	CD	Eubacterium_rectale	CP092643	2464333	snp	T	C	C:335 T:33	CDS	-	362/1497	121/498	missense_variant c.362A>G p.Glu121Gly	MIO91_11830	glpK	glycerol kinase GlpK
SRR23883036	CD	Eubacterium_rectale	CP092643	1275974	snp	C	T	T:334 C:30	CDS	+	533/1413	178/470	missense_variant c.533C>T p.Ala178Val	MIO91_06325	rlmD	23S rRNA (uracil(1939)-C(5))-methyltransferase RlmD
SRR23883301	CD	Eubacterium_rectale	CP092643	1079248	snp	T	A	A:333 T:0	CDS	+	1131/1428	377/475	missense_variant c.1131T>A p.Asp377Glu	MIO91_05330	gatB	Asp-tRNA(Asn)/Glu-tRNA(Gln) amidotransferase subunit GatB
SRR23883036	CD	Eubacterium_rectale	CP092643	420792	snp	G	T	T:332 G:28	CDS	+	553/1182	185/393	missense_variant c.553G>T p.Ala185Ser	MIO91_02135	metK	methionine adenosyltransferase
SRR23883301	CD	Eubacterium_rectale	CP092643	1810265	snp	C	A	A:332 C:0	CDS	-	697/993	233/330	missense_variant c.697G>T p.Gly233Cys	MIO91_08790	cbiB	adenosylcobinamide-phosphate synthase CbiB
SRR23883036	CD	Eubacterium_rectale	CP092643	114390	snp	G	A	A:331 G:30	CDS	+	187/738	63/245	missense_variant c.187G>A p.Glu63Lys	MIO91_00545	atpB	F0F1 ATP synthase subunit A
SRR23883036	CD	Eubacterium_rectale	CP092643	808862	snp	C	A	A:331 C:12	CDS	+	1255/1566	419/521	missense_variant c.1255C>A p.Leu419Ile	MIO91_04105	cobA	uroporphyrinogen-III C-methyltransferase
SRR23883301	CD	Eubacterium_rectale	CP092643	1654192	snp	G	A	A:331 G:0	CDS	-	656/1086	219/361	missense_variant c.656C>T p.Thr219Ile	MIO91_08090	tsf	translation elongation factor Ts
SRR23883301	CD	Eubacterium_rectale	CP092643	275195	snp	G	A	A:329 G:1	CDS	+	437/654	146/217	missense_variant c.437G>A p.Ser146Asn	MIO91_01330	deoC	deoxyribose-phosphate aldolase
SRR23882982	CD	Eubacterium_rectale	CP092643	6609	snp	C	T	T:328 C:0	CDS	+	538/2508	180/835	missense_variant c.538C>T p.Arg180Cys	MIO91_00030	gyrA	DNA gyrase subunit A
SRR23883301	CD	Eubacterium_rectale	CP092643	1391379	snp	A	G	G:328 A:0	CDS	+	68/585	23/194	missense_variant c.68A>G p.Lys23Arg	MIO91_06885	lepB	signal peptidase I
SRR23883036	CD	Eubacterium_rectale	CP092643	3165379	snp	T	C	C:328 T:32	CDS	-	197/1131	66/376	missense_variant c.197A>G p.Glu66Gly	MIO91_15165	aguA	agmatine deiminase
SRR23883036	CD	Eubacterium_rectale	CP092643	808602	snp	A	G	G:327 A:11	CDS	+	995/1566	332/521	missense_variant c.995A>G p.Asn332Ser	MIO91_04105	cobA	uroporphyrinogen-III C-methyltransferase
SRR23883301	CD	Eubacterium_rectale	CP092643	557924	snp	T	A	A:326 T:0	CDS	+	3299/4167	1100/1388	missense_variant c.3299T>A p.Ile1100Asn	MIO91_02755	essC	type VII secretion protein EssC
SRR23883036	CD	Eubacterium_rectale	CP092643	3165410	snp	C	A	A:326 C:31	CDS	-	166/1131	56/376	missense_variant c.166G>T p.Ala56Ser	MIO91_15165	aguA	agmatine deiminase
SRR23883036	CD	Eubacterium_rectale	CP092643	803583	snp	A	G	G:325 A:27	CDS	+	140/207	47/68	missense_variant c.140A>G p.Lys47Arg	MIO91_04075	thiS	sulfur carrier protein ThiS
SRR23883036	CD	Eubacterium_rectale	CP092643	1512756	snp	G	T	T:325 G:29	CDS	+	329/1194	110/397	missense_variant c.329G>T p.Arg110Met	MIO91_07380	hemW	radical SAM family heme chaperone HemW
SRR23883301	CD	Eubacterium_rectale	CP092643	276684	snp	C	T	T:324 C:0	CDS	+	698/987	233/328	missense_variant c.698C>T p.Ser233Leu	MIO91_01340	add	adenosine deaminase
SRR23883301	CD	Eubacterium_rectale	CP092643	2403747	snp	T	C	C:324 T:0	CDS	-	395/792	132/263	missense_variant c.395A>G p.Asp132Gly	MIO91_11565	thiD	bifunctional hydroxymethylpyrimidine kinase/phosphomethylpyrimidine kinase
SRR23882982	CD	Eubacterium_rectale	CP092643	3165804	snp	G	A	A:324 G:0	CDS	-	895/1152	299/383	missense_variant c.895C>T p.Pro299Ser	MIO91_15170	nspC	carboxynorspermidine decarboxylase
SRR23883036	CD	Eubacterium_rectale	CP092643	1448975	snp	G	A	A:322 G:8	CDS	+	1745/2229	582/742	missense_variant c.1745G>A p.Gly582Asp	MIO91_07125	pilM	pilus assembly protein PilM
SRR23883036	CD	Eubacterium_rectale	CP092643	1809980	snp	T	C	C:322 T:32	CDS	-	982/993	328/330	missense_variant c.982A>G p.Ile328Val	MIO91_08790	cbiB	adenosylcobinamide-phosphate synthase CbiB
SRR23883301	CD	Eubacterium_rectale	CP092643	336304	snp	A	G	G:321 A:0	CDS	+	35/519	12/172	missense_variant c.35A>G p.Tyr12Cys	MIO91_01705	nusG	transcription termination/antitermination protein NusG
SRR23883036	CD	Eubacterium_rectale	CP092643	1512762	snp	C	A	A:321 C:27	CDS	+	335/1194	112/397	missense_variant c.335C>A p.Ala112Glu	MIO91_07380	hemW	radical SAM family heme chaperone HemW
SRR23883301	CD	Eubacterium_rectale	CP092643	2948104	snp	T	C	C:321 T:0	CDS	-	589/900	197/299	missense_variant c.589A>G p.Thr197Ala	MIO91_14020	ttdA	L(+)-tartrate dehydratase subunit alpha
SRR23883036	CD	Eubacterium_rectale	CP092643	1403655	snp	T	G	G:320 T:32	CDS	+	861/1212	287/403	missense_variant c.861T>G p.His287Gln	MIO91_06925	pncB	nicotinate phosphoribosyltransferase
SRR23883036	CD	Eubacterium_rectale	CP092643	1456578	snp	C	T	T:319 C:0	CDS	+	2227/3471	743/1156	missense_variant c.2227C>T p.Arg743Trp	MIO91_07155	addB	helicase-exonuclease AddAB subunit AddB
SRR23883036	CD	Eubacterium_rectale	CP092643	1868249	snp	C	A	A:319 C:0	CDS	-	984/1284	328/427	missense_variant c.984G>T p.Lys328Asn	MIO91_09070	aroA	3-phosphoshikimate 1-carboxyvinyltransferase
SRR23883301	CD	Eubacterium_rectale	CP092643	2707313	snp	C	A	A:319 C:1	CDS	-	1144/1302	382/433	missense_variant c.1144G>T p.Ala382Ser	MIO91_12870	eno	phosphopyruvate hydratase
SRR23883036	CD	Eubacterium_rectale	CP092643	1459889	snp	G	A	A:318 G:22	CDS	+	2053/3663	685/1220	missense_variant c.2053G>A p.Val685Ile	MIO91_07160	addA	helicase-exonuclease AddAB subunit AddA
SRR23883036	CD	Eubacterium_rectale	CP092643	2110283	snp	C	G	G:318 C:30	CDS	-	241/432	81/143	missense_variant c.241G>C p.Val81Leu	MIO91_10350	mraZ	division/cell wall cluster transcriptional repressor MraZ
SRR23883301	CD	Eubacterium_rectale	CP092643	1389866	snp	A	G	G:317 A:0	CDS	+	812/1617	271/538	missense_variant c.812A>G p.Glu271Gly	MIO91_06875	trmD	tRNA (guanosine(37)-N1)-methyltransferase TrmD
SRR23883036	CD	Eubacterium_rectale	CP092643	1870396	snp	T	C	C:316 T:0	CDS	-	320/1059	107/352	missense_variant c.320A>G p.Lys107Arg	MIO91_09080	queA	tRNA preQ1(34) S-adenosylmethionine ribosyltransferase-isomerase QueA
SRR23883036	CD	Eubacterium_rectale	CP092643	2296717	snp	C	A	A:316 C:32	CDS	-	36/1248	12/415	missense_variant c.36G>T p.Glu12Asp	MIO91_11095	hflX	GTPase HflX
SRR23883036	CD	Eubacterium_rectale	CP092643	1690171	snp	C	T	T:315 C:31	CDS	-	421/2085	141/694	missense_variant c.421G>A p.Val141Ile	MIO91_08285	topA	type I DNA topoisomerase
SRR23883036	CD	Eubacterium_rectale	CP092643	1623063	snp	C	T	T:314 C:23	CDS	-	590/690	197/229	missense_variant c.590G>A p.Arg197Lys	MIO91_07955	radC	DNA repair protein RadC
SRR23882982	CD	Eubacterium_rectale	CP092643	3444743	snp	C	T	T:314 C:0	CDS	-	133/714	45/237	missense_variant c.133G>A p.Ala45Thr	MIO91_16720	rsmG	16S rRNA (guanine(527)-N(7))-methyltransferase RsmG
SRR23883301	CD	Eubacterium_rectale	CP092643	639866	snp	G	T	T:313 G:0	CDS	+	376/945	126/314	missense_variant c.376G>T p.Ala126Ser	MIO91_03165	murB	UDP-N-acetylmuramate dehydrogenase
SRR23883036	CD	Eubacterium_rectale	CP092643	1276086	snp	A	G	G:312 A:24	CDS	+	645/1413	215/470	missense_variant c.645A>G p.Ile215Met	MIO91_06325	rlmD	23S rRNA (uracil(1939)-C(5))-methyltransferase RlmD
SRR23883301	CD	Eubacterium_rectale	CP092643	1788678	snp	G	A	A:310 G:0	CDS	-	1061/1305	354/434	missense_variant c.1061C>T p.Ala354Val	MIO91_08690	mtaB	tRNA (N(6)-L-threonylcarbamoyladenosine(37)-C(2))- methylthiotransferase MtaB
SRR23883301	CD	Eubacterium_rectale	CP092643	808072	snp	G	T	T:308 G:1	CDS	+	465/1566	155/521	missense_variant c.465G>T p.Glu155Asp	MIO91_04105	cobA	uroporphyrinogen-III C-methyltransferase
SRR23883301	CD	Eubacterium_rectale	CP092643	1368624	snp	G	T	T:308 G:0	CDS	+	719/852	240/283	missense_variant c.719G>T p.Cys240Phe	MIO91_06765	prmC	peptide chain release factor N(5)-glutamine methyltransferase
SRR23883036	CD	Eubacterium_rectale	CP092643	1758752	snp	T	A	A:308 T:24	CDS	-	510/729	170/242	missense_variant c.510A>T p.Arg170Ser	MIO91_08555	recO	DNA repair protein RecO
SRR23883036	CD	Eubacterium_rectale	CP092643	1830136	snp	T	C	C:308 T:29	CDS	-	709/900	237/299	missense_variant c.709A>G p.Thr237Ala	MIO91_08880	truB	tRNA pseudouridine(55) synthase TruB
SRR23883036	CD	Eubacterium_rectale	CP092643	2133741	snp	C	T	T:308 C:20	CDS	-	494/4554	165/1517	missense_variant c.494G>A p.Arg165Lys	MIO91_10435	gltB	glutamate synthase large subunit
SRR23883301	CD	Eubacterium_rectale	CP092643	633883	snp	A	G	G:307 A:0	CDS	+	1169/2124	390/707	missense_variant c.1169A>G p.Lys390Arg	MIO91_03145	ftsH	ATP-dependent zinc metalloprotease FtsH
SRR23883036	CD	Eubacterium_rectale	CP092643	1422974	snp	T	A	A:307 T:31	CDS	+	2093/2127	698/708	missense_variant c.2093T>A p.Ile698Asn	MIO91_07015	rnr	ribonuclease R
SRR23883036	CD	Eubacterium_rectale	CP092643	408214	snp	A	G	G:306 A:23	CDS	+	1046/1119	349/372	missense_variant c.1046A>G p.Asn349Ser	MIO91_02085	glgD	glucose-1-phosphate adenylyltransferase subunit GlgD
SRR23883301	CD	Eubacterium_rectale	CP092643	1639330	snp	A	G	G:306 A:0	CDS	-	358/480	120/159	missense_variant c.358T>C p.Cys120Arg	MIO91_08025	rlmH	23S rRNA (pseudouridine(1915)-N(3))-methyltransferase RlmH
SRR23883301	CD	Eubacterium_rectale	CP092643	1788688	snp	T	C	C:306 T:0	CDS	-	1051/1305	351/434	missense_variant c.1051A>G p.Ile351Val	MIO91_08690	mtaB	tRNA (N(6)-L-threonylcarbamoyladenosine(37)-C(2))- methylthiotransferase MtaB
SRR23883036	CD	Eubacterium_rectale	CP092643	2480315	snp	G	T	T:306 G:26	CDS	-	1291/1806	431/601	missense_variant c.1291C>A p.His431Asn	MIO91_11895	pepF	oligoendopeptidase F
SRR23882982	CD	Eubacterium_rectale	CP092643	22562	snp	A	T	T:305 A:0	CDS	+	788/1761	263/586	missense_variant c.788A>T p.Gln263Leu	MIO91_00095	dnaK	molecular chaperone DnaK
SRR23883036	CD	Eubacterium_rectale	CP092643	808689	snp	C	A	A:305 C:3	CDS	+	1082/1566	361/521	missense_variant c.1082C>A p.Thr361Asn	MIO91_04105	cobA	uroporphyrinogen-III C-methyltransferase
SRR23883036	CD	Eubacterium_rectale	CP092643	1851476	snp	A	C	C:305 A:29	CDS	-	870/1455	290/484	missense_variant c.870T>G p.Asp290Glu	MIO91_08980	glgA	glycogen synthase GlgA
SRR23883036	CD	Eubacterium_rectale	CP092643	2083761	snp	G	T	T:305 G:27	CDS	-	923/1053	308/350	missense_variant c.923C>A p.Thr308Asn	MIO91_10220	recA	recombinase RecA
SRR23883301	CD	Eubacterium_rectale	CP092643	2665745	snp	G	A	A:305 G:0	CDS	-	2809/2853	937/950	missense_variant c.2809C>T p.Arg937Trp	MIO91_12715	uvrA	excinuclease ABC subunit UvrA
SRR23882982	CD	Eubacterium_rectale	CP092643	3021395	snp	T	G	G:304 T:23	CDS	-	234/441	78/146	missense_variant c.234A>C p.Glu78Asp	MIO91_14410	moaC	cyclic pyranopterin monophosphate synthase MoaC
SRR23882982	CD	Eubacterium_rectale	CP092643	3163546	snp	A	T	T:304 A:0	CDS	-	870/873	290/290	missense_variant c.870T>A p.Asn290Lys	MIO91_15160	aguB	N-carbamoylputrescine amidase
SRR23883301	CD	Eubacterium_rectale	CP092643	1617130	snp	G	T	T:303 G:1	CDS	-	485/747	162/248	missense_variant c.485C>A p.Ala162Glu	MIO91_07930	minD	septum site-determining protein MinD
SRR23883301	CD	Eubacterium_rectale	CP092643	1389139	snp	A	G	G:302 A:0	CDS	+	85/1617	29/538	missense_variant c.85A>G p.Asn29Asp	MIO91_06875	trmD	tRNA (guanosine(37)-N1)-methyltransferase TrmD
SRR23882982	CD	Eubacterium_rectale	CP092643	378200	snp	A	G	G:300 A:0	CDS	+	1138/2076	380/691	missense_variant c.1138A>G p.Ile380Val	MIO91_01880	ppk1	polyphosphate kinase 1
SRR23883301	CD	Eubacterium_rectale	CP092643	1126874	snp	A	C	C:300 A:1	CDS	+	572/750	191/249	missense_variant c.572A>C p.Asn191Thr	MIO91_05575	yaaA	peroxide stress protein YaaA
SRR23882993	UC	Eubacterium_rectale	CP092643	65828	snp	A	G	G:310 A:0	CDS	+	758/972	253/323	missense_variant c.758A>G p.Glu253Gly	MIO91_00290	dusB	tRNA dihydrouridine synthase DusB	310
