# Supplementary material for: Integrative metagenomics and structural bioinformatics identify explainable gut microbial variants associated with Crohn’s disease
Source: PLoS One. 2026 Jul 10;21(7):e0340748. doi: 10.1371/journal.pone.0340748 (PMC13354076; doi:10.1371/journal.pone.0340748)
Supplement: S6 Table — (XLSX) [file pone.0340748.s017.xlsx]

## Sheet: S6_Table
Specie	Gene	Identifier	Category	Term ID	Term description
Bacteroides uniformis	algC	820.ERS852554_01860	GO Process	GO:0005975	Carbohydrate metabolic process
Bacteroides uniformis	dxr	820.ERS852554_02062	GO Process	GO:1901135	Carbohydrate derivative metabolic process
Bacteroides uniformis	dxs_3	820.ERS852554_03823	GO Process	GO:1901135	Carbohydrate derivative metabolic process
Bacteroides uniformis	gmk	820.ERS852554_02069	GO Process	GO:1901135	Carbohydrate derivative metabolic process
Bacteroides uniformis	murB	820.ERS852554_03535	GO Process	GO:1901135	Carbohydrate derivative metabolic process
Bacteroides uniformis	rhaB	820.ERS852554_01180	GO Process	GO:0005975	Carbohydrate metabolic process
Bacteroides uniformis	rhaD	820.ERS852554_01177	GO Process	GO:0005975	Carbohydrate metabolic process
Bacteroides uniformis	rhaD	820.ERS852554_01177	GO Process	GO:0016052	Carbohydrate catabolic process
Bacteroides uniformis	susB	820.ERS852554_02055	GO Process	GO:0005975	Carbohydrate metabolic process
Bacteroides uniformis	susD	820.ERS852554_02445	GO Process	GO:0000272	Polysaccharide catabolic process
Bacteroides uniformis	susD	820.ERS852554_02445	GO Process	GO:0005975	Carbohydrate metabolic process
Bacteroides uniformis	susD	820.ERS852554_02445	GO Process	GO:0005976	Polysaccharide metabolic process
Bacteroides uniformis	susD	820.ERS852554_02445	GO Process	GO:0005982	Starch metabolic process
Bacteroides uniformis	susD	820.ERS852554_02445	GO Process	GO:0005983	Starch catabolic process
Bacteroides uniformis	susD	820.ERS852554_02445	GO Process	GO:0009251	Glucan catabolic process
Bacteroides uniformis	susD	820.ERS852554_02445	GO Process	GO:0016052	Carbohydrate catabolic process
Bacteroides uniformis	susD	820.ERS852554_02445	GO Process	GO:0044042	Glucan metabolic process
Bacteroides uniformis	susD	820.ERS852554_02445	GO Function	GO:0030247	Polysaccharide binding
Bacteroides uniformis	susD	820.ERS852554_02445	GO Function	GO:2001070	Starch binding
Bacteroides uniformis	upp	820.ERS852554_01487	GO Process	GO:1901135	Carbohydrate derivative metabolic process
Bacteroides vulgatus	BVU_0083	435590.BVU_0083	GO Function	GO:0097367	Carbohydrate derivative binding
Bacteroides vulgatus	BVU_0442	435590.BVU_0442	GO Function	GO:0097367	Carbohydrate derivative binding
Bacteroides vulgatus	araA	435590.BVU_2320	GO Process	GO:0005975	Carbohydrate metabolic process
Bacteroides vulgatus	araA	435590.BVU_2320	GO Process	GO:0016052	Carbohydrate catabolic process
Bacteroides vulgatus	araA	435590.BVU_2320	GO Process	GO:1901135	Carbohydrate derivative metabolic process
Bacteroides vulgatus	ileS	435590.BVU_3059	GO Function	GO:0097367	Carbohydrate derivative binding
Bacteroides vulgatus	murA	435590.BVU_1648	GO Process	GO:1901135	Carbohydrate derivative metabolic process
Bacteroides vulgatus	murE	435590.BVU_1401	GO Process	GO:1901135	Carbohydrate derivative metabolic process
Bacteroides vulgatus	murE	435590.BVU_1401	GO Function	GO:0097367	Carbohydrate derivative binding
Bacteroides vulgatus	murF	435590.BVU_0516	GO Process	GO:1901135	Carbohydrate derivative metabolic process
Bacteroides vulgatus	murF	435590.BVU_0516	GO Function	GO:0097367	Carbohydrate derivative binding
Bacteroides vulgatus	mutL	435590.BVU_0422	GO Function	GO:0097367	Carbohydrate derivative binding
Bacteroides vulgatus	prfC	435590.BVU_0074	GO Function	GO:0097367	Carbohydrate derivative binding
Bacteroides vulgatus	purD	435590.BVU_1095	GO Process	GO:1901135	Carbohydrate derivative metabolic process
Bacteroides vulgatus	purD	435590.BVU_1095	GO Function	GO:0097367	Carbohydrate derivative binding
Bacteroides vulgatus	pyrH	435590.BVU_1873	GO Process	GO:1901135	Carbohydrate derivative metabolic process
Bacteroides vulgatus	pyrH	435590.BVU_1873	GO Function	GO:0097367	Carbohydrate derivative binding
Bacteroides vulgatus	uvrB	435590.BVU_3040	GO Function	GO:0097367	Carbohydrate derivative binding
Bacteroides vulgatus	uxaB	435590.BVU_3075	GO Process	GO:0005975	Carbohydrate metabolic process
Bacteroides vulgatus	uxaB	435590.BVU_3075	GO Process	GO:0016052	Carbohydrate catabolic process
Bacteroides vulgatus	valS	435590.BVU_2574	GO Function	GO:0097367	Carbohydrate derivative binding
Eubacterium rectale	GlgD	515619.EUBREC_0452	GO Process	GO:0005975	Carbohydrate metabolic process
Eubacterium rectale	GlgD	515619.EUBREC_0452	GO Process	GO:0005976	Polysaccharide metabolic process
Eubacterium rectale	GlgD	515619.EUBREC_0452	GO Process	GO:0044042	Glucan metabolic process
Eubacterium rectale	addA	515619.EUBREC_1569	GO Function	GO:0097367	Carbohydrate derivative binding
Eubacterium rectale	alaS	515619.EUBREC_1836	GO Function	GO:0097367	Carbohydrate derivative binding
Eubacterium rectale	eno	515619.EUBREC_2823	GO Process	GO:0005975	Carbohydrate metabolic process
Eubacterium rectale	eno	515619.EUBREC_2823	GO Process	GO:0016052	Carbohydrate catabolic process
Eubacterium rectale	eno	515619.EUBREC_2823	GO Process	GO:1901135	Carbohydrate derivative metabolic process
Eubacterium rectale	gatB	515619.EUBREC_1170	GO Function	GO:0097367	Carbohydrate derivative binding
Eubacterium rectale	glpK	515619.EUBREC_2589	GO Process	GO:0005975	Carbohydrate metabolic process
Eubacterium rectale	glpK	515619.EUBREC_2589	GO Process	GO:0016052	Carbohydrate catabolic process
Eubacterium rectale	glpK	515619.EUBREC_2589	GO Process	GO:1901135	Carbohydrate derivative metabolic process
Eubacterium rectale	glpK	515619.EUBREC_2589	GO Function	GO:0097367	Carbohydrate derivative binding
Eubacterium rectale	gpmI	515619.EUBREC_1525	GO Process	GO:0005975	Carbohydrate metabolic process
Eubacterium rectale	gpmI	515619.EUBREC_1525	GO Process	GO:0016052	Carbohydrate catabolic process
Eubacterium rectale	gpmI	515619.EUBREC_1525	GO Process	GO:1901135	Carbohydrate derivative metabolic process
Eubacterium rectale	gyrA	515619.EUBREC_0006	GO Function	GO:0097367	Carbohydrate derivative binding
Eubacterium rectale	infB	515619.EUBREC_1943	GO Function	GO:0097367	Carbohydrate derivative binding
Eubacterium rectale	metK	515619.EUBREC_0463	GO Function	GO:0097367	Carbohydrate derivative binding
Eubacterium rectale	murA	515619.EUBREC_0461	GO Process	GO:1901135	Carbohydrate derivative metabolic process
Eubacterium rectale	murB	515619.EUBREC_0696	GO Process	GO:1901135	Carbohydrate derivative metabolic process
Eubacterium rectale	ppk	515619.EUBREC_0412	GO Function	GO:0097367	Carbohydrate derivative binding
Eubacterium rectale	purF	515619.EUBREC_1527	GO Process	GO:1901135	Carbohydrate derivative metabolic process
Eubacterium rectale	pyrB	515619.EUBREC_2349	GO Process	GO:1901135	Carbohydrate derivative metabolic process
Eubacterium rectale	uvrA	515619.EUBREC_2787	GO Function	GO:0097367	Carbohydrate derivative binding
